# Supplementary material for: A metaproteomic analysis of the piglet fecal microbiome across the weaning transition
Source: Front Microbiol. 2025 May 2;16:1504433. doi: 10.3389/fmicb.2025.1504433 (PMC12082470; doi:10.3389/fmicb.2025.1504433)
Supplement: Supplementary file 3 [file Table_1.XLSX]

## Sheet: Protein Groups
Table S1. List of Protein Groups, and associated analyses (annotations, limma, CAZyme, SCFA). In Protein Groups tab, taxonomy assigned via LCA (NA indicates both fungal and bacterial taxa contained within group),full taxonomy shown for master protein. Full list of full taxonomy for each protein in each group, see tab "Proteins". LogFC trending negative and positive values corresponding to higher …
			Master Protein Taxonomy						Least Common Ancestor - Protein Group		Proteome Discoverer Output										Limma Ouput						Abundances Normalized Day 21						Abundance Normalized Day 49						Annotations
Protein Accession (master protein)	Assembly Accession	Description (refseq)	Kingdom	Phylum	Class	Order	Family	Genus	LCA	LCA Rank	Protein Group ID	Exp..q.value..FDR.	Protein.FDR.Confidence..Combined	Coverage....	X..Peptides	X..PSMs	X..Unique.Peptides	X..AAs	MW..kDa	Score.Mascot..Mascot	logFC	AveExpr	t	P.Value	adj.P.Val	B	Pig 1	Pig 2	Pig 3	Pig 4	Pig 5	Pig 6	Pig 1	Pig 2	Pig 3	Pig 4	Pig 5	Pig 6	seed_ortholog	evalue	score	eggNOG_OGs	max_annot_lvl	COG_category	Preferred_name	GOs	EC	KEGG_ko	KEGG_Pathway
WP_008708832.1	GCF000585335.1	(2Fe-2S) ferredoxin domain-containing protein [Cloacibacillus evryensis]	Bacteria	Synergistota	Synergistia	Synergistales	Synergistaceae	Cloacibacillus	Cloacibacillus	Genus	3891	0.001	High	10	1	1	1	126	13.6	32	-1.48703	6.84316	-2.99543	0.0150846	0.0360092	-3.32482	550.9	144.3	114.2	82.1	97.7	664.9	95.3	51.6	50.2	81.5	63.9	73.9	457415.HMPREF1006_02195	4.34e-82	243	COG3411@1|root,COG3411@2|Bacteria,3TB5A@508458|Synergistetes	508458|Synergistetes	C	-	-	-	-	-
WP_037976363.1	GCF000712295.1	(2Fe-2S) ferredoxin domain-containing protein [Synergistes jonesii]	Bacteria	Synergistota	Synergistia	Synergistales	Synergistaceae	Synergistes	Synergistes	Genus	4577	0	High	24	2	3	2	126	13.6	73	-1.48692	8.64174	-3.97059	0.00325838	0.0121198	-1.77639	342.3	1586.2	570	796.9	400.5	896	231.4	230.8	192.4	233.7	238	314.5	2754.EH55_05385	1.07e-82	244	COG3411@1|root,COG3411@2|Bacteria,3TB5A@508458|Synergistetes	508458|Synergistetes	C	-	-	-	-	-
WP_207645586.1	GCF900106845.1	(2Fe-2S)-binding protein [Romboutsia timonensis]	Bacteria	Bacillota	Clostridia	Peptostreptococcales-Tissierellales	Peptostreptococcaceae	Romboutsia	Romboutsia	Genus	13138	0.027	Medium	18	1	1	1	82	9.1	0	-1.73453	6.72528	-3.92129	0.00351109	0.012732	-1.85246	129.5	375.1	174.6	261.6	70.7	317.6	38.4	43.8	39.5	41.4	52	236	1301100.HG529275_gene1590	5.84e-42	138	COG2906@1|root,COG2906@2|Bacteria,1UZU8@1239|Firmicutes,24GGE@186801|Clostridia,36IK9@31979|Clostridiaceae	186801|Clostridia	P	-	-	-	-	-
WP_055260644.1	GCF001405615.1	(2Fe-2S)-binding protein [Roseburia faecis]	Bacteria	Bacillota	Clostridia	Lachnospirales	Lachnospiraceae	Roseburia	Roseburia	Genus	15690	0.026	Medium	6	1	1	1	113	12.7	0	0.704985	6.07817	1.43074	0.186328	0.256853	-5.70214	65.9	40.3	57.2	62	55.3	37.5	61.5	50	399.6	60.1	61.5	83.5	1458462.JNLK01000001_gene786	1.45e-62	192	COG1251@1|root,COG1251@2|Bacteria,1V9BG@1239|Firmicutes,24M0B@186801|Clostridia,27RXH@186928|unclassified Lachnospiraceae	186801|Clostridia	C	-	-	-	-	-
WP_037976510.1	GCF000712295.1	(2Fe-2S)-binding protein [Synergistes jonesii]	Bacteria	Synergistota	Synergistia	Synergistales	Synergistaceae	Synergistes	Synergistes	Genus	9490	0.005	High	9	1	1	1	158	17.2	18	-0.965916	7.49802	-3.18583	0.0110949	0.0286772	-3.01718	277.3	253.9	301.3	333.9	178	201.3	99.9	104.1	150.4	124.6	106.3	215.4	2754.EH55_05720	2.3e-115	330	COG2080@1|root,COG2080@2|Bacteria	2|Bacteria	C	-	-	1.2.5.3,1.3.99.16	ko:K03518,ko:K07302	-
WP_037976519.1	GCF000712295.1	(2Fe-2S)-binding protein [Synergistes jonesii]	Bacteria	Synergistota	Synergistia	Synergistales	Synergistaceae	Synergistes	Synergistes	Genus	4380	0.008	High	10	1	1	1	94	10.6	34	-0.388475	7.04007	-0.310142	0.763521	0.813481	-6.65793	0	907.3	330.1	436.7	224.1	392.3	186.9	95.5	70.8	135.9	68.5	186	2754.EH55_05750	8.34e-65	197	COG2906@1|root,COG2906@2|Bacteria	2|Bacteria	P	MA20_04235	-	1.5.3.1	ko:K00303	ko00260,ko01100,map00260,map01100
WP_006253986.1	GCF000159995.1	(d)CMP kinase [Alloprevotella tannerae]	Bacteria	Bacteroidota	Bacteroidia	Bacteroidales	Prevotellaceae	Alloprevotella	Alloprevotella	Genus	9437	0.026	Medium	3	1	1	1	228	25.5	41	2.2564	6.82687	5.83063	0.000250712	0.00278535	0.838476	97.4	33	32.1	73.9	60.3	37.6	216.3	439.3	156.8	274.7	301.9	184.2	626522.GCWU000325_00215	2.04e-157	442	COG0283@1|root,COG0283@2|Bacteria,4NEMB@976|Bacteroidetes,2FM71@200643|Bacteroidia,1WCPN@1283313|Alloprevotella	976|Bacteroidetes	F	cmk	GO:0003674,GO:0003824,GO:0004127,GO:0004592,GO:0005575,GO:0005622,GO:0005623,GO:0005737,GO:0005829,GO:0006082,GO:0006139,GO:0006520,GO:0006573,GO:0006575,GO:0006725,GO:0006732,GO:0006753,GO:0006766,GO:0006767,GO:0006793,GO:0006796,GO:0006807,GO:0008150,GO:0008152,GO:0009058,GO:0009081,GO:0009108,GO:0009110,GO:0009117,GO:0009123,GO:0009165,GO:0009987,GO:0015939,GO:0015940,GO:0016053,GO:0016301,GO:…	2.7.4.25	ko:K00945	ko00240,ko01100,map00240,map01100
WP_154407564.1	GCF009695585.1	(d)CMP kinase [Anaerovibrio slackiae]	Bacteria	Bacillota	Negativicutes	Veillonellales-Selenomonadales	Selenomonadaceae	Anaerovibrio	Anaerovibrio	Genus	5788	0	High	17	3	4	3	220	24	89	0.783264	8.99306	2.11629	0.0634496	0.107685	-4.72711	524.3	284.9	670	496.6	301.7	225.2	661.4	1085.5	677.7	1152.4	399.6	394.3	1392501.JIAC01000001_gene1474	6.54e-113	328	COG0283@1|root,COG0283@2|Bacteria,1V3IA@1239|Firmicutes,4H4MX@909932|Negativicutes	909932|Negativicutes	F	cmk	-	2.7.4.25	ko:K00945	ko00240,ko01100,map00240,map01100
WP_034443557.1	GCF000585335.1	(d)CMP kinase [Cloacibacillus evryensis]	Bacteria	Synergistota	Synergistia	Synergistales	Synergistaceae	Cloacibacillus	Bacteria	Superkingdom	7181	0.01	Medium	6	1	1	1	224	24.1	23	0.217374	7.82194	0.71954	0.490088	0.567684	-6.43481	202.2	148.5	247.3	189.4	239.2	246.6	161.9	202.3	367.5	349.4	172.2	283.8	457415.HMPREF1006_00734	3e-148	418	COG0283@1|root,COG0283@2|Bacteria,3TAZB@508458|Synergistetes	508458|Synergistetes	F	cmk	-	2.7.4.25	ko:K00945	ko00240,ko01100,map00240,map01100
WP_101029270.1	GCF002834225.1	(d)CMP kinase [Ruminococcus bromii]	Bacteria	Bacillota	Clostridia	Oscillospirales	Ruminococcaceae	Ruminococcus	Ruminococcus	Genus	3050	0	High	6	1	2	1	222	24.4	0	-0.456813	8.641	-1.30828	0.223233	0.29909	-5.8536	900.8	271.1	456.6	471.6	389.2	504.4	272.7	311.7	317.7	569.6	273.6	365.3	1160721.RBI_I01041	1.02e-81	250	COG0283@1|root,COG0283@2|Bacteria,1V3IA@1239|Firmicutes,24HEF@186801|Clostridia,3WIDU@541000|Ruminococcaceae	186801|Clostridia	F	cmk	-	2.7.4.25	ko:K00945	ko00240,ko01100,map00240,map01100
WP_126678704.1	GCF003977605.1	(E)-4-hydroxy-3-methylbut-2-enyl-diphosphate synthase [Prevotella koreensis]	Bacteria	Bacteroidota	Bacteroidia	Bacteroidales	Prevotellaceae	Prevotella	Prevotella	Genus	11636	0	High	3	1	2	1	465	50.8	98	0.309483	8.41817	0.756977	0.468436	0.546741	-6.4063	439.5	416.7	299.3	442.4	179	189.9	387.9	629.7	387.7	429.9	272.3	270.6	1410666.JHXG01000006_gene1892	2.96e-266	736	COG0821@1|root,COG0821@2|Bacteria,4NE63@976|Bacteroidetes,2FM97@200643|Bacteroidia	976|Bacteroidetes	I	ispG	GO:0003674,GO:0003824,GO:0006081,GO:0006082,GO:0006090,GO:0006629,GO:0006644,GO:0006720,GO:0006793,GO:0006796,GO:0008150,GO:0008152,GO:0008299,GO:0008610,GO:0008654,GO:0009058,GO:0009240,GO:0009987,GO:0016491,GO:0016725,GO:0019288,GO:0019637,GO:0019682,GO:0019752,GO:0032787,GO:0043436,GO:0044237,GO:0044238,GO:0044249,GO:0044255,GO:0044281,GO:0046429,GO:0046490,GO:0052592,GO:0055114,GO:0071704,GO:…	1.17.7.1,1.17.7.3	ko:K03526	ko00900,ko01100,ko01110,ko01130,map00900,map01100,map01110,map01130
WP_154407817.1	GCF009695585.1	(Fe-S)-binding protein [Anaerovibrio slackiae]	Bacteria	Bacillota	Negativicutes	Veillonellales-Selenomonadales	Selenomonadaceae	Anaerovibrio	Anaerovibrio	Genus	12719	0	High	7	3	5	3	437	48.4	119	1.32043	9.94295	3.39399	0.00796051	0.0226151	-2.68281	836.4	512.3	933.1	782.5	716.4	257.7	4196.4	1713.5	1122.6	3040	566.4	1014.3	1408423.JHYA01000002_gene703	1.06e-280	771	COG0247@1|root,COG0247@2|Bacteria,1TR46@1239|Firmicutes,4H2SB@909932|Negativicutes	909932|Negativicutes	C	-	-	-	ko:K11473	ko00630,ko01100,ko01110,ko01120,ko01130,map00630,map01100,map01110,map01120,map01130
WP_005026233.1	GCF000185705.2	(Fe-S)-binding protein [Bilophila wadsworthia]	Bacteria	Desulfobacterota	Desulfovibrionia	Desulfovibrionales	Desulfovibrionaceae	Bilophila	Bilophila	Genus	6171	0.001	High	4	1	1	1	438	49.8	38	-0.624293	4.29424	-1.6865	0.126012	0.186615	-5.36019	27.5	32	17.3	11.5	39.8	22.8	13.6	15.8	11.5	15.3	13.1	21.1	1408428.JNJP01000001_gene3243	0	925	COG0247@1|root,COG0247@2|Bacteria,1MUMH@1224|Proteobacteria,42N9U@68525|delta/epsilon subdivisions,2WINY@28221|Deltaproteobacteria,2M89J@213115|Desulfovibrionales	28221|Deltaproteobacteria	C	tmcB	-	-	-	-
WP_227147332.1	GCF020560725.1	(R)-2-hydroxyglutaryl-CoA dehydratase subunit alpha [Colidextribacter sp. 210702-DFI.3.9]	Bacteria	Bacillota	Clostridia	Oscillospirales	Oscillospiraceae	Colidextribacter	Clostridia	Class	12328	0	High	18	6	6	5	487	54.8	166	-1.86864	9.43893	-3.52189	0.00650661	0.0195885	-2.47891	93.4	1266.1	5833.7	7284.5	1820.3	586.9	123.5	342.1	305.6	498.7	449.7	777.2	1519439.JPJG01000023_gene541	0	918	COG1775@1|root,COG1775@2|Bacteria,1TS7H@1239|Firmicutes,2493U@186801|Clostridia,2N72K@216572|Oscillospiraceae	186801|Clostridia	E	fldB	-	1.3.7.8,4.2.1.167	ko:K04113,ko:K20903	ko00362,ko01100,ko01120,ko01220,map00362,map01100,map01120,map01220
WP_006255894.1	GCF000159995.1	[citrate (pro-3S)-lyase] ligase [Alloprevotella tannerae]	Bacteria	Bacteroidota	Bacteroidia	Bacteroidales	Prevotellaceae	Alloprevotella	Alloprevotella	Genus	14654	0.04	Medium	1	1	1	1	580	63.7	0	-0.626454	8.52898	-2.08558	0.0666906	0.1119	-4.77416	398.6	368.4	511.3	459	727.3	367.9	215.7	571.8	151.2	394.6	236.8	387.5	626522.GCWU000325_02121	0	1131	COG1767@1|root,COG3053@1|root,COG1767@2|Bacteria,COG3053@2|Bacteria,4NT3U@976|Bacteroidetes,2FU8D@200643|Bacteroidia	976|Bacteroidetes	CH	citC	-	6.2.1.22	ko:K01910	ko02020,map02020
WP_154328797.1	GCF009676955.1	[citrate (pro-3S)-lyase] ligase [Sodaliphilus pleomorphus]	Bacteria	Bacteroidota	Bacteroidia	Bacteroidales	Muribaculaceae	Sodaliphilus	Sodaliphilus	Genus	6571	0.01	Medium	2	1	1	1	569	62.5	15	0.190667	5.90996	0.552625	0.593991	0.66609	-6.54592	104.9	31.3	63.9	62.6	46.3	46.6	57	78.8	58.1	69.9	65.1	53.8	626522.GCWU000325_02121	2.17e-189	551	COG1767@1|root,COG3053@1|root,COG1767@2|Bacteria,COG3053@2|Bacteria,4NT3U@976|Bacteroidetes,2FU8D@200643|Bacteroidia	976|Bacteroidetes	CH	citC	-	6.2.1.22	ko:K01910	ko02020,map02020
WP_005028190.1	GCF000185705.2	[DsrC]-trisulfide reductase DsrK [Bilophila wadsworthia]	Bacteria	Desulfobacterota	Desulfovibrionia	Desulfovibrionales	Desulfovibrionaceae	Bilophila	Desulfovibrionaceae	Family	723	0.001	High	3	1	1	1	554	62.5	25	-1.94972	6.11955	-2.61784	0.0279328	0.0567793	-3.9351	8.2	291.7	87.8	102.4	1049.3	249.8	23.4	28	32.8	29.1	36.5	71.6	563192.HMPREF0179_02353	0	1155	COG0247@1|root,COG0247@2|Bacteria,1NZIG@1224|Proteobacteria,42M60@68525|delta/epsilon subdivisions,2WITJ@28221|Deltaproteobacteria,2M9R3@213115|Desulfovibrionales	28221|Deltaproteobacteria	C	dsrK	-	-	-	-
WP_080325299.1	GCF900141865.1	[FeFe] hydrogenase H-cluster maturation GTPase HydF [Anaerovibrio lipolyticus]	Bacteria	Bacillota	Negativicutes	Veillonellales-Selenomonadales	Selenomonadaceae	Anaerovibrio	Anaerovibrio	Genus	10328	0.01	Medium	3	1	2	1	406	44.8	24	2.68072	5.26045	3.47253	0.00703172	0.0207037	-2.55744	23.6	21.2	24.1	35.7	9.4	1.3	364.1	240.2	73.5	202.8	31.4	18.3	1408423.JHYA01000002_gene711	2.09e-248	685	COG0486@1|root,COG0486@2|Bacteria,1TQA8@1239|Firmicutes,4H28K@909932|Negativicutes	909932|Negativicutes	S	hydF	-	-	-	-
WP_006874267.1	GCF023008305.1	[FeFe] hydrogenase H-cluster radical SAM maturase HydG [Anaerotruncus colihominis]	Bacteria	Bacillota	Clostridia	Oscillospirales	Ruminococcaceae	Anaerotruncus	Bacteria	Superkingdom	10871	0	High	8	3	3	1	470	53	42	-1.52001	7.40712	-4.33281	0.00190189	0.00850599	-1.22729	677.6	186.4	236.2	395.4	134.7	346.6	136.8	76.3	63.9	102.8	106.5	130.4	1232443.BAIA02000095_gene3657	0	950	COG0502@1|root,COG0502@2|Bacteria,1TPEX@1239|Firmicutes,248PF@186801|Clostridia,26ARZ@186813|unclassified Clostridiales	186801|Clostridia	H	hydG	-	4.1.99.19	ko:K03150	ko00730,ko01100,map00730,map01100
WP_154405037.1	GCF009695585.1	[FeFe] hydrogenase H-cluster radical SAM maturase HydG [Anaerovibrio slackiae]	Bacteria	Bacillota	Negativicutes	Veillonellales-Selenomonadales	Selenomonadaceae	Anaerovibrio	Bacillota	Phylum	845	0	High	14	6	8	5	472	53.3	174	1.45675	10.1106	4.73356	0.00107157	0.00603519	-0.641352	901.2	522.8	586.8	537.8	854	689.1	2779.1	1709.5	1616.9	2524.2	1047	1854.1	1408423.JHYA01000002_gene710	0	883	COG0502@1|root,COG0502@2|Bacteria,1TPEX@1239|Firmicutes,4H25T@909932|Negativicutes	909932|Negativicutes	C	hydG	-	4.1.99.19	ko:K03150	ko00730,ko01100,map00730,map01100
WP_005026530.1	GCF000185705.2	[FeFe] hydrogenase H-cluster radical SAM maturase HydG [Bilophila wadsworthia]	Bacteria	Desulfobacterota	Desulfovibrionia	Desulfovibrionales	Desulfovibrionaceae	Bilophila	Bacteria	Superkingdom	5939	0	High	10	3	4	1	472	53.1	43	-4.02153	4.76841	-4.91917	0.000828048	0.0052133	-0.378095	397.5	76.8	81.9	161.9	26	154.3	0	8.5	8.4	19.2	5.8	6.8	563192.HMPREF0179_01390	0	944	COG0502@1|root,COG0502@2|Bacteria,1MXK0@1224|Proteobacteria,42Q6J@68525|delta/epsilon subdivisions,2WKXA@28221|Deltaproteobacteria,2M7TR@213115|Desulfovibrionales	28221|Deltaproteobacteria	C	-	-	4.1.99.19	ko:K03150	ko00730,ko01100,map00730,map01100
WP_003865243.1	GCF003464225.1	[FeFe] hydrogenase H-cluster radical SAM maturase HydG [Holdemanella biformis]	Bacteria	Bacillota	Bacilli	Erysipelotrichales	Erysipelotrichaceae	Holdemanella	Bacteria	Superkingdom	5529	0	High	7	2	2	1	482	54.9	17	0.043059	4.92707	0.104098	0.919377	0.938897	-6.70438	42.7	11.7	34.3	45.5	39.6	18.6	18	45.9	21.4	26.9	44	33.6	518637.EUBIFOR_01455	0	972	COG0502@1|root,COG0502@2|Bacteria,1TPEX@1239|Firmicutes,3VQ4W@526524|Erysipelotrichia	526524|Erysipelotrichia	C	hydG	-	-	-	-
WP_134523360.1	GCF900537995.1	[FeFe] hydrogenase H-cluster radical SAM maturase HydG [Roseburia intestinalis]	Bacteria	Bacillota	Clostridia	Lachnospirales	Lachnospiraceae	Roseburia	Bacteria	Superkingdom	9605	0	High	5	2	3	1	473	53.5	57	-1.45084	8.85676	-2.5778	0.0298279	0.0597509	-3.99946	2813.6	497.2	526.9	1186.5	201.5	1138.5	263.2	279	131.2	137.1	453.9	790.1	585394.RHOM_04680	0	897	COG0502@1|root,COG0502@2|Bacteria,1TPEX@1239|Firmicutes,248PF@186801|Clostridia	186801|Clostridia	C	hydG	-	4.1.99.19	ko:K03150	ko00730,ko01100,map00730,map01100
WP_101028338.1	GCF002834225.1	[FeFe] hydrogenase H-cluster radical SAM maturase HydG [Ruminococcus bromii]	Bacteria	Bacillota	Clostridia	Oscillospirales	Ruminococcaceae	Ruminococcus	Clostridia	Class	13245	0	High	8	3	4	1	475	54.2	67	-1.08106	7.33132	-3.13474	0.0120445	0.0304361	-3.09961	269.5	187.6	368.2	287.3	108.9	275.8	116.7	80.1	67.2	113.3	106.7	228.9	585394.RHOM_04680	1.22e-275	761	COG0502@1|root,COG0502@2|Bacteria,1TPEX@1239|Firmicutes,248PF@186801|Clostridia	186801|Clostridia	C	hydG	-	4.1.99.19	ko:K03150	ko00730,ko01100,map00730,map01100
WP_244331339.1	GCF022845755.1	[FeFe] hydrogenase, group A [[Clostridium] hylemonae]	Bacteria	Bacillota	Clostridia	Eubacteriales	Clostridiaceae	Clostridium	Bacteria	Superkingdom	15547	0	High	4	3	7	1	719	80	128	-0.230549	8.10135	-0.720923	0.489277	0.567059	-6.43378	221.4	356.2	318.4	360.9	178.8	418.7	134.8	219.5	255.2	271.2	241.9	522.7	553973.CLOHYLEM_05576	0	1395	COG1146@1|root,COG1592@1|root,COG4624@1|root,COG1146@2|Bacteria,COG1592@2|Bacteria,COG4624@2|Bacteria,1TP6C@1239|Firmicutes,25E8M@186801|Clostridia,21Z57@1506553|Lachnoclostridium	186801|Clostridia	C	-	-	-	-	-
WP_154404894.1	GCF009695585.1	[FeFe] hydrogenase, group A [Anaerovibrio slackiae]	Bacteria	Bacillota	Negativicutes	Veillonellales-Selenomonadales	Selenomonadaceae	Anaerovibrio	Anaerovibrio	Genus	1584	0.041	Medium	2	1	1	1	583	64.5	16	-0.361894	7.41468	-1.04753	0.322197	0.402634	-6.14392	371.7	124.8	249.4	204.9	117.9	181.2	193.8	139.5	106.5	128.8	89.6	335	626939.HMPREF9443_01982	3.94e-280	781	COG3383@1|root,COG4624@1|root,COG3383@2|Bacteria,COG4624@2|Bacteria,1TP6C@1239|Firmicutes,4H23R@909932|Negativicutes	909932|Negativicutes	C	-	-	1.6.5.3	ko:K00336	ko00190,ko01100,map00190,map01100
WP_154405041.1	GCF009695585.1	[FeFe] hydrogenase, group A [Anaerovibrio slackiae]	Bacteria	Bacillota	Negativicutes	Veillonellales-Selenomonadales	Selenomonadaceae	Anaerovibrio	Anaerovibrio	Genus	9599	0	High	9	3	6	3	498	53.6	94	1.44423	10.4403	4.26807	0.00209114	0.00909008	-1.32412	1335	678.5	816.8	864.8	844.6	656	7969.4	1513.3	1602.1	2764.8	1264.8	2139.4	1408423.JHYA01000002_gene712	0	872	COG3383@1|root,COG4624@1|root,COG3383@2|Bacteria,COG4624@2|Bacteria,1TP6C@1239|Firmicutes,4H23R@909932|Negativicutes	909932|Negativicutes	C	-	-	1.6.5.3	ko:K00336	ko00190,ko01100,map00190,map01100
WP_005945399.1	GCF001404935.1	[FeFe] hydrogenase, group A [Blautia hydrogenotrophica]	Bacteria	Bacillota	Clostridia	Lachnospirales	Lachnospiraceae	Blautia	Blautia	Genus	5969	0.001	High	2	1	1	1	562	61.8	19	-0.227037	6.62501	-0.726802	0.485839	0.563751	-6.42938	141.8	58.9	115.1	114.3	105.3	120.8	156	71.4	62.6	84.9	68.3	133	476272.RUMHYD_00340	0	1145	COG3383@1|root,COG4624@1|root,COG3383@2|Bacteria,COG4624@2|Bacteria,1TP6C@1239|Firmicutes,24897@186801|Clostridia,3XYQE@572511|Blautia	186801|Clostridia	C	-	-	1.12.1.3,1.6.5.3	ko:K00336,ko:K18332	ko00190,ko01100,map00190,map01100
WP_242868396.1	GCF001486665.1	[FeFe] hydrogenase, group A [Fournierella massiliensis]	Bacteria	Bacillota	Clostridia	Oscillospirales	Ruminococcaceae	Fournierella	Fournierella	Genus	972	0	High	6	3	6	3	465	50.8	162	-0.897739	10.201	-1.97392	0.0798695	0.129178	-4.94321	498.8	2354.9	3090.4	2685.2	1323.7	1327.2	1273.4	603.8	612.4	655.2	1148.7	1152.1	552398.HMPREF0866_02338	3.01e-290	807	COG1146@1|root,COG1592@1|root,COG4624@1|root,COG1146@2|Bacteria,COG1592@2|Bacteria,COG4624@2|Bacteria,1TP6C@1239|Firmicutes,24897@186801|Clostridia,3WGMQ@541000|Ruminococcaceae	186801|Clostridia	C	hydA	-	1.12.1.3,1.12.7.2,1.6.5.3	ko:K00336,ko:K00533,ko:K18332	ko00190,ko01100,map00190,map01100
WP_040565074.1	GCF902374385.1	[FeFe] hydrogenase, group A [Phascolarctobacterium succinatutens]	Bacteria	Bacillota	Negativicutes	Acidaminococcales	Acidaminococcaceae	Phascolarctobacterium	Bacillota	Phylum	2728	0	High	9	5	7	4	683	75.4	151	-0.393414	9.09143	-1.06811	0.313307	0.394075	-6.12275	552.8	962.3	811.9	491	584.6	476.9	468	868.8	349.8	473.3	294	579.7	626939.HMPREF9443_01111	0	1256	COG1592@1|root,COG4624@1|root,COG1592@2|Bacteria,COG4624@2|Bacteria,1TP6C@1239|Firmicutes,4H23R@909932|Negativicutes	909932|Negativicutes	C	-	-	1.6.5.3	ko:K00336	ko00190,ko01100,map00190,map01100
WP_007047054.1	GCF025152575.1	[FeFe] hydrogenase, group A [Subdoligranulum variabile]	Bacteria	Bacillota	Clostridia	Oscillospirales	Ruminococcaceae	Subdoligranulum	Subdoligranulum	Genus	12843	0	High	4	2	2	2	585	64.6	21	-2.47685	7.37743	-4.48793	0.00151894	0.00745664	-0.997704	638.7	680.9	1402.6	741.1	58.7	133.4	45.3	44	72.3	105.8	43.6	167.4	411471.SUBVAR_05673	0	1217	COG3383@1|root,COG4624@1|root,COG3383@2|Bacteria,COG4624@2|Bacteria,1TP6C@1239|Firmicutes,24897@186801|Clostridia,3WGMQ@541000|Ruminococcaceae	186801|Clostridia	C	hydC	-	1.12.1.3,1.6.5.3	ko:K00336,ko:K18332	ko00190,ko01100,map00190,map01100
WP_055165309.1	GCF001404935.1	1,3-beta-galactosyl-N-acetylhexosamine phosphorylase [Blautia hydrogenotrophica]	Bacteria	Bacillota	Clostridia	Lachnospirales	Lachnospiraceae	Blautia	Clostridia	Class	2011	0	High	8	4	6	2	722	83.7	96	-4.09871	9.16048	-7.91513	2.42e-05	0.00125622	3.17507	6235.1	1921.9	1584.4	5674	457.1	3572.1	103.2	128	135.5	176.8	114.5	184.3	476272.RUMHYD_00172	0	1510	COG5426@1|root,COG5426@2|Bacteria,1TPH0@1239|Firmicutes,24892@186801|Clostridia,3XZ5G@572511|Blautia	186801|Clostridia	S	gnpA	GO:0003674,GO:0003824,GO:0004645,GO:0005975,GO:0008150,GO:0008152,GO:0016740,GO:0016757,GO:0016758,GO:0044238,GO:0050500,GO:0071704	2.4.1.211	ko:K15533	-
WP_025487590.1	GCF003435485.1	1,3-beta-galactosyl-N-acetylhexosamine phosphorylase [Eisenbergiella massiliensis]	Bacteria	Bacillota	Clostridia	Lachnospirales	Lachnospiraceae	Eisenbergiella	Eisenbergiella	Genus	10985	0	High	6	3	3	2	718	83.1	83	-1.45375	7.95618	-4.01521	0.00304627	0.011568	-1.70781	514.2	434.2	818.4	358	226.3	320.6	113	166.5	118.4	158.1	140.8	220.9	1226325.HMPREF1548_02742	0	1492	COG5426@1|root,COG5426@2|Bacteria,1TPH0@1239|Firmicutes,24892@186801|Clostridia,36FBS@31979|Clostridiaceae	186801|Clostridia	S	gnpA	GO:0003674,GO:0003824,GO:0004645,GO:0005975,GO:0008150,GO:0008152,GO:0016740,GO:0016757,GO:0016758,GO:0044238,GO:0050500,GO:0071704	2.4.1.211	ko:K15533	-
WP_227619550.1	GCF020687245.1	1,3-beta-galactosyl-N-acetylhexosamine phosphorylase [Faecalibacterium longum]	Bacteria	Bacillota	Clostridia	Oscillospirales	Ruminococcaceae	Faecalibacterium	Faecalibacterium	Genus	2773	0	High	4	2	4	2	719	82.8	76	-2.01254	8.6973	-5.2307	0.00054324	0.00418651	0.0519605	1786.6	728.1	558.5	1362.1	294.1	1144.6	187.8	143	190.6	281.1	152.6	344	657322.FPR_27530	0	1499	COG5426@1|root,COG5426@2|Bacteria,1TPH0@1239|Firmicutes,24892@186801|Clostridia,3WHG2@541000|Ruminococcaceae	186801|Clostridia	S	gnpA	GO:0003674,GO:0003824,GO:0004645,GO:0005975,GO:0008150,GO:0008152,GO:0016740,GO:0016757,GO:0016758,GO:0044238,GO:0050500,GO:0071704	2.4.1.211	ko:K15533	-
WP_058962814.1	GCF001486665.1	1,3-beta-galactosyl-N-acetylhexosamine phosphorylase [Fournierella massiliensis]	Bacteria	Bacillota	Clostridia	Oscillospirales	Ruminococcaceae	Fournierella	Bacteria	Superkingdom	7285	0	High	13	7	11	1	722	82.9	152	-2.6828	8.22089	-5.38058	0.000445712	0.00373276	0.253588	129.5	1517.1	2313.7	1836.1	470.5	469.1	85.1	111.1	117.9	133.7	97.1	174.7	411467.BACCAP_01054	0	1326	COG5426@1|root,COG5426@2|Bacteria,1TPH0@1239|Firmicutes,24892@186801|Clostridia,268H1@186813|unclassified Clostridiales	186801|Clostridia	S	gnpA	GO:0003674,GO:0003824,GO:0004645,GO:0005975,GO:0008150,GO:0008152,GO:0016740,GO:0016757,GO:0016758,GO:0044238,GO:0050500,GO:0071704	2.4.1.211	ko:K15533	-
WP_012198608.1	GCF000018685.1	1,3-beta-galactosyl-N-acetylhexosamine phosphorylase [Lachnoclostridium phytofermentans]	Bacteria	Bacillota	Clostridia	Lachnospirales	Lachnospiraceae	Lachnoclostridium	Bacteria	Superkingdom	8107	0	High	9	5	8	1	723	83.8	108	-6.57424	5.97094	-9.04073	8.29e-06	0.000922403	4.21676	1741.7	475.4	421.3	1212.7	134.1	915.5	11	10.4	14.6	2.4	8.7	0	357809.Cphy_0577	0	1499	COG5426@1|root,COG5426@2|Bacteria,1TPH0@1239|Firmicutes,24892@186801|Clostridia,21YX7@1506553|Lachnoclostridium	186801|Clostridia	S	gnpA	GO:0003674,GO:0003824,GO:0004645,GO:0005975,GO:0008150,GO:0008152,GO:0016740,GO:0016757,GO:0016758,GO:0044238,GO:0050500,GO:0071704	2.4.1.211	ko:K15533	-
WP_007045694.1	GCF025152575.1	1,3-beta-galactosyl-N-acetylhexosamine phosphorylase [Subdoligranulum variabile]	Bacteria	Bacillota	Clostridia	Oscillospirales	Ruminococcaceae	Subdoligranulum	Subdoligranulum	Genus	6084	0	High	23	12	16	8	723	83.1	322	-1.2752	10.3926	-4.20504	0.0022948	0.0096739	-1.41896	1103.4	2655.7	3986.2	3363	1967	1079.1	463.7	846.9	737.2	1329	1090	985	411471.SUBVAR_04247	0	1527	COG5426@1|root,COG5426@2|Bacteria,1TPH0@1239|Firmicutes,24892@186801|Clostridia,3WHG2@541000|Ruminococcaceae	186801|Clostridia	S	gnpA	GO:0003674,GO:0003824,GO:0004645,GO:0005975,GO:0008150,GO:0008152,GO:0016740,GO:0016757,GO:0016758,GO:0044238,GO:0050500,GO:0071704	2.4.1.211	ko:K15533	-
WP_099385399.1	GCF002735305.1	1,4-alpha-glucan branching protein GlgB [Agathobacter ruminis]	Bacteria	Bacillota	Clostridia	Lachnospirales	Lachnospiraceae	Agathobacter	Clostridia	Class	6064	0	High	4	2	5	1	637	74.2	39	-0.0631713	7.76492	-0.199503	0.846308	0.881267	-6.68857	163.8	255.9	236.3	241.6	256.5	191.4	232.2	133.6	171.6	247.1	219	313	585394.RHOM_15865	0	1033	COG0296@1|root,COG0296@2|Bacteria,1TP4M@1239|Firmicutes,247WH@186801|Clostridia	186801|Clostridia	G	glgB	-	2.4.1.18	ko:K00700	ko00500,ko01100,ko01110,map00500,map01100,map01110
WP_154406679.1	GCF009695585.1	1,4-alpha-glucan branching protein GlgB [Anaerovibrio slackiae]	Bacteria	Bacillota	Negativicutes	Veillonellales-Selenomonadales	Selenomonadaceae	Anaerovibrio	Anaerovibrio	Genus	9103	0	High	24	11	26	11	766	87.4	594	1.05103	11.1826	2.58172	0.0296368	0.059425	-3.99317	1813.1	1581.6	1963	1438.7	1468.7	1484.6	10655.8	3474.2	2393.3	4569.3	1121.1	3083.4	1200557.JHWV01000016_gene2241	0	1100	COG0296@1|root,COG0296@2|Bacteria,1TP4M@1239|Firmicutes,4H2FX@909932|Negativicutes	909932|Negativicutes	G	glgB	-	2.4.1.18	ko:K00700	ko00500,ko01100,ko01110,map00500,map01100,map01110
WP_173744920.1	GCF018785545.1	1,4-alpha-glucan branching protein GlgB [Blautia wexlerae]	Bacteria	Bacillota	Clostridia	Lachnospirales	Lachnospiraceae	Blautia	Clostridia	Class	14803	0	High	5	2	2	1	628	72.8	67	-0.760264	7.73029	-1.67017	0.12926	0.190015	-5.38294	166	219.2	266.7	295.8	1409.6	107.1	165.2	212.2	68.6	195.3	80.6	476.6	1121115.AXVN01000076_gene2628	0	1324	COG0296@1|root,COG0296@2|Bacteria,1TP4M@1239|Firmicutes,247WH@186801|Clostridia,3XYYD@572511|Blautia	186801|Clostridia	G	glgB	-	2.4.1.18	ko:K00700	ko00500,ko01100,ko01110,map00500,map01100,map01110
WP_227618593.1	GCF020687245.1	1,4-alpha-glucan branching protein GlgB [Faecalibacterium longum]	Bacteria	Bacillota	Clostridia	Oscillospirales	Ruminococcaceae	Faecalibacterium	Faecalibacterium	Genus	9779	0.005	High	4	2	2	2	740	84	15	0.0494224	7.92423	0.0821562	0.936322	0.953101	-6.70662	354.3	84.3	448.7	466.2	256.8	111.9	202.5	121.2	419.2	214.9	543.2	184.4	718252.FP2_14400	0	1393	COG0296@1|root,COG0296@2|Bacteria,1TP4M@1239|Firmicutes,247WH@186801|Clostridia,3WGDM@541000|Ruminococcaceae	186801|Clostridia	G	glgB	-	2.4.1.18	ko:K00700	ko00500,ko01100,ko01110,map00500,map01100,map01110
WP_055262691.1	GCF001405615.1	1,4-alpha-glucan branching protein GlgB [Roseburia faecis]	Bacteria	Bacillota	Clostridia	Lachnospirales	Lachnospiraceae	Roseburia	Clostridia	Class	947	0	High	11	6	10	4	637	73.9	140	1.39354	9.40107	4.15881	0.00245754	0.010079	-1.48886	518.1	346.6	418.8	674.8	343.9	297.3	979.6	813.8	1252.8	995.7	1626.6	1064.7	585394.RHOM_15865	0	1099	COG0296@1|root,COG0296@2|Bacteria,1TP4M@1239|Firmicutes,247WH@186801|Clostridia	186801|Clostridia	G	glgB	-	2.4.1.18	ko:K00700	ko00500,ko01100,ko01110,map00500,map01100,map01110
WP_201426772.1	GCF016680995.1	1,4-alpha-glucan branching protein GlgB [Ruminococcus sp. M6(2020)]	Bacteria	Bacillota	Clostridia	Oscillospirales	Ruminococcaceae	Ruminococcus	Bacteria	Superkingdom	15143	0.006	High	2	2	2	1	727	84.3	36	-2.55043	8.53718	-4.88783	0.000864582	0.00531042	-0.422175	2186.2	690.6	504.7	1895.9	254.4	1424.8	119.1	215.4	106.2	168.2	83.3	328	428125.CLOLEP_00512	0	899	COG0296@1|root,COG0296@2|Bacteria,1TP4M@1239|Firmicutes,247WH@186801|Clostridia,3WGDM@541000|Ruminococcaceae	186801|Clostridia	G	glgB	-	2.4.1.18	ko:K00700	ko00500,ko01100,ko01110,map00500,map01100,map01110
WP_007046764.1	GCF025152575.1	1,4-alpha-glucan branching protein GlgB [Subdoligranulum variabile]	Bacteria	Bacillota	Clostridia	Oscillospirales	Ruminococcaceae	Subdoligranulum	Ruminococcaceae	Family	6633	0	High	16	9	17	8	672	76.9	226	-1.13835	11.6258	-2.2724	0.0491985	0.0881962	-4.48477	1012.1	9777.1	12315.2	11480	3078.5	2462.3	2564	1296.8	1558.3	2435	3227.5	2286.7	411471.SUBVAR_05371	0	1410	COG0296@1|root,COG0296@2|Bacteria,1TP4M@1239|Firmicutes,247WH@186801|Clostridia,3WGDM@541000|Ruminococcaceae	186801|Clostridia	G	glgB	-	2.4.1.18	ko:K00700	ko00500,ko01100,ko01110,map00500,map01100,map01110
WP_013264194.1	GCF000144405.1	1,4-dihydroxy-2-naphthoyl-CoA synthase [Prevotella melaninogenica]	Bacteria	Bacteroidota	Bacteroidia	Bacteroidales	Prevotellaceae	Prevotella	Bacteria	Superkingdom	4201	0	High	8	2	2	1	275	30.8	32	-0.66485	7.94812	-2.26915	0.0494609	0.0884567	-4.48987	393.7	365.9	309.4	247.7	276.3	290.6	236.3	240	144.4	169.3	294.8	134.9	553174.HMPREF0659_A6050	1.78e-204	565	COG0447@1|root,COG0447@2|Bacteria,4NDXT@976|Bacteroidetes,2FMME@200643|Bacteroidia	976|Bacteroidetes	H	menB	-	4.1.3.36	ko:K01661	ko00130,ko01100,ko01110,map00130,map01100,map01110
WP_154326924.1	GCF009676955.1	1,4-dihydroxy-2-naphthoyl-CoA synthase [Sodaliphilus pleomorphus]	Bacteria	Bacteroidota	Bacteroidia	Bacteroidales	Muribaculaceae	Sodaliphilus	Bacteroidales	Order	10263	0	High	8	2	2	1	275	30.7	41	1.30009	6.9931	1.72028	0.119527	0.178466	-5.31277	202.9	55.8	87.6	70.8	72.3	52	24.1	366.5	256.3	465.1	574.1	99.3	1002367.HMPREF0673_02962	1.23e-186	520	COG0447@1|root,COG0447@2|Bacteria,4NDXT@976|Bacteroidetes,2FMME@200643|Bacteroidia	976|Bacteroidetes	H	menB	-	4.1.3.36	ko:K01661	ko00130,ko01100,ko01110,map00130,map01100,map01110
WP_007046994.1	GCF025152575.1	16S rRNA (cytosine(1402)-N(4))-methyltransferase RsmH [Subdoligranulum variabile]	Bacteria	Bacillota	Clostridia	Oscillospirales	Ruminococcaceae	Subdoligranulum	Subdoligranulum	Genus	15892	0	High	6	1	2	1	307	33.5	90	-0.412331	7.83109	-1.34111	0.212778	0.287073	-5.81387	317	221.6	324.4	320.9	264.1	166.2	158.7	171.6	192.8	204	222.4	240.8	411471.SUBVAR_05612	3.8e-222	612	COG0275@1|root,COG0275@2|Bacteria,1TNZV@1239|Firmicutes,248B5@186801|Clostridia,3WH07@541000|Ruminococcaceae	186801|Clostridia	J	rsmH	-	2.1.1.199	ko:K03438	-
WP_022790162.1	GCF900459315.1	16S rRNA (guanine(527)-N(7))-methyltransferase RsmG [Faecalicoccus pleomorphus]	Bacteria	Bacillota	Bacilli	Erysipelotrichales	Erysipelotrichaceae	Faecalicoccus	Faecalicoccus	Genus	396	0.021	Medium	3	1	1	1	232	26.7	0	1.31713	7.16007	3.18149	0.0111724	0.0287887	-3.02418	112.6	108.2	127.9	82.8	56.5	70.8	282.8	102.1	213.7	179.6	152.2	760.7	1123313.ATUT01000013_gene427	1.17e-158	445	COG0357@1|root,COG0357@2|Bacteria,1TPBT@1239|Firmicutes,3VP1P@526524|Erysipelotrichia	526524|Erysipelotrichia	J	gidB	-	2.1.1.170	ko:K03501	-
WP_185989429.1	GCF013394715.1	1-acyl-sn-glycerol-3-phosphate acyltransferase [Actinomyces sp. oral taxon 169]	Bacteria	Actinobacteriota	Actinobacteria	Actinomycetales	Actinomycetaceae	Actinomyces	Actinomyces	Genus	3299	0.012	Medium	4	1	1	1	292	31.1	0	-0.975658	7.78494	-3.12294	0.0122755	0.0308832	-3.11866	313.3	378.1	315.4	255.5	263.1	341.7	235.8	113.7	117.2	180.5	139.6	183.7	1115803.HMPREF1129_0838	2.19e-193	538	COG0204@1|root,COG0204@2|Bacteria,2GJ6V@201174|Actinobacteria,4D3J8@85005|Actinomycetales	201174|Actinobacteria	I	plsC	-	2.3.1.51	ko:K00655	ko00561,ko00564,ko01100,ko01110,map00561,map00564,map01100,map01110
WP_006253802.1	GCF000159995.1	1-acyl-sn-glycerol-3-phosphate acyltransferase [Alloprevotella tannerae]	Bacteria	Bacteroidota	Bacteroidia	Bacteroidales	Prevotellaceae	Alloprevotella	Alloprevotella	Genus	11241	0.01	Medium	4	1	3	1	382	43.7	0	0.708648	7.30852	1.4181	0.189877	0.260876	-5.71818	159.3	104.7	144.9	122.6	124.5	93.8	129.6	115.9	163.5	156.6	133.5	1300	626522.GCWU000325_00032	6.35e-277	757	COG0204@1|root,COG0204@2|Bacteria,4NGR9@976|Bacteroidetes,2FM79@200643|Bacteroidia,1WCU5@1283313|Alloprevotella	976|Bacteroidetes	I	-	-	-	-	-
WP_069157789.1	GCF001722575.1	1-acyl-sn-glycerol-3-phosphate acyltransferase [Eisenbergiella tayi]	Bacteria	Bacillota	Clostridia	Lachnospirales	Lachnospiraceae	Eisenbergiella	Eisenbergiella	Genus	15116	0.001	High	5	1	1	1	244	28	36	0.529596	7.11261	1.35465	0.208588	0.28233	-5.79729	173.5	89.7	188.3	112.7	72.8	91.9	132.2	157.4	89.6	166.6	144.7	451.7	658086.HMPREF0994_01907	1.19e-173	484	COG0204@1|root,COG0204@2|Bacteria,1UMJA@1239|Firmicutes,249AV@186801|Clostridia,27K63@186928|unclassified Lachnospiraceae	186801|Clostridia	I	plsC_1	-	2.3.1.51	ko:K00655	ko00561,ko00564,ko01100,ko01110,map00561,map00564,map01100,map01110
WP_099974874.1	GCF002762335.1	1-acyl-sn-glycerol-3-phosphate acyltransferase [Lactobacillus terrae]	Bacteria	Bacillota	Bacilli	Lactobacillales	Lactobacillaceae	Lactobacillus	Lactobacillus	Genus	2984	0.043	Medium	4	1	1	1	209	24	0	-1.0649	9.05906	-2.55911	0.030756	0.0610696	-4.02946	970.2	827.9	683.3	530.6	1538.2	466.8	852.9	211.7	247.7	434.8	271.1	468.6	936140.AEOT01000015_gene1518	1.96e-116	337	COG0204@1|root,COG0204@2|Bacteria,1U8N2@1239|Firmicutes,4HDQR@91061|Bacilli,3F4QB@33958|Lactobacillaceae	91061|Bacilli	I	plsC	GO:0003674,GO:0003824,GO:0005575,GO:0005623,GO:0005886,GO:0008374,GO:0016020,GO:0016411,GO:0016740,GO:0016746,GO:0016747,GO:0042171,GO:0044464,GO:0071617,GO:0071944	2.3.1.51	ko:K00655	ko00561,ko00564,ko01100,ko01110,map00561,map00564,map01100,map01110
WP_154404942.1	GCF009695585.1	1-deoxy-D-xylulose-5-phosphate reductoisomerase [Anaerovibrio slackiae]	Bacteria	Bacillota	Negativicutes	Veillonellales-Selenomonadales	Selenomonadaceae	Anaerovibrio	Anaerovibrio	Genus	549	0	High	5	1	1	1	384	42.2	35	0.0623932	5.80839	0.199779	0.846099	0.881122	-6.68851	84.8	38.6	90.9	47.8	38.5	44.2	77.6	36.9	85.6	79.3	28.2	57.3	1408423.JHYA01000002_gene764	9.17e-225	625	COG0743@1|root,COG0743@2|Bacteria,1TP1C@1239|Firmicutes,4H2Q8@909932|Negativicutes	909932|Negativicutes	I	dxr	-	1.1.1.267	ko:K00099	ko00900,ko01100,ko01110,ko01130,map00900,map01100,map01110,map01130
WP_101723353.1	GCF900184265.1	1-deoxy-D-xylulose-5-phosphate reductoisomerase [Eggerthella timonensis]	Bacteria	Actinobacteriota	Coriobacteriia	Coriobacteriales	Eggerthellaceae	Eggerthella	Eggerthella	Genus	9521	0.009	High	2	1	1	1	408	43.3	15	-0.779833	7.91948	-1.99161	0.0776281	0.126416	-4.91666	74.8	1167.2	212.9	258.5	402.9	512.4	100.4	174.5	205.3	197.1	276	196.5	479437.Elen_2469	1.22e-250	693	COG0743@1|root,COG0743@2|Bacteria,2GIRV@201174|Actinobacteria,4CUA4@84998|Coriobacteriia	84998|Coriobacteriia	I	dxr	-	1.1.1.267	ko:K00099	ko00900,ko01100,ko01110,ko01130,map00900,map01100,map01110,map01130
WP_160333359.1	GCF009767945.1	1-deoxy-D-xylulose-5-phosphate reductoisomerase [Streptococcus danieliae]	Bacteria	Bacillota	Bacilli	Lactobacillales	Streptococcaceae	Streptococcus	Streptococcus	Genus	15366	0.011	Medium	3	1	1	1	379	41.5	36	-3.39731	7.12524	-4.33312	0.00190102	0.00850512	-1.22682	128.3	494.5	319.6	177.3	2743.3	860.7	0	86.3	70.1	81.7	72.4	167	1158609.I586_00440	2.09e-149	434	COG0743@1|root,COG0743@2|Bacteria,1TP1C@1239|Firmicutes,4HBAV@91061|Bacilli,4B20R@81852|Enterococcaceae	91061|Bacilli	I	dxr	GO:0000166,GO:0003674,GO:0003824,GO:0005488,GO:0006081,GO:0006082,GO:0006090,GO:0006629,GO:0006644,GO:0006720,GO:0006721,GO:0006793,GO:0006796,GO:0008150,GO:0008152,GO:0008299,GO:0008610,GO:0008654,GO:0009058,GO:0009240,GO:0009987,GO:0016114,GO:0016491,GO:0016614,GO:0016616,GO:0019288,GO:0019637,GO:0019682,GO:0019752,GO:0030145,GO:0030604,GO:0032787,GO:0036094,GO:0043167,GO:0043168,GO:0043169,GO:…	1.1.1.267	ko:K00099	ko00900,ko01100,ko01110,ko01130,map00900,map01100,map01110,map01130
WP_154405346.1	GCF009695585.1	1-phosphofructokinase family hexose kinase [Anaerovibrio slackiae]	Bacteria	Bacillota	Negativicutes	Veillonellales-Selenomonadales	Selenomonadaceae	Anaerovibrio	Anaerovibrio	Genus	1969	0	High	4	1	1	1	309	33.1	42	2.10361	7.66233	6.13734	0.000172053	0.00237089	1.21976	116.9	46.7	117.1	175.5	88.8	81.7	661.9	595.2	204.4	733.4	222.7	410.4	1280689.AUJC01000001_gene2048	3.99e-142	410	COG1105@1|root,COG1105@2|Bacteria,1TR9H@1239|Firmicutes,25CD6@186801|Clostridia,36WTQ@31979|Clostridiaceae	186801|Clostridia	H	lacC	-	2.7.1.144,2.7.1.56	ko:K00882,ko:K00917	ko00051,ko00052,ko01100,map00051,map00052,map01100
WP_012200663.1	GCF000018685.1	1-propanol dehydrogenase PduQ [Lachnoclostridium phytofermentans]	Bacteria	Bacillota	Clostridia	Lachnospirales	Lachnospiraceae	Lachnoclostridium	Lachnoclostridium	Genus	12573	0.013	Medium	2	1	1	1	376	40.7	36	-1.05617	9.31159	-2.45222	0.0366487	0.069761	-4.2004	1599.1	394.1	752.2	588.2	1053	2000.5	308	718.7	366.6	459.7	439.7	440.1	357809.Cphy_2650	9.45e-260	713	COG1454@1|root,COG1454@2|Bacteria,1TPB4@1239|Firmicutes,247IQ@186801|Clostridia,21YQN@1506553|Lachnoclostridium	186801|Clostridia	C	-	-	-	-	-
WP_006255881.1	GCF000159995.1	2,3-bisphosphoglycerate-independent phosphoglycerate mutase [Alloprevotella tannerae]	Bacteria	Bacteroidota	Bacteroidia	Bacteroidales	Prevotellaceae	Alloprevotella	Bacteria	Superkingdom	14196	0	High	4	2	4	1	512	56.5	71	2.33606	8.11225	3.02542	0.0143693	0.0347844	-3.2763	441.7	104.7	12.5	157.4	166.4	207.2	339.5	2666.6	770.1	647.1	935.8	134.9	626522.GCWU000325_02108	0	1040	COG0696@1|root,COG0696@2|Bacteria,4NEQT@976|Bacteroidetes,2FMVJ@200643|Bacteroidia,1WDSW@1283313|Alloprevotella	976|Bacteroidetes	G	gpmI	-	5.4.2.12	ko:K15633	ko00010,ko00260,ko00680,ko01100,ko01110,ko01120,ko01130,ko01200,ko01230,map00010,map00260,map00680,map01100,map01110,map01120,map01130,map01200,map01230
WP_154405642.1	GCF009695585.1	2,3-bisphosphoglycerate-independent phosphoglycerate mutase [Anaerovibrio slackiae]	Bacteria	Bacillota	Negativicutes	Veillonellales-Selenomonadales	Selenomonadaceae	Anaerovibrio	Veillonellales-Selenomonadales	Order	3646	0	High	15	5	8	5	510	54.7	193	0.723136	9.96687	1.86974	0.0943714	0.147521	-5.09768	941.7	944.9	779.4	830.1	639	602.3	1981.2	2130.6	1394.6	1445.3	541.2	976.2	1200557.JHWV01000016_gene2261	0	925	COG0696@1|root,COG0696@2|Bacteria,1TPM4@1239|Firmicutes,4H2QB@909932|Negativicutes	909932|Negativicutes	G	gpmI	-	5.4.2.12	ko:K15633	ko00010,ko00260,ko00680,ko01100,ko01110,ko01120,ko01130,ko01200,ko01230,map00010,map00260,map00680,map01100,map01110,map01120,map01130,map01200,map01230
WP_018109158.1	GCF000375405.1	2,3-bisphosphoglycerate-independent phosphoglycerate mutase [Bacteroides propionicifaciens]	Bacteria	Bacteroidota	Bacteroidia	Bacteroidales	Bacteroidaceae	Bacteroides	Bacteroides	Genus	13723	0.007	High	6	1	24	1	505	55.6	0	-2.17332	9.94192	-5.22337	0.000548565	0.00420035	0.0420162	4288.5	3144	2762.1	915.1	1135.4	2140.4	1142.4	612.4	503.8	343.5	241.5	332.6	679937.Bcop_0277	1.88000000001115e-313	860	COG0696@1|root,COG0696@2|Bacteria,4NEQT@976|Bacteroidetes,2FMVJ@200643|Bacteroidia,4AMBF@815|Bacteroidaceae	976|Bacteroidetes	G	gpmI	-	5.4.2.12	ko:K15633	ko00010,ko00260,ko00680,ko01100,ko01110,ko01120,ko01130,ko01200,ko01230,map00010,map00260,map00680,map01100,map01110,map01120,map01130,map01200,map01230
WP_227618980.1	GCF020687245.1	2,3-bisphosphoglycerate-independent phosphoglycerate mutase [Faecalibacterium longum]	Bacteria	Bacillota	Clostridia	Oscillospirales	Ruminococcaceae	Faecalibacterium	Oscillospirales	Order	707	0	High	11	5	10	2	508	55	112	0.133895	9.53637	0.342255	0.740024	0.793158	-6.6466	596.6	795.1	1203.9	921.6	607.1	393.6	566.3	509.1	1290	592.9	1114.9	893.5	718252.FP2_02570	0	1034	COG0696@1|root,COG0696@2|Bacteria,1TPM4@1239|Firmicutes,247JG@186801|Clostridia,3WGBI@541000|Ruminococcaceae	186801|Clostridia	G	gpmI	-	5.4.2.12	ko:K15633	ko00010,ko00260,ko00680,ko01100,ko01110,ko01120,ko01130,ko01200,ko01230,map00010,map00260,map00680,map01100,map01110,map01120,map01130,map01200,map01230
WP_076780807.1	GCF900120345.1	2,3-bisphosphoglycerate-independent phosphoglycerate mutase [Lachnoclostridium phocaeense]	Bacteria	Bacillota	Clostridia	Lachnospirales	Lachnospiraceae	Lachnoclostridium	Lachnoclostridium	Genus	3247	0	High	6	3	4	1	512	56.1	86	-0.429956	8.18752	-0.839044	0.423192	0.503865	-6.33941	468.5	309.4	234.6	306.3	315.1	449.1	174.4	112.6	2179.1	124.6	296.5	153.7	411468.CLOSCI_01408	0	950	COG0696@1|root,COG0696@2|Bacteria,1TPM4@1239|Firmicutes,247JG@186801|Clostridia,21XZA@1506553|Lachnoclostridium	186801|Clostridia	G	gpmI	-	5.4.2.12	ko:K15633	ko00010,ko00260,ko00680,ko01100,ko01110,ko01120,ko01130,ko01200,ko01230,map00010,map00260,map00680,map01100,map01110,map01120,map01130,map01200,map01230
WP_012200879.1	GCF000018685.1	2,3-bisphosphoglycerate-independent phosphoglycerate mutase [Lachnoclostridium phytofermentans]	Bacteria	Bacillota	Clostridia	Lachnospirales	Lachnospiraceae	Lachnoclostridium	Lachnospiraceae	Family	6319	0.023	Medium	2	1	1	1	514	56.2	0	0.653774	8.25275	1.33374	0.215089	0.289723	-5.82284	288.8	136.2	540.9	310.4	282.8	107.6	280.2	273.4	898.3	418.2	363.7	294.6	357809.Cphy_2868	0	1016	COG0696@1|root,COG0696@2|Bacteria,1TPM4@1239|Firmicutes,247JG@186801|Clostridia,21XZA@1506553|Lachnoclostridium	186801|Clostridia	G	gpmI	-	5.4.2.12	ko:K15633	ko00010,ko00260,ko00680,ko01100,ko01110,ko01120,ko01130,ko01200,ko01230,map00010,map00260,map00680,map01100,map01110,map01120,map01130,map01200,map01230
WP_036375784.1	GCF001404615.1	2,3-bisphosphoglycerate-independent phosphoglycerate mutase [Mitsuokella jalaludinii]	Bacteria	Bacillota	Negativicutes	Veillonellales-Selenomonadales	Selenomonadaceae	Mitsuokella	Mitsuokella	Genus	5190	0	High	2	1	2	1	509	55.5	55	1.3976	7.15206	2.46527	0.0358731	0.0687454	-4.1796	180.1	53.3	62.3	105.5	87.1	76.5	275.9	2200.1	181.2	74.1	110.7	161.5	1410665.JNKR01000004_gene1541	0	1025	COG0696@1|root,COG0696@2|Bacteria,1TPM4@1239|Firmicutes,4H2QB@909932|Negativicutes	909932|Negativicutes	G	gpmI	-	5.4.2.12	ko:K15633	ko00010,ko00260,ko00680,ko01100,ko01110,ko01120,ko01130,ko01200,ko01230,map00010,map00260,map00680,map01100,map01110,map01120,map01130,map01200,map01230
WP_115500761.1	GCF003363715.1	2,3-bisphosphoglycerate-independent phosphoglycerate mutase [Parabacteroides acidifaciens]	Bacteria	Bacteroidota	Bacteroidia	Bacteroidales	Tannerellaceae	Parabacteroides	Bacteroidales	Order	1843	0	High	5	2	2	1	504	55.5	0	-0.398489	6.35823	-0.787102	0.451471	0.531686	-6.38244	52.7	148.7	95.1	51.1	165	103.5	80.8	67.2	29	246.3	41.6	74.5	411477.PARMER_03349	0	1002	COG0696@1|root,COG0696@2|Bacteria,4NEQT@976|Bacteroidetes,2FMVJ@200643|Bacteroidia,22W4Q@171551|Porphyromonadaceae	976|Bacteroidetes	G	gpmI	-	5.4.2.12	ko:K15633	ko00010,ko00260,ko00680,ko01100,ko01110,ko01120,ko01130,ko01200,ko01230,map00010,map00260,map00680,map01100,map01110,map01120,map01130,map01200,map01230
WP_021588656.1	GCF000468635.1	2,3-bisphosphoglycerate-independent phosphoglycerate mutase [Prevotella baroniae]	Bacteria	Bacteroidota	Bacteroidia	Bacteroidales	Prevotellaceae	Prevotella	Bacteria	Superkingdom	14122	0	High	7	4	6	3	507	55.9	108	1.28656	10.125	2.81199	0.020331	0.0446184	-3.62174	1151.3	744.8	696.1	622	507.9	702.2	900.1	5248.9	1705.7	1632.4	1358.7	1568.7	873513.HMPREF6485_0443	0	929	COG0696@1|root,COG0696@2|Bacteria,4NEQT@976|Bacteroidetes,2FMVJ@200643|Bacteroidia	976|Bacteroidetes	G	gpmI	-	5.4.2.12	ko:K15633	ko00010,ko00260,ko00680,ko01100,ko01110,ko01120,ko01130,ko01200,ko01230,map00010,map00260,map00680,map01100,map01110,map01120,map01130,map01200,map01230
WP_013263837.1	GCF000144405.1	2,3-bisphosphoglycerate-independent phosphoglycerate mutase [Prevotella melaninogenica]	Bacteria	Bacteroidota	Bacteroidia	Bacteroidales	Prevotellaceae	Prevotella	Bacteria	Superkingdom	2803	0	High	6	3	8	2	505	55.5	124	2.24066	10.0947	4.41778	0.00168077	0.00791339	-1.1011	898.9	682.1	249.6	425.7	451.6	543.2	1256.9	10909.8	3000.5	1626.8	1775.3	1513.7	553174.HMPREF0659_A5189	0	1018	COG0696@1|root,COG0696@2|Bacteria,4NEQT@976|Bacteroidetes,2FMVJ@200643|Bacteroidia	976|Bacteroidetes	G	gpmI	-	5.4.2.12	ko:K15633	ko00010,ko00260,ko00680,ko01100,ko01110,ko01120,ko01130,ko01200,ko01230,map00010,map00260,map00680,map01100,map01110,map01120,map01130,map01200,map01230
WP_055068607.1	GCF001405615.1	2,3-bisphosphoglycerate-independent phosphoglycerate mutase [Roseburia faecis]	Bacteria	Bacillota	Clostridia	Lachnospirales	Lachnospiraceae	Roseburia	Clostridia	Class	8473	0	High	10	4	6	2	513	56.6	94	0.511528	8.51974	0.658987	0.52642	0.602735	-6.47819	471	263.2	255.9	770.6	166	203.4	274.5	112.8	6154.5	149.9	798.4	303.2	1256908.HMPREF0373_02947	0	905	COG0696@1|root,COG0696@2|Bacteria,1TPM4@1239|Firmicutes,247JG@186801|Clostridia,25V4A@186806|Eubacteriaceae	186801|Clostridia	G	gpmI	-	5.4.2.12	ko:K15633	ko00010,ko00260,ko00680,ko01100,ko01110,ko01120,ko01130,ko01200,ko01230,map00010,map00260,map00680,map01100,map01110,map01120,map01130,map01200,map01230
WP_186865119.1	GCF014287355.1	2,3-bisphosphoglycerate-independent phosphoglycerate mutase [Ruminococcus sp. NSJ-13]	Bacteria	Bacillota	Clostridia	Oscillospirales	Ruminococcaceae	Ruminococcus	Clostridia	Class	4388	0	High	7	4	5	1	512	56	68	2.01498	7.48174	5.49806	0.000382526	0.00342771	0.409214	173.6	81.4	64.6	90.7	60.7	91.5	989.6	464.3	275.1	325.6	354.8	144.6	411461.DORFOR_01435	0	942	COG0696@1|root,COG0696@2|Bacteria,1TPM4@1239|Firmicutes,247JG@186801|Clostridia,27V4Y@189330|Dorea	186801|Clostridia	G	gpmI	-	5.4.2.12	ko:K15633	ko00010,ko00260,ko00680,ko01100,ko01110,ko01120,ko01130,ko01200,ko01230,map00010,map00260,map00680,map01100,map01110,map01120,map01130,map01200,map01230
WP_034441574.1	GCF000585335.1	2,3-diphosphoglycerate-dependent phosphoglycerate mutase [Cloacibacillus evryensis]	Bacteria	Synergistota	Synergistia	Synergistales	Synergistaceae	Cloacibacillus	Bacteria-Fungi	NA	11816	0	High	9	2	3	1	249	28.2	123	-1.34446	7.63432	-2.21046	0.0544338	0.0956554	-4.58151	604.3	416.7	116.2	149.7	107.4	2079.7	121.3	110	101.4	99.6	142.8	185.8	457415.HMPREF1006_02358	1.02e-181	505	COG0588@1|root,COG0588@2|Bacteria,3TA2G@508458|Synergistetes	508458|Synergistetes	G	gpmA	-	5.4.2.11	ko:K01834	ko00010,ko00260,ko00680,ko01100,ko01110,ko01120,ko01130,ko01200,ko01230,ko04922,ko05230,map00010,map00260,map00680,map01100,map01110,map01120,map01130,map01200,map01230,map04922,map05230
WP_003649571.1	GCF005886075.1	2,3-diphosphoglycerate-dependent phosphoglycerate mutase [Lactobacillus paragasseri]	Bacteria	Bacillota	Bacilli	Lactobacillales	Lactobacillaceae	Lactobacillus	Bacteria-Fungi	NA	3034	0	High	33	6	6	2	230	26.6	204	-0.04749	8.4713	-0.0832199	0.9355	0.952495	-6.70652	149.1	1636.5	518.8	240.5	289.5	245.1	683	372.1	270.8	284.3	246.6	368.5	324831.LGAS_0167	9.1e-171	476	COG0588@1|root,COG0588@2|Bacteria,1TQFP@1239|Firmicutes,4HAW7@91061|Bacilli,3F3SK@33958|Lactobacillaceae	91061|Bacilli	G	gpmA	GO:0001871,GO:0003674,GO:0003824,GO:0004619,GO:0005488,GO:0005575,GO:0005622,GO:0005623,GO:0005737,GO:0005829,GO:0005975,GO:0005996,GO:0006006,GO:0006082,GO:0006090,GO:0006091,GO:0006094,GO:0006096,GO:0006109,GO:0006139,GO:0006140,GO:0006163,GO:0006164,GO:0006165,GO:0006725,GO:0006732,GO:0006733,GO:0006753,GO:0006754,GO:0006757,GO:0006793,GO:0006796,GO:0006807,GO:0008150,GO:0008152,GO:0009056,GO:…	5.4.2.11	ko:K01834	ko00010,ko00260,ko00680,ko01100,ko01110,ko01120,ko01130,ko01200,ko01230,ko04922,ko05230,map00010,map00260,map00680,map01100,map01110,map01120,map01130,map01200,map01230,map04922,map05230
WP_057718117.1	GCF017894345.1	2,3-diphosphoglycerate-dependent phosphoglycerate mutase [Lactobacillus taiwanensis]	Bacteria	Bacillota	Bacilli	Lactobacillales	Lactobacillaceae	Lactobacillus	Bacteria-Fungi	NA	8496	0	High	28	5	5	1	230	26.5	187	0.67865	6.23079	1.38311	0.200011	0.272691	-5.7621	33.9	201.5	89.7	36.3	72.5	23.9	110.1	145.1	71.5	99.2	57.6	105.5	257314.LJ_0164	4.33e-169	471	COG0588@1|root,COG0588@2|Bacteria,1TQFP@1239|Firmicutes,4HAW7@91061|Bacilli,3F3SK@33958|Lactobacillaceae	91061|Bacilli	G	gpmA	GO:0001871,GO:0003674,GO:0003824,GO:0004619,GO:0005488,GO:0005575,GO:0005622,GO:0005623,GO:0005737,GO:0005829,GO:0005975,GO:0005996,GO:0006006,GO:0006082,GO:0006090,GO:0006091,GO:0006094,GO:0006096,GO:0006109,GO:0006139,GO:0006140,GO:0006163,GO:0006164,GO:0006165,GO:0006725,GO:0006732,GO:0006733,GO:0006753,GO:0006754,GO:0006757,GO:0006793,GO:0006796,GO:0006807,GO:0008150,GO:0008152,GO:0009056,GO:…	5.4.2.11	ko:K01834	ko00010,ko00260,ko00680,ko01100,ko01110,ko01120,ko01130,ko01200,ko01230,ko04922,ko05230,map00010,map00260,map00680,map01100,map01110,map01120,map01130,map01200,map01230,map04922,map05230
WP_099386113.1	GCF002735305.1	23S rRNA (adenine(2503)-C(2))-methyltransferase RlmN [Agathobacter ruminis]	Bacteria	Bacillota	Clostridia	Lachnospirales	Lachnospiraceae	Agathobacter	Agathobacter	Genus	9289	0	High	6	1	2	1	375	42.6	59	-0.879579	7.12258	-2.84189	0.0193628	0.0431023	-3.57335	143.1	152.2	193.1	202.3	223.2	232.5	105	88	76.7	123.9	93.5	134.9	665956.HMPREF1032_02307	4.63e-228	633	COG0820@1|root,COG0820@2|Bacteria,1TQDD@1239|Firmicutes,24AXB@186801|Clostridia,3WI1T@541000|Ruminococcaceae	186801|Clostridia	H	-	-	-	-	-
WP_066683798.1	GCF001678845.1	23S rRNA (adenine(2503)-C(2))-methyltransferase RlmN [Christensenella intestinihominis]	Bacteria	Bacillota	Clostridia	Christensenellales	Christensenellaceae	Christensenella	Christensenella	Genus	8655	0.009	High	3	1	2	1	347	38.4	0	1.0637	8.4116	2.99418	0.0151154	0.0360592	-3.32686	216.8	213.2	210.4	268.8	213.7	297.8	267.7	803.6	371.6	791	346.8	640.7	720554.Clocl_2568	1.62e-109	330	COG0820@1|root,COG0820@2|Bacteria,1TPVF@1239|Firmicutes,248BC@186801|Clostridia,3WGYF@541000|Ruminococcaceae	186801|Clostridia	J	rlmN	-	2.1.1.192	ko:K06941	-
WP_113855792.1	GCF003315775.1	23S rRNA (adenine(2503)-C(2))-methyltransferase RlmN [Megasphaera hexanoica]	Bacteria	Bacillota	Negativicutes	Veillonellales-Selenomonadales	Veillonellaceae	Megasphaera	Megasphaera	Genus	3049	0.007	High	2	1	2	1	341	39	30	1.00168	8.11386	2.37794	0.0413946	0.0768626	-4.31844	220.2	173.3	211.5	194.3	253.4	137.3	335.5	247.5	254.8	501.2	223.5	1503.5	1273103.NM10_11062	1.02e-186	525	COG0820@1|root,COG0820@2|Bacteria,1TPVF@1239|Firmicutes,4H2D3@909932|Negativicutes	909932|Negativicutes	J	rlmN	-	2.1.1.192	ko:K06941	-
WP_055263321.1	GCF001405615.1	23S rRNA (guanosine(2251)-2'-O)-methyltransferase RlmB [Roseburia faecis]	Bacteria	Bacillota	Clostridia	Lachnospirales	Lachnospiraceae	Roseburia	Roseburia	Genus	10866	0.009	High	4	1	1	1	256	27.8	0	-0.128471	6.2695	-0.326166	0.751763	0.803544	-6.65241	66.8	158.2	76	49.1	50.7	126.9	77.7	28.9	322.2	37.7	84.4	63.2	140626.JHWB01000013_gene726	7.25e-143	407	COG0566@1|root,COG0566@2|Bacteria,1TP9G@1239|Firmicutes,247SC@186801|Clostridia	186801|Clostridia	J	yacO	-	2.1.1.185	ko:K03218	-
WP_007046051.1	GCF025152575.1	23S rRNA (guanosine(2251)-2'-O)-methyltransferase RlmB [Subdoligranulum variabile]	Bacteria	Bacillota	Clostridia	Oscillospirales	Ruminococcaceae	Subdoligranulum	Subdoligranulum	Genus	2903	0.002	High	4	1	1	1	260	26.9	29	-1.03195	8.36099	-3.28611	0.00944981	0.0254632	-2.85576	578.1	402.7	702.2	627.4	300.6	345.6	287.4	176.8	197.7	241.8	307	192.9	411471.SUBVAR_04620	2.91e-182	507	COG0566@1|root,COG0566@2|Bacteria,1TP9G@1239|Firmicutes,247SC@186801|Clostridia,3WGPU@541000|Ruminococcaceae	186801|Clostridia	J	yacO	-	2.1.1.185	ko:K03218	-
WP_000046872.1	GCF020097475.1	23S rRNA (uracil(1939)-C(5))-methyltransferase RlmD [Escherichia fergusonii]	Bacteria	Proteobacteria	Gammaproteobacteria	Enterobacterales	Enterobacteriaceae	Escherichia	Escherichia	Genus	9820	0.006	High	2	1	2	1	432	48	35	0.947791	9.11007	2.61091	0.028252	0.0572612	-3.94625	411	219.5	628.7	739.4	356.1	261.3	305.4	1291.7	520.9	1426.5	573.6	1204.2	1440052.EAKF1_ch3226	5.73e-285	781	COG2265@1|root,COG2265@2|Bacteria,1MV3A@1224|Proteobacteria,1RN1D@1236|Gammaproteobacteria,3XNZV@561|Escherichia	1236|Gammaproteobacteria	J	rlmD	GO:0000154,GO:0001510,GO:0003674,GO:0003824,GO:0005488,GO:0006139,GO:0006364,GO:0006396,GO:0006725,GO:0006807,GO:0008150,GO:0008152,GO:0008168,GO:0008169,GO:0008173,GO:0008649,GO:0008757,GO:0009451,GO:0009987,GO:0010467,GO:0016070,GO:0016072,GO:0016436,GO:0016740,GO:0016741,GO:0022613,GO:0031167,GO:0032259,GO:0034470,GO:0034641,GO:0034660,GO:0042254,GO:0043170,GO:0043412,GO:0043414,GO:0044085,GO:…	2.1.1.190	ko:K03215	-
WP_126677540.1	GCF003977605.1	23S rRNA (uracil(1939)-C(5))-methyltransferase RlmD [Prevotella koreensis]	Bacteria	Bacteroidota	Bacteroidia	Bacteroidales	Prevotellaceae	Prevotella	Bacteroidales	Order	3445	0	High	6	2	3	2	480	55.2	80	0.300776	8.83828	0.785511	0.452357	0.532317	-6.38372	584.8	298.9	341.3	363.9	437.1	510.7	310.3	1113.9	397.1	542.2	627.7	363.2	1002367.HMPREF0673_00817	4.12e-261	725	COG2265@1|root,COG2265@2|Bacteria,4NFP1@976|Bacteroidetes,2FNRC@200643|Bacteroidia	976|Bacteroidetes	J	rumA	-	2.1.1.190	ko:K03215	-
WP_006862190.1	GCF900102475.1	2-C-methyl-D-erythritol 4-phosphate cytidylyltransferase [Marvinbryantia formatexigens]	Bacteria	Bacillota	Clostridia	Lachnospirales	Lachnospiraceae	Marvinbryantia	Marvinbryantia	Genus	8389	0.011	Medium	3	1	1	1	245	27.6	41	-2.54852	8.67811	-5.38139	0.000445244	0.00373276	0.254659	3765.6	727.2	636	1252	318.2	1352.4	151.5	132.9	119.9	199.5	156.9	300.8	478749.BRYFOR_07399	1.1e-174	487	COG1211@1|root,COG1211@2|Bacteria,1V3M7@1239|Firmicutes,248E6@186801|Clostridia	186801|Clostridia	I	-	-	2.7.7.40,2.7.7.60	ko:K00991,ko:K21030	ko00040,ko00900,ko01100,ko01110,ko01130,map00040,map00900,map01100,map01110,map01130
WP_216696959.1	GCF018982945.1	2Fe-2S iron-sulfur cluster-binding protein [Anaerostipes sp. AGMB03513]	Bacteria	Bacillota	Clostridia	Lachnospirales	Lachnospiraceae	Anaerostipes	Anaerostipes	Genus	10638	0.041	Medium	5	1	1	1	155	17.2	0	-0.0414436	7.81938	-0.110328	0.914573	0.934903	-6.70365	230.7	289.1	199.2	225.6	167.1	281.4	405.7	274.9	117.4	141.1	411.9	155.3	1256908.HMPREF0373_03462	1.18e-93	275	COG2080@1|root,COG2080@2|Bacteria,1V6HE@1239|Firmicutes,24HQN@186801|Clostridia,25WB9@186806|Eubacteriaceae	186801|Clostridia	C	hcrC	-	1.2.5.3	ko:K03518	-
WP_187118519.1	GCF025152575.1	2-hydroxy-3-oxopropionate reductase [Subdoligranulum variabile]	Bacteria	Bacillota	Clostridia	Oscillospirales	Ruminococcaceae	Subdoligranulum	Clostridia	Class	10557	0.044	Medium	4	1	1	1	330	35	0	0.0640739	7.51296	0.216816	0.833191	0.870678	-6.68464	183.2	182	209.1	132.8	212.7	159.5	196.1	198.5	144.9	216.9	151.6	221.4	411471.SUBVAR_04104	2.65e-209	580	COG2084@1|root,COG2084@2|Bacteria,1TR4F@1239|Firmicutes,249YG@186801|Clostridia,3WK0U@541000|Ruminococcaceae	186801|Clostridia	I	-	-	1.1.1.60	ko:K00042	ko00630,ko01100,map00630,map01100
WP_075580406.1	GCF900095825.1	2-hydroxyacid dehydrogenase [Acidaminococcus massiliensis]	Bacteria	Bacillota	Negativicutes	Acidaminococcales	Acidaminococcaceae	Acidaminococcus	Acidaminococcus	Genus	6748	0	High	5	1	1	1	331	36.5	0	0.529844	6.81686	1.76529	0.111365	0.168484	-5.24888	109.9	76.9	105.8	95.9	73.6	101.3	108.5	144.9	118.5	166.9	147.3	129	591001.Acfer_0976	2.01e-220	610	COG1052@1|root,COG1052@2|Bacteria,1TSZ6@1239|Firmicutes,4H51A@909932|Negativicutes	909932|Negativicutes	C	-	-	1.1.1.28	ko:K03778	ko00620,ko01120,map00620,map01120
WP_055228399.1	GCF015557635.1	2-hydroxyacid dehydrogenase [Fusicatenibacter saccharivorans]	Bacteria	Bacillota	Clostridia	Lachnospirales	Lachnospiraceae	Fusicatenibacter	Lachnospiraceae	Family	3750	0.029	Medium	3	1	1	1	330	36.8	0	0.85119	8.84776	1.57054	0.150771	0.215363	-5.51915	207.6	438.7	284.6	845.4	321.4	226.9	1712.1	405.6	594.4	994.5	380.6	355.4	537007.BLAHAN_05610	1.13e-190	535	COG1052@1|root,COG1052@2|Bacteria,1TSZ6@1239|Firmicutes,249PP@186801|Clostridia,3XZ54@572511|Blautia	186801|Clostridia	C	ldhA	-	1.1.1.28	ko:K03778	ko00620,ko01120,map00620,map01120
WP_007045525.1	GCF025152575.1	2-hydroxyacid dehydrogenase [Subdoligranulum variabile]	Bacteria	Bacillota	Clostridia	Oscillospirales	Ruminococcaceae	Subdoligranulum	Subdoligranulum	Genus	13937	0.031	Medium	3	1	1	1	316	33.2	26	-1.00557	7.97703	-3.04412	0.0139411	0.0339837	-3.24605	194.2	429.6	497.5	412.6	345.7	343.6	154.5	126.5	117.9	225.2	161.1	364.7	411471.SUBVAR_04078	4.61e-223	615	COG0111@1|root,COG0111@2|Bacteria,1V410@1239|Firmicutes,24EUD@186801|Clostridia	186801|Clostridia	EH	pdxB	-	1.1.1.399,1.1.1.95	ko:K00058	ko00260,ko00680,ko01100,ko01120,ko01130,ko01200,ko01230,map00260,map00680,map01100,map01120,map01130,map01200,map01230
WP_007047971.1	GCF025152575.1	2-hydroxyacid dehydrogenase [Subdoligranulum variabile]	Bacteria	Bacillota	Clostridia	Oscillospirales	Ruminococcaceae	Subdoligranulum	Subdoligranulum	Genus	12654	0	High	7	2	2	2	331	36	50	-1.57666	8.02912	-3.077	0.0132197	0.0326309	-3.1929	79.8	1193.4	1317.8	856.4	262.7	292	136.9	129.6	134.5	169.2	166	171.6	411471.SUBVAR_06611	4.89e-237	652	COG1052@1|root,COG1052@2|Bacteria,1TSZ6@1239|Firmicutes,249PP@186801|Clostridia,3WGCU@541000|Ruminococcaceae	186801|Clostridia	CH	ldhA	-	1.1.1.28	ko:K03778	ko00620,ko01120,map00620,map01120
WP_117738601.1	GCF003438925.1	2-hydroxyacyl-CoA dehydratase [[Eubacterium] rectale]	Bacteria	Bacillota	Clostridia	Lachnospirales	Lachnospiraceae	Agathobacter	Bacteria	Superkingdom	654	0	High	5	5	7	1	1416	157.1	142	-0.269786	6.92985	-0.591659	0.568656	0.64245	-6.52234	368.3	84.1	106.1	150.8	68	162.3	111	93.5	48.7	108.7	194	165.6	622312.ROSEINA2194_03514	0	2420	COG1924@1|root,COG3580@1|root,COG3581@1|root,COG1924@2|Bacteria,COG3580@2|Bacteria,COG3581@2|Bacteria,1TPU5@1239|Firmicutes,2481F@186801|Clostridia	186801|Clostridia	I	hgdC2	-	-	-	-
WP_075579578.1	GCF900095825.1	2-hydroxyacyl-CoA dehydratase [Acidaminococcus massiliensis]	Bacteria	Bacillota	Negativicutes	Acidaminococcales	Acidaminococcaceae	Acidaminococcus	Acidaminococcus	Genus	5416	0	High	7	3	4	2	477	54	125	1.87361	9.09899	5.08967	0.00065632	0.0046289	-0.140888	326.1	188.7	294.8	305.9	422	230.9	756.5	2482.3	970.6	1590.5	1006.2	455.7	591001.Acfer_1815	0	951	COG1775@1|root,COG1775@2|Bacteria,1TS7H@1239|Firmicutes,4H6IT@909932|Negativicutes	909932|Negativicutes	E	hgdA	-	4.2.1.167,4.2.1.54	ko:K20626,ko:K20903	ko00640,ko00643,ko01100,ko01120,map00640,map00643,map01100,map01120
WP_006720045.1	GCF020735465.1	2-hydroxyacyl-CoA dehydratase [Collinsella stercoris]	Bacteria	Actinobacteriota	Coriobacteriia	Coriobacteriales	Coriobacteriaceae	Collinsella	Bacteria	Superkingdom	945	0.001	High	1	2	2	1	1605	173.9	41	-2.03661	7.79005	-2.77579	0.0215691	0.0465868	-3.68028	26.3	2192.9	328.3	348.5	1061.5	1107.5	81	134.6	93.5	111.7	80.9	174.5	445975.COLSTE_00383	0	3127	COG1924@1|root,COG3580@1|root,COG3581@1|root,COG1924@2|Bacteria,COG3580@2|Bacteria,COG3581@2|Bacteria,2I1VH@201174|Actinobacteria,4CUAU@84998|Coriobacteriia	84998|Coriobacteriia	I	-	-	-	-	-
WP_110325524.1	GCF003201875.1	2-hydroxyacyl-CoA dehydratase [Hungatella effluvii]	Bacteria	Bacillota	Clostridia	Lachnospirales	Lachnospiraceae	Hungatella	Clostridia	Class	8941	0	High	3	3	5	1	1416	156.5	71	-0.188196	6.40847	-0.574619	0.579641	0.652512	-6.53281	128	85.4	104.5	89.3	57.8	88	54.1	81.7	77.8	82.3	85.4	97.3	1298920.KI911353_gene4181	0	2541	COG1924@1|root,COG3580@1|root,COG3581@1|root,COG1924@2|Bacteria,COG3580@2|Bacteria,COG3581@2|Bacteria,1TPU5@1239|Firmicutes,2481F@186801|Clostridia,21XPE@1506553|Lachnoclostridium	186801|Clostridia	I	hgdC2	-	-	-	-
WP_055262161.1	GCF001405615.1	2-hydroxyacyl-CoA dehydratase [Roseburia faecis]	Bacteria	Bacillota	Clostridia	Lachnospirales	Lachnospiraceae	Roseburia	Bacteria	Superkingdom	9244	0	High	7	8	10	4	1417	157.5	206	0.00232114	9.43986	0.00714501	0.994455	0.99628	-6.71029	872.8	501.4	852.4	651.7	763.4	596.5	656.4	551.8	1103.7	597.6	546.8	855.6	585394.RHOM_06180	0	2427	COG1924@1|root,COG3580@1|root,COG3581@1|root,COG1924@2|Bacteria,COG3580@2|Bacteria,COG3581@2|Bacteria,1TPU5@1239|Firmicutes,2481F@186801|Clostridia	186801|Clostridia	I	hgdC2	-	-	-	-
WP_002267013.1	GCF009738105.1	2-hydroxyacyl-CoA dehydratase [Streptococcus mutans]	Bacteria	Bacillota	Bacilli	Lactobacillales	Streptococcaceae	Streptococcus	Bacteria	Superkingdom	5764	0	High	2	2	3	1	1433	159.2	41	-0.492693	7.89349	-1.31337	0.221586	0.297296	-5.84749	435.1	188	217.9	319.4	344.5	251.1	136.8	183.2	147.2	333.7	127.7	399.4	210007.SMU_438c	0	2823	COG1924@1|root,COG3580@1|root,COG3581@1|root,COG1924@2|Bacteria,COG3580@2|Bacteria,COG3581@2|Bacteria,1TPU5@1239|Firmicutes,4HCZG@91061|Bacilli	91061|Bacilli	I	hgdC	-	-	-	-
WP_075579579.1	GCF900095825.1	2-hydroxyacyl-CoA dehydratase family protein [Acidaminococcus massiliensis]	Bacteria	Bacillota	Negativicutes	Acidaminococcales	Acidaminococcaceae	Acidaminococcus	Acidaminococcus	Genus	7987	0	High	3	1	1	1	379	41.8	45	0.73943	7.05518	2.34595	0.0436213	0.0802259	-4.36904	144.5	79.4	109.6	96.8	108	85.2	221.6	251.9	127.9	287.8	126.7	95.2	591001.Acfer_1814	6.02e-269	736	COG1775@1|root,COG1775@2|Bacteria,1TPEF@1239|Firmicutes,4H6HH@909932|Negativicutes	909932|Negativicutes	E	-	-	4.2.1.167,4.2.1.54	ko:K20627,ko:K20904	ko00640,ko00643,ko01100,ko01120,map00640,map00643,map01100,map01120
WP_055087458.1	GCF902362795.1	2-hydroxyacyl-CoA dehydratase family protein [Intestinibacter bartlettii]	Bacteria	Bacillota	Clostridia	Peptostreptococcales-Tissierellales	Peptostreptococcaceae	Intestinibacter	Clostridia	Class	15723	0.028	Medium	2	1	1	1	425	47.8	0	-1.98934	8.07824	-4.45938	0.00158269	0.00766258	-1.03969	156.7	717.3	3240.8	644.7	214.6	476.2	94	79.1	160	190.1	139.4	188.4	445973.CLOBAR_02704	8.30999999998147e-313	851	COG1775@1|root,COG1775@2|Bacteria,1TPEF@1239|Firmicutes,24A11@186801|Clostridia,25QCD@186804|Peptostreptococcaceae	186801|Clostridia	E	-	-	-	-	-
WP_296425978.1	GCF022786165.1	2-hydroxycarboxylate transporter family protein, partial [Pyramidobacter sp.]	Bacteria	Synergistota	Synergistia	Synergistales	Synergistaceae	Pyramidobacter	Pyramidobacter	Genus	3660	0	High	3	1	2	1	425	44.7	60	-2.73263	7.01352	-6.59507	0.000100314	0.00193146	1.76352	310	697.6	180.1	236.8	173.4	836.2	54.9	43	53.6	44.9	39.8	62	352165.HMPREF7215_2417	5.92e-285	781	COG3493@1|root,COG3493@2|Bacteria,3TC1U@508458|Synergistetes	508458|Synergistetes	C	-	-	-	-	-
WP_031472495.1	GCF900112885.1	2-isopropylmalate synthase [[Clostridium] aminophilum]	Bacteria	Bacillota	Clostridia	Eubacteriales	Clostridiaceae	Clostridium	Clostridium	Genus	9030	0	High	3	1	1	1	559	63	31	-1.91175	7.42978	-5.84729	0.000245559	0.00276728	0.859541	256.6	239.8	195.5	327.8	731.3	475.9	62.9	113.5	88.4	91.5	75.4	105.7	1121296.JONJ01000008_gene514	0	1120	COG0119@1|root,COG0119@2|Bacteria,1TP4Y@1239|Firmicutes,2485A@186801|Clostridia,21Y6A@1506553|Lachnoclostridium	186801|Clostridia	H	leuA	-	2.3.3.13	ko:K01649	ko00290,ko00620,ko01100,ko01110,ko01210,ko01230,map00290,map00620,map01100,map01110,map01210,map01230
WP_117690001.1	GCF003438925.1	2-isopropylmalate synthase [[Eubacterium] rectale]	Bacteria	Bacillota	Clostridia	Lachnospirales	Lachnospiraceae	Agathobacter	Agathobacter	Genus	7631	0	High	7	4	6	3	664	75	52	1.94324	8.55278	6.06496	0.000187831	0.00248214	1.13102	269.7	179.3	205.7	200.7	149.7	159.8	1143.7	612.1	297.3	973.4	964.1	809.2	622312.ROSEINA2194_00790	0	1040	COG0119@1|root,COG0119@2|Bacteria,1TP4Y@1239|Firmicutes,2485A@186801|Clostridia	186801|Clostridia	E	leuA	-	2.3.3.13	ko:K01649	ko00290,ko00620,ko01100,ko01110,ko01210,ko01230,map00290,map00620,map01100,map01110,map01210,map01230
WP_154407594.1	GCF009695585.1	2-isopropylmalate synthase [Anaerovibrio slackiae]	Bacteria	Bacillota	Negativicutes	Veillonellales-Selenomonadales	Selenomonadaceae	Anaerovibrio	Veillonellales-Selenomonadales	Order	2327	0	High	10	4	7	4	554	62.3	185	0.945245	9.9835	3.29323	0.00934319	0.02523	-2.84434	812.9	552.5	878.7	793.2	823.3	580.2	1240.7	1550.5	1193.5	2056.2	876.4	1849.2	1408423.JHYA01000007_gene198	0	975	COG0119@1|root,COG0119@2|Bacteria,1TP4Y@1239|Firmicutes,4H200@909932|Negativicutes	909932|Negativicutes	E	leuA	-	2.3.3.13	ko:K01649	ko00290,ko00620,ko01100,ko01110,ko01210,ko01230,map00290,map00620,map01100,map01110,map01210,map01230
WP_110322066.1	GCF003201875.1	2-isopropylmalate synthase [Hungatella effluvii]	Bacteria	Bacillota	Clostridia	Lachnospirales	Lachnospiraceae	Hungatella	Hungatella	Genus	2205	0.003	High	2	1	1	1	554	62.7	19	-0.900394	6.57676	-2.45283	0.0366124	0.069743	-4.19943	83.5	295.7	159.7	120.6	85.2	115.5	51.3	82.9	46.7	125.4	59.9	71.2	1298920.KI911353_gene4378	0	1018	COG0119@1|root,COG0119@2|Bacteria,1TP4Y@1239|Firmicutes,2485A@186801|Clostridia,21Y6A@1506553|Lachnoclostridium	186801|Clostridia	H	leuA	-	2.3.3.13	ko:K01649	ko00290,ko00620,ko01100,ko01110,ko01210,ko01230,map00290,map00620,map01100,map01110,map01210,map01230
WP_102406695.1	GCF900186615.1	2-isopropylmalate synthase [Parabacteroides bouchesdurhonensis]	Bacteria	Bacteroidota	Bacteroidia	Bacteroidales	Tannerellaceae	Parabacteroides	Bacteroidales	Order	442	0	High	20	8	13	2	500	54.6	235	0.539919	8.58684	1.60401	0.143211	0.206818	-5.4739	388.4	226.7	313.3	321.4	363	320.5	266.6	823.9	386.3	496.6	499.6	465.3	435591.BDI_2064	0	931	COG0119@1|root,COG0119@2|Bacteria,4NEIT@976|Bacteroidetes,2FNX8@200643|Bacteroidia,22W7V@171551|Porphyromonadaceae	976|Bacteroidetes	E	leuA	-	2.3.3.13	ko:K01649	ko00290,ko00620,ko01100,ko01110,ko01210,ko01230,map00290,map00620,map01100,map01110,map01210,map01230
WP_021590660.1	GCF000468635.1	2-isopropylmalate synthase [Prevotella baroniae]	Bacteria	Bacteroidota	Bacteroidia	Bacteroidales	Prevotellaceae	Prevotella	Bacteroidales	Order	892	0	High	22	9	14	5	499	54.5	289	1.58816	10.6256	4.33369	0.00189944	0.00850111	-1.22598	1217.6	772.9	819.4	857.5	1074.8	799.8	1945.2	8319.7	2838.5	1757.1	2623.5	1991.5	1280674.AUJK01000011_gene2175	0	902	COG0119@1|root,COG0119@2|Bacteria,4NEIT@976|Bacteroidetes,2FNX8@200643|Bacteroidia	976|Bacteroidetes	E	leuA	-	2.3.3.13	ko:K01649	ko00290,ko00620,ko01100,ko01110,ko01210,ko01230,map00290,map00620,map01100,map01110,map01210,map01230
WP_055262978.1	GCF001405615.1	2-isopropylmalate synthase [Roseburia faecis]	Bacteria	Bacillota	Clostridia	Lachnospirales	Lachnospiraceae	Roseburia	Bacillota	Phylum	14165	0	High	11	6	8	4	666	75.6	87	1.08782	9.70274	2.51033	0.0333176	0.0648579	-4.10761	602.9	571.7	976.7	694.6	357.9	412.1	881.9	614.3	3562.1	1398.4	1638.3	723.2	622312.ROSEINA2194_00790	0	1177	COG0119@1|root,COG0119@2|Bacteria,1TP4Y@1239|Firmicutes,2485A@186801|Clostridia	186801|Clostridia	E	leuA	-	2.3.3.13	ko:K01649	ko00290,ko00620,ko01100,ko01110,ko01210,ko01230,map00290,map00620,map01100,map01110,map01210,map01230
WP_006858896.1	GCF900537995.1	2-isopropylmalate synthase [Roseburia intestinalis]	Bacteria	Bacillota	Clostridia	Lachnospirales	Lachnospiraceae	Roseburia	Bacteria-Fungi	NA	10041	0	High	4	2	2	1	668	75.4	29	-0.351573	6.37096	-0.843669	0.420734	0.501734	-6.33546	75.9	53	111.7	54.3	362.9	69.9	47.5	91.3	62.2	68.1	105.1	73.6	585394.RHOM_13905	0	1204	COG0119@1|root,COG2207@1|root,COG0119@2|Bacteria,COG2207@2|Bacteria,1TP4Y@1239|Firmicutes,2485A@186801|Clostridia	186801|Clostridia	E	leuA	-	2.3.3.13	ko:K01649	ko00290,ko00620,ko01100,ko01110,ko01210,ko01230,map00290,map00620,map01100,map01110,map01210,map01230
WP_015558997.1	GCF000210095.1	2-isopropylmalate synthase [Ruminococcus champanellensis]	Bacteria	Bacillota	Clostridia	Oscillospirales	Ruminococcaceae	Ruminococcus	Bacteria-Fungi	NA	2048	0	High	3	2	2	1	555	61.9	29	-0.40077	7.90237	-0.780464	0.455174	0.535113	-6.38777	273.5	190.7	271.4	259.1	329.9	348.8	120	102.2	155	195.2	938.4	226	1514668.JOOA01000002_gene1617	7.26e-276	769	COG0119@1|root,COG0119@2|Bacteria,1TP4Y@1239|Firmicutes,2485A@186801|Clostridia,3WGCZ@541000|Ruminococcaceae	186801|Clostridia	E	leuA	-	2.3.3.13	ko:K01649	ko00290,ko00620,ko01100,ko01110,ko01210,ko01230,map00290,map00620,map01100,map01110,map01210,map01230
WP_129424480.1	GCF004135645.1	2-isopropylmalate synthase [Senegalimassilia faecalis]	Bacteria	Actinobacteriota	Coriobacteriia	Coriobacteriales	Eggerthellaceae	Senegalimassilia	Bacteria	Superkingdom	2362	0	High	6	2	2	2	510	55.5	81	1.14509	6.21791	3.07751	0.0132088	0.0326182	-3.19207	64.4	36.8	40.3	39.7	84.8	43.1	51.6	231.8	98.9	150.8	136.8	70.9	1034345.CAEM01000022_gene7	0	935	COG0119@1|root,COG0119@2|Bacteria,2GISX@201174|Actinobacteria,4CUG3@84998|Coriobacteriia	84998|Coriobacteriia	E	leuA	-	2.3.3.13	ko:K01649	ko00290,ko00620,ko01100,ko01110,ko01210,ko01230,map00290,map00620,map01100,map01110,map01210,map01230
WP_040661198.1	GCF000307265.1	2-oxo acid dehydrogenase subunit E2 [Oscillibacter ruminantium]	Bacteria	Bacillota	Clostridia	Oscillospirales	Oscillospiraceae	Oscillibacter	Oscillibacter	Genus	10643	0.005	High	2	1	1	1	452	47	17	0.386705	7.42144	0.822124	0.432268	0.513065	-6.35369	353.9	106.1	135.9	134.7	107.3	147.5	104.6	286.8	198	492.8	113.4	165	1007096.BAGW01000017_gene858	1.29e-294	807	COG0508@1|root,COG0508@2|Bacteria,1TR5N@1239|Firmicutes,247Q5@186801|Clostridia,2N72V@216572|Oscillospiraceae	186801|Clostridia	C	acoC	-	2.3.1.12	ko:K00627	ko00010,ko00020,ko00620,ko01100,ko01110,ko01120,ko01130,ko01200,map00010,map00020,map00620,map01100,map01110,map01120,map01130,map01200
WP_154406792.1	GCF009695585.1	2-oxoacid:acceptor oxidoreductase family protein [Anaerovibrio slackiae]	Bacteria	Bacillota	Negativicutes	Veillonellales-Selenomonadales	Selenomonadaceae	Anaerovibrio	Selenomonadaceae	Family	4781	0	High	13	2	4	2	174	18.5	124	0.424009	9.8679	1.15057	0.27959	0.358088	-6.03483	1920.7	548.9	1023.8	1111.8	413	551.4	1445.4	1377.9	989.9	1139.5	438.5	1621.6	1408423.JHYA01000017_gene1674	1.15e-96	284	COG1014@1|root,COG1014@2|Bacteria,1V3RG@1239|Firmicutes,4H40M@909932|Negativicutes	909932|Negativicutes	C	korC	-	1.2.7.3	ko:K00177	ko00020,ko00720,ko01100,ko01120,ko01200,map00020,map00720,map01100,map01120,map01200
WP_008711833.1	GCF000585335.1	2-oxoacid:acceptor oxidoreductase family protein [Cloacibacillus evryensis]	Bacteria	Synergistota	Synergistia	Synergistales	Synergistaceae	Cloacibacillus	Cloacibacillus	Genus	13840	0	High	28	4	8	1	189	20.3	124	-0.981648	7.78411	-0.745715	0.474883	0.552981	-6.41501	0	2783.2	790.4	1042.8	317.2	1205.7	150.9	243.9	177.7	150.2	157.3	92.6	457415.HMPREF1006_00293	2.65e-127	362	COG1014@1|root,COG1014@2|Bacteria,3TAD2@508458|Synergistetes	508458|Synergistetes	C	-	-	1.2.7.3	ko:K00177	ko00020,ko00720,ko01100,ko01120,ko01200,map00020,map00720,map01100,map01120,map01200
WP_009146448.1	GCF902374385.1	2-oxoacid:acceptor oxidoreductase family protein [Phascolarctobacterium succinatutens]	Bacteria	Bacillota	Negativicutes	Acidaminococcales	Acidaminococcaceae	Phascolarctobacterium	Phascolarctobacterium	Genus	1591	0.008	High	5	1	1	1	176	18.7	39	-1.40538	8.29647	-2.168	0.0583331	0.101051	-4.6474	519.8	524.3	1547.3	193.4	492.9	440.4	278.7	557.8	215.9	74.7	63.8	311.5	626939.HMPREF9443_02124	4.85e-119	340	COG1014@1|root,COG1014@2|Bacteria,1V3RG@1239|Firmicutes,4H40M@909932|Negativicutes	909932|Negativicutes	C	-	-	1.2.7.3	ko:K00177	ko00020,ko00720,ko01100,ko01120,ko01200,map00020,map00720,map01100,map01120,map01200
WP_154328598.1	GCF009676955.1	2-oxoacid:acceptor oxidoreductase family protein [Sodaliphilus pleomorphus]	Bacteria	Bacteroidota	Bacteroidia	Bacteroidales	Muribaculaceae	Sodaliphilus	Bacteroidales	Order	9574	0	High	21	2	2	2	179	19.7	0	0.262046	8.57266	0.688355	0.508599	0.585618	-6.45758	428.2	266.6	293.9	309.9	464.6	359.3	222.9	637.4	291.3	627.7	671	296.6	411476.BACOVA_01676	4.12e-99	290	COG1014@1|root,COG1014@2|Bacteria,4NGWJ@976|Bacteroidetes,2FNG6@200643|Bacteroidia,4AMT1@815|Bacteroidaceae	976|Bacteroidetes	C	porG	-	1.2.7.3	ko:K00177	ko00020,ko00720,ko01100,ko01120,ko01200,map00020,map00720,map01100,map01120,map01200
WP_037977763.1	GCF000712295.1	2-oxoacid:acceptor oxidoreductase family protein [Synergistes jonesii]	Bacteria	Synergistota	Synergistia	Synergistales	Synergistaceae	Synergistes	Synergistaceae	Family	9776	0	High	29	4	8	1	190	20.5	161	0.0608464	5.99259	0.0623593	0.951641	0.964705	-6.70818	0	357.4	107.9	158.5	56.3	163.6	59.1	73.6	47.1	73.7	48	94.8	2754.EH55_09355	4.23e-129	367	COG1014@1|root,COG1014@2|Bacteria,3TAD2@508458|Synergistetes	508458|Synergistetes	C	-	-	1.2.7.3	ko:K00177	ko00020,ko00720,ko01100,ko01120,ko01200,map00020,map00720,map01100,map01120,map01200
WP_251215013.1	GCF943193205.1	2-oxoacid:acceptor oxidoreductase subunit alpha [Alistipes muris]	Bacteria	Bacteroidota	Bacteroidia	Bacteroidales	Rikenellaceae	Alistipes	Bacteria	Superkingdom	7807	0	High	4	2	4	1	615	66.9	54	-1.68064	5.52725	-5.30108	0.000494844	0.00394323	0.147062	73.5	58.2	92.2	90.3	60.6	136.1	18.8	16.6	29	20.8	28.8	42	1033732.CAHI01000022_gene1533	0	1132	COG0674@1|root,COG1014@1|root,COG0674@2|Bacteria,COG1014@2|Bacteria,4NEP3@976|Bacteroidetes,2FN08@200643|Bacteroidia,22UWF@171550|Rikenellaceae	976|Bacteroidetes	C	porA	-	1.2.7.11,1.2.7.3	ko:K00174	ko00010,ko00020,ko00620,ko00650,ko00720,ko01100,ko01120,ko01130,ko01200,map00010,map00020,map00620,map00650,map00720,map01100,map01120,map01130,map01200
WP_154406794.1	GCF009695585.1	2-oxoacid:acceptor oxidoreductase subunit alpha [Anaerovibrio slackiae]	Bacteria	Bacillota	Negativicutes	Veillonellales-Selenomonadales	Selenomonadaceae	Anaerovibrio	Anaerovibrio	Genus	3292	0	High	26	6	9	6	382	41.1	210	1.14861	9.93701	3.15425	0.0116723	0.0297652	-3.06812	807.7	495.1	840.1	513	882.7	530.2	4559	1198.2	899.8	1688.2	729.6	1589.3	1408423.JHYA01000017_gene1672	7.74e-240	663	COG0674@1|root,COG0674@2|Bacteria,1TSSC@1239|Firmicutes,4H33Y@909932|Negativicutes	909932|Negativicutes	C	porA_2	-	1.2.7.11,1.2.7.3	ko:K00174	ko00010,ko00020,ko00620,ko00650,ko00720,ko01100,ko01120,ko01130,ko01200,map00010,map00020,map00620,map00650,map00720,map01100,map01120,map01130,map01200
WP_009126176.1	GCF000195635.1	2-oxoacid:acceptor oxidoreductase subunit alpha [Bacteroides fluxus]	Bacteria	Bacteroidota	Bacteroidia	Bacteroidales	Bacteroidaceae	Bacteroides	Bacteria	Superkingdom	13852	0	High	8	4	6	3	615	66.3	120	-1.10826	8.89308	-2.89864	0.0176529	0.0403523	-3.4815	767.7	762.4	401.2	487.8	1483.3	674.7	394.4	325.1	294	444.6	198.7	339.5	763034.HMPREF9446_02948	0	1233	COG0674@1|root,COG1014@1|root,COG0674@2|Bacteria,COG1014@2|Bacteria,4NEP3@976|Bacteroidetes,2FN08@200643|Bacteroidia,4AM9Z@815|Bacteroidaceae	976|Bacteroidetes	C	porA	-	1.2.7.11,1.2.7.3	ko:K00174	ko00010,ko00020,ko00620,ko00650,ko00720,ko01100,ko01120,ko01130,ko01200,map00010,map00020,map00620,map00650,map00720,map01100,map01120,map01130,map01200
WP_066744804.1	GCF001701045.1	2-oxoacid:acceptor oxidoreductase subunit alpha [Cloacibacillus porcorum]	Bacteria	Synergistota	Synergistia	Synergistales	Synergistaceae	Cloacibacillus	Bacteria	Superkingdom	4683	0	High	21	7	10	2	376	41.4	235	-2.46666	9.41918	-4.49878	0.00149541	0.00738982	-0.981762	4169.7	2118.9	808.6	754.1	390.1	8226.3	717.1	210.6	210.3	158.2	355.7	333.4	457415.HMPREF1006_00295	1.73e-271	743	COG0674@1|root,COG0674@2|Bacteria,3TA6A@508458|Synergistetes	508458|Synergistetes	C	-	-	1.2.7.11,1.2.7.3	ko:K00174	ko00010,ko00020,ko00620,ko00650,ko00720,ko01100,ko01120,ko01130,ko01200,map00010,map00020,map00620,map00650,map00720,map01100,map01120,map01130,map01200
WP_115498300.1	GCF003363715.1	2-oxoacid:acceptor oxidoreductase subunit alpha [Parabacteroides acidifaciens]	Bacteria	Bacteroidota	Bacteroidia	Bacteroidales	Tannerellaceae	Parabacteroides	Parabacteroides	Genus	9469	0	High	3	2	2	2	618	66.9	81	-2.24124	9.61345	-5.35206	0.000462701	0.00380154	0.215486	1307.9	2106.6	1354.4	923.9	4242.9	1662.6	178.1	445.8	258.8	397.1	369.7	711.4	999419.HMPREF1077_01452	0	1204	COG0674@1|root,COG1014@1|root,COG0674@2|Bacteria,COG1014@2|Bacteria,4NEP3@976|Bacteroidetes,2FN08@200643|Bacteroidia,22WBU@171551|Porphyromonadaceae	976|Bacteroidetes	C	porA	-	1.2.7.11,1.2.7.3	ko:K00174	ko00010,ko00020,ko00620,ko00650,ko00720,ko01100,ko01120,ko01130,ko01200,map00010,map00020,map00620,map00650,map00720,map01100,map01120,map01130,map01200
WP_009146450.1	GCF902374385.1	2-oxoacid:acceptor oxidoreductase subunit alpha [Phascolarctobacterium succinatutens]	Bacteria	Bacillota	Negativicutes	Acidaminococcales	Acidaminococcaceae	Phascolarctobacterium	Phascolarctobacterium	Genus	6139	0	High	4	1	1	1	379	41.1	33	-0.562746	5.35736	-1.52805	0.160883	0.227191	-5.57583	40.6	22.5	91.1	48.7	104.5	31.4	23.6	51	32.9	26.6	32.9	35.3	626939.HMPREF9443_02126	6.11e-278	759	COG0674@1|root,COG0674@2|Bacteria,1TSSC@1239|Firmicutes,4H33Y@909932|Negativicutes	909932|Negativicutes	C	-	-	1.2.7.11,1.2.7.3	ko:K00174	ko00010,ko00020,ko00620,ko00650,ko00720,ko01100,ko01120,ko01130,ko01200,map00010,map00020,map00620,map00650,map00720,map01100,map01120,map01130,map01200
WP_296425465.1	GCF022786165.1	2-oxoacid:acceptor oxidoreductase subunit alpha [Pyramidobacter sp.]	Bacteria	Synergistota	Synergistia	Synergistales	Synergistaceae	Pyramidobacter	Pyramidobacter	Genus	7188	0	High	28	5	6	5	378	41.5	128	-2.05644	9.44892	-5.99059	0.000205698	0.00258234	1.03905	1288.4	2139.2	1027.9	1075.7	1223.4	2239.6	305.7	322.4	338.8	349.1	282.4	483.2	352165.HMPREF7215_0135	2.69e-276	755	COG0674@1|root,COG0674@2|Bacteria,3TA6A@508458|Synergistetes	508458|Synergistetes	C	-	-	1.2.7.11,1.2.7.3	ko:K00174	ko00010,ko00020,ko00620,ko00650,ko00720,ko01100,ko01120,ko01130,ko01200,map00010,map00020,map00620,map00650,map00720,map01100,map01120,map01130,map01200
WP_154327848.1	GCF009676955.1	2-oxoacid:acceptor oxidoreductase subunit alpha [Sodaliphilus pleomorphus]	Bacteria	Bacteroidota	Bacteroidia	Bacteroidales	Muribaculaceae	Sodaliphilus	Bacteria	Superkingdom	2418	0	High	12	6	8	5	616	67.2	150	1.77947	8.80871	3.95977	0.00331218	0.012254	-1.79307	470.5	211.9	196.5	187.3	220.8	241.7	550.8	1328.6	567.5	1412.4	1667.2	333.5	742726.HMPREF9448_02834	0	857	COG0674@1|root,COG1014@1|root,COG0674@2|Bacteria,COG1014@2|Bacteria,4NEP3@976|Bacteroidetes,2FN08@200643|Bacteroidia,22WBU@171551|Porphyromonadaceae	976|Bacteroidetes	C	porA	-	1.2.7.11,1.2.7.3	ko:K00174	ko00010,ko00020,ko00620,ko00650,ko00720,ko01100,ko01120,ko01130,ko01200,map00010,map00020,map00620,map00650,map00720,map01100,map01120,map01130,map01200
WP_037977758.1	GCF000712295.1	2-oxoacid:acceptor oxidoreductase subunit alpha [Synergistes jonesii]	Bacteria	Synergistota	Synergistia	Synergistales	Synergistaceae	Synergistes	Bacteria	Superkingdom	7205	0	High	20	7	12	2	376	41.4	200	-0.226695	7.87249	-0.182238	0.859439	0.891396	-6.69216	0	2075	555.4	759.7	313.7	958.7	186	164.6	245.4	176.2	139.8	542	2754.EH55_09345	1.38e-277	758	COG0674@1|root,COG0674@2|Bacteria,3TA6A@508458|Synergistetes	508458|Synergistetes	C	-	-	1.2.7.11,1.2.7.3	ko:K00174	ko00010,ko00020,ko00620,ko00650,ko00720,ko01100,ko01120,ko01130,ko01200,map00010,map00020,map00620,map00650,map00720,map01100,map01120,map01130,map01200
WP_018339643.1	GCF000379665.1	2-oxoacid:ferredoxin oxidoreductase subunit beta [Butyricimonas synergistica]	Bacteria	Bacteroidota	Bacteroidia	Bacteroidales	Marinifilaceae	Butyricimonas	Butyricimonas	Genus	7485	0.046	Medium	3	1	1	1	338	37	0	-0.37946	8.60534	-0.871366	0.40622	0.487635	-6.31145	640.7	246.9	499.4	534.3	423.9	423.3	187.5	251.5	247.3	363.8	740.8	494.7	1121129.KB903374_gene582	2.89e-253	693	COG1013@1|root,COG1013@2|Bacteria,4NIE0@976|Bacteroidetes,2FME7@200643|Bacteroidia,22VVU@171551|Porphyromonadaceae	976|Bacteroidetes	C	oorB	-	1.2.7.11,1.2.7.3	ko:K00175	ko00010,ko00020,ko00620,ko00650,ko00720,ko01100,ko01120,ko01130,ko01200,map00010,map00020,map00620,map00650,map00720,map01100,map01120,map01130,map01200
WP_115498301.1	GCF003363715.1	2-oxoacid:ferredoxin oxidoreductase subunit beta [Parabacteroides acidifaciens]	Bacteria	Bacteroidota	Bacteroidia	Bacteroidales	Tannerellaceae	Parabacteroides	Parabacteroides	Genus	8240	0.003	High	3	1	1	1	338	37.1	34	-1.4392	8.4865	-2.91962	0.0170605	0.0394217	-3.44754	266.6	685.4	290.9	267.1	2102.2	1403.1	61.3	387.3	169.2	156.2	1061.8	154.2	411477.PARMER_02845	1.72e-245	674	COG1013@1|root,COG1013@2|Bacteria,4NIE0@976|Bacteroidetes,2FME7@200643|Bacteroidia,22VVU@171551|Porphyromonadaceae	976|Bacteroidetes	C	oorB	-	1.2.7.11,1.2.7.3	ko:K00175	ko00010,ko00020,ko00620,ko00650,ko00720,ko01100,ko01120,ko01130,ko01200,map00010,map00020,map00620,map00650,map00720,map01100,map01120,map01130,map01200
WP_008447202.1	GCF000177355.1	2-oxoacid:ferredoxin oxidoreductase subunit beta [Prevotella amnii]	Bacteria	Bacteroidota	Bacteroidia	Bacteroidales	Prevotellaceae	Prevotella	Prevotella	Genus	10360	0.014	Medium	3	1	1	1	335	37	25	0.716996	9.11922	2.28113	0.0485013	0.0871705	-4.47108	594.6	436.7	585.8	392	362.3	303.9	1029.1	609.6	928.2	634.4	636	554.3	679191.HMPREF9018_1115	1.61e-253	694	COG1013@1|root,COG1013@2|Bacteria,4NIE0@976|Bacteroidetes,2FME7@200643|Bacteroidia	976|Bacteroidetes	C	oorB	-	1.2.7.11,1.2.7.3	ko:K00175	ko00010,ko00020,ko00620,ko00650,ko00720,ko01100,ko01120,ko01130,ko01200,map00010,map00020,map00620,map00650,map00720,map01100,map01120,map01130,map01200
WP_013264729.1	GCF000144405.1	2-oxoacid:ferredoxin oxidoreductase subunit beta [Prevotella melaninogenica]	Bacteria	Bacteroidota	Bacteroidia	Bacteroidales	Prevotellaceae	Prevotella	Bacteroidales	Order	13535	0.001	High	3	1	2	1	336	37	20	0.23793	9.51699	0.643026	0.53626	0.612298	-6.48904	831.1	441.7	743.2	577	1021.4	581.1	497.2	2476.8	456.1	891.3	400.8	1252.9	553174.HMPREF0659_A6380	1.05e-254	697	COG1013@1|root,COG1013@2|Bacteria,4NIE0@976|Bacteroidetes,2FME7@200643|Bacteroidia	976|Bacteroidetes	C	oorB	-	1.2.7.11,1.2.7.3	ko:K00175	ko00010,ko00020,ko00620,ko00650,ko00720,ko01100,ko01120,ko01130,ko01200,map00010,map00020,map00620,map00650,map00720,map01100,map01120,map01130,map01200
WP_154529260.1	GCF009695745.1	2-oxoacid:ferredoxin oxidoreductase subunit beta [Pyramidobacter porci]	Bacteria	Synergistota	Synergistia	Synergistales	Synergistaceae	Pyramidobacter	Pyramidobacter	Genus	10944	0.006	High	6	2	2	2	272	29.6	38	-0.950558	9.43703	-2.27102	0.0493096	0.0882867	-4.48694	712.5	1492.2	540.7	759.2	1383.1	1317.4	523.9	560.3	446.2	896.7	305.6	422.7	352165.HMPREF7215_0136	1.92e-202	559	COG1013@1|root,COG1013@2|Bacteria,3TA5J@508458|Synergistetes	508458|Synergistetes	C	-	-	1.2.7.11,1.2.7.3	ko:K00175	ko00010,ko00020,ko00620,ko00650,ko00720,ko01100,ko01120,ko01130,ko01200,map00010,map00020,map00620,map00650,map00720,map01100,map01120,map01130,map01200
WP_154327849.1	GCF009676955.1	2-oxoacid:ferredoxin oxidoreductase subunit beta [Sodaliphilus pleomorphus]	Bacteria	Bacteroidota	Bacteroidia	Bacteroidales	Muribaculaceae	Sodaliphilus	Sodaliphilus	Genus	201	0	High	13	4	4	4	344	37.8	58	1.4452	9.84481	2.91428	0.0172093	0.0396133	-3.45618	772.4	313.1	572.6	530.5	583.5	690.8	440.7	3082	1362.2	2782.1	2297.6	1027	880074.BARVI_06620	1.27e-189	533	COG1013@1|root,COG1013@2|Bacteria,4NIE0@976|Bacteroidetes,2FME7@200643|Bacteroidia,22VVU@171551|Porphyromonadaceae	976|Bacteroidetes	C	oorB	-	1.2.7.11,1.2.7.3	ko:K00175	ko00010,ko00020,ko00620,ko00650,ko00720,ko01100,ko01120,ko01130,ko01200,map00010,map00020,map00620,map00650,map00720,map01100,map01120,map01130,map01200
WP_019130290.1	GCF006542665.1	30S ribosomal protein S1 [Alistipes communis]	Bacteria	Bacteroidota	Bacteroidia	Bacteroidales	Rikenellaceae	Alistipes	Alistipes	Genus	6098	0	High	10	7	23	1	600	66.8	381	-0.261932	8.51681	-0.588579	0.570632	0.644161	-6.52425	224.1	1023.8	416.5	435.9	138.3	709.3	194.9	202.2	284.5	299.3	337.8	1210.4	679935.Alfi_1131	0	1038	COG0539@1|root,COG0539@2|Bacteria,4NDW9@976|Bacteroidetes,2FNZK@200643|Bacteroidia,22U9R@171550|Rikenellaceae	976|Bacteroidetes	J	rpsA	-	-	ko:K02945	ko03010,map03010
WP_251214847.1	GCF943193205.1	30S ribosomal protein S1 [Alistipes muris]	Bacteria	Bacteroidota	Bacteroidia	Bacteroidales	Rikenellaceae	Alistipes	Alistipes	Genus	13977	0	High	10	7	24	1	613	67.9	403	-2.06478	8.54245	-4.0159	0.00304313	0.0115674	-1.70677	376.9	1705.6	590.1	290.9	3037.3	580.9	63.8	249	187.6	193.6	170.4	359	679935.Alfi_1131	0	1059	COG0539@1|root,COG0539@2|Bacteria,4NDW9@976|Bacteroidetes,2FNZK@200643|Bacteroidia,22U9R@171550|Rikenellaceae	976|Bacteroidetes	J	rpsA	-	-	ko:K02945	ko03010,map03010
WP_183693441.1	GCF014195585.1	30S ribosomal protein S1 [Alloprevotella rava]	Bacteria	Bacteroidota	Bacteroidia	Bacteroidales	Prevotellaceae	Alloprevotella	Alloprevotella	Genus	11565	0	High	13	8	35	2	590	65.8	558	1.16357	8.81428	2.76443	0.0219732	0.0472282	-3.69864	152.2	210.8	316.2	169.7	1221.3	343.7	568.7	908.6	1366.8	385.5	931.4	365.2	679199.HMPREF9332_01689	0	1151	COG0539@1|root,COG0539@2|Bacteria,4NDW9@976|Bacteroidetes,2FNZK@200643|Bacteroidia,1WD2N@1283313|Alloprevotella	976|Bacteroidetes	J	rpsA	-	-	ko:K02945	ko03010,map03010
WP_006255184.1	GCF000159995.1	30S ribosomal protein S1 [Alloprevotella tannerae]	Bacteria	Bacteroidota	Bacteroidia	Bacteroidales	Prevotellaceae	Alloprevotella	Alloprevotella	Genus	13015	0	High	15	9	41	3	590	66.3	688	0.691566	9.29494	1.48363	0.172094	0.240239	-5.63412	693.4	362.4	543.8	457.8	659.3	349.1	3409.8	1280.3	504.8	343.6	1223.1	276.5	626522.GCWU000325_01413	0	1155	COG0539@1|root,COG0539@2|Bacteria,4NDW9@976|Bacteroidetes,2FNZK@200643|Bacteroidia,1WD2N@1283313|Alloprevotella	976|Bacteroidetes	J	rpsA	-	-	ko:K02945	ko03010,map03010
WP_154407581.1	GCF009695585.1	30S ribosomal protein S1 [Anaerovibrio slackiae]	Bacteria	Bacillota	Negativicutes	Veillonellales-Selenomonadales	Selenomonadaceae	Anaerovibrio	Anaerovibrio	Genus	10521	0	High	61	19	53	19	355	38.9	1178	2.62748	13.0705	7.27048	4.74e-05	0.00152477	2.51346	5196.7	2989.5	3311.8	3314.5	3828.4	2625.5	29511.4	31601.4	17361.9	42647.9	7683.9	18012.9	1408423.JHYA01000001_gene1139	7.9e-170	484	COG0539@1|root,COG0539@2|Bacteria,1TQ9N@1239|Firmicutes,4H2B6@909932|Negativicutes	909932|Negativicutes	J	ispH	-	1.17.7.4	ko:K02945,ko:K03527	ko00900,ko01100,ko01110,ko01130,ko03010,map00900,map01100,map01110,map01130,map03010
WP_154042894.1	GCF025567135.1	30S ribosomal protein S1 [Bacteroides caecigallinarum]	Bacteria	Bacteroidota	Bacteroidia	Bacteroidales	Bacteroidaceae	Bacteroides	Bacteroides	Genus	15277	0	High	24	15	48	3	594	66.6	801	1.13086	10.4611	3.29886	0.00925969	0.0250855	-2.83529	1929.5	554.4	675.5	1173.5	777.7	1125.2	2812.8	2615	3134.7	2142.3	1339.2	1241.8	470145.BACCOP_02116	0	1113	COG0539@1|root,COG0539@2|Bacteria,4NDW9@976|Bacteroidetes,2FNZK@200643|Bacteroidia,4ANYG@815|Bacteroidaceae	976|Bacteroidetes	J	rpsA	-	-	ko:K02945	ko03010,map03010
WP_006745728.1	GCF000212915.1	30S ribosomal protein S1 [Bacteroides coprosuis]	Bacteria	Bacteroidota	Bacteroidia	Bacteroidales	Bacteroidaceae	Bacteroides	Bacteroides	Genus	12532	0	High	17	12	42	2	597	67.1	617	-0.997601	11.7209	-2.3966	0.0401476	0.0748905	-4.28885	6973.4	5000.1	2392.9	4181.5	5100.8	6607.5	2212.8	6137.7	1846.5	2605.2	1165	2434.5	679937.Bcop_2423	0	1160	COG0539@1|root,COG0539@2|Bacteria,4NDW9@976|Bacteroidetes,2FNZK@200643|Bacteroidia,4ANYG@815|Bacteroidaceae	976|Bacteroidetes	J	rpsA	-	-	ko:K02945	ko03010,map03010
WP_009124948.1	GCF000195635.1	30S ribosomal protein S1 [Bacteroides fluxus]	Bacteria	Bacteroidota	Bacteroidia	Bacteroidales	Bacteroidaceae	Bacteroides	Bacteroides	Genus	12105	0	High	28	17	52	5	596	66.7	825	-2.18894	10.5274	-5.17427	0.000585736	0.00433695	-0.0248345	4998.5	1620.1	2233.1	3012	5426	3308.4	499.8	628.3	494.4	828.7	1061	791.5	763034.HMPREF9446_01659	0	1145	COG0539@1|root,COG0539@2|Bacteria,4NDW9@976|Bacteroidetes,2FNZK@200643|Bacteroidia,4ANYG@815|Bacteroidaceae	976|Bacteroidetes	J	rpsA	-	-	ko:K02945	ko03010,map03010
WP_005028367.1	GCF000185705.2	30S ribosomal protein S1 [Bilophila wadsworthia]	Bacteria	Desulfobacterota	Desulfovibrionia	Desulfovibrionales	Desulfovibrionaceae	Bilophila	Bilophila	Genus	649	0	High	34	14	21	9	570	64.3	330	-1.66893	10.8471	-3.49502	0.00678711	0.0202388	-2.52163	1362.8	5881.5	2963.6	1823.9	19301.4	1498.4	508.1	1330.8	885.7	1207.6	1125.7	1483.4	1408428.JNJP01000088_gene1251	0	1118	COG0539@1|root,COG0539@2|Bacteria,1MVAV@1224|Proteobacteria,42M29@68525|delta/epsilon subdivisions,2WJ0X@28221|Deltaproteobacteria,2M8F2@213115|Desulfovibrionales	28221|Deltaproteobacteria	J	rpsA	-	-	ko:K02945	ko03010,map03010
WP_005945818.1	GCF001404935.1	30S ribosomal protein S1 [Blautia hydrogenotrophica]	Bacteria	Bacillota	Clostridia	Lachnospirales	Lachnospiraceae	Blautia	Lachnospiraceae	Family	956	0	High	11	3	7	1	368	40.5	131	-0.519275	6.22746	-1.00943	0.339161	0.420153	-6.18225	60	404	95.3	62.9	66.6	49.7	31.3	129.8	38.7	133.3	45.9	55.9	476272.RUMHYD_00535	1.49e-252	694	COG0539@1|root,COG0539@2|Bacteria,1TQ9N@1239|Firmicutes,247UK@186801|Clostridia,3XZ91@572511|Blautia	186801|Clostridia	J	ispH	-	1.17.7.4	ko:K02945,ko:K03527	ko00900,ko01100,ko01110,ko01130,ko03010,map00900,map01100,map01110,map01130,map03010
WP_228423316.1	GCF003991565.1	30S ribosomal protein S1 [Butyricimonas vaginalis]	Bacteria	Bacteroidota	Bacteroidia	Bacteroidales	Marinifilaceae	Butyricimonas	Butyricimonas	Genus	13699	0	High	14	10	29	2	633	71	397	1.20605	8.2287	2.44483	0.0370959	0.0704413	-4.21218	260.4	86.6	170	150.2	246.6	403.8	2729.3	143.8	715.3	318.8	224.3	437.5	1121129.KB903359_gene1423	0	1167	COG0539@1|root,COG0539@2|Bacteria,4NDW9@976|Bacteroidetes,2FNZK@200643|Bacteroidia,22WN9@171551|Porphyromonadaceae	976|Bacteroidetes	J	rpsA	-	-	ko:K02945	ko03010,map03010
WP_075843722.1	GCF900155365.1	30S ribosomal protein S1 [Collinsella bouchesdurhonensis]	Bacteria	Actinobacteriota	Coriobacteriia	Coriobacteriales	Coriobacteriaceae	Collinsella	Coriobacteriales	Order	11271	0	High	18	6	10	4	393	43.5	188	-1.67761	9.50341	-4.20925	0.00228056	0.00963328	-1.41261	1935.8	726.4	1606.9	1785.7	1522.8	774.9	244.3	398.9	362.2	409.8	640.6	474.5	742722.HMPREF9463_01362	1.49e-229	638	COG0539@1|root,COG0539@2|Bacteria,2GJAK@201174|Actinobacteria,4CV59@84998|Coriobacteriia	84998|Coriobacteriia	J	rpsA	-	-	ko:K02945	ko03010,map03010
WP_123613437.1	GCF004803915.1	30S ribosomal protein S1 [Duncaniella dubosii]	Bacteria	Bacteroidota	Bacteroidia	Bacteroidales	Muribaculaceae	Duncaniella	Duncaniella	Genus	12710	0	High	12	7	18	2	598	67.2	276	0.63614	9.16114	1.22226	0.252683	0.330918	-5.95449	864.6	267.7	958.6	383.4	219.9	493.9	527.9	522.7	279.1	1737	2263.9	431.8	1268240.ATFI01000009_gene1744	0	1003	COG0539@1|root,COG0539@2|Bacteria,4NDW9@976|Bacteroidetes,2FNZK@200643|Bacteroidia,4ANYG@815|Bacteroidaceae	976|Bacteroidetes	J	rpsA	-	-	ko:K02945	ko03010,map03010
WP_009252262.1	GCF001722575.1	30S ribosomal protein S1 [Eisenbergiella tayi]	Bacteria	Bacillota	Clostridia	Lachnospirales	Lachnospiraceae	Eisenbergiella	Clostridia	Class	10968	0	High	13	4	7	1	390	43.3	160	-0.223806	9.57498	-0.630458	0.544085	0.619597	-6.49742	762.9	431.6	1477.5	863.8	1056.1	700.9	373.9	631.4	886.2	854.4	450.4	1520.8	658086.HMPREF0994_02361	2.56e-271	743	COG0539@1|root,COG0539@2|Bacteria,1TQ9N@1239|Firmicutes,247UK@186801|Clostridia,27IUX@186928|unclassified Lachnospiraceae	186801|Clostridia	J	ispH	-	1.17.7.4	ko:K02945,ko:K03527	ko00900,ko01100,ko01110,ko01130,ko03010,map00900,map01100,map01110,map01130,map03010
WP_076777458.1	GCF900120345.1	30S ribosomal protein S1 [Lachnoclostridium phocaeense]	Bacteria	Bacillota	Clostridia	Lachnospirales	Lachnospiraceae	Lachnoclostridium	Clostridia	Class	3774	0	High	27	6	16	1	366	40.6	565	-1.22528	7.58238	-3.49434	0.00679438	0.0202461	-2.52271	155.1	649.8	403.6	560	212.1	127.9	105	87.5	104.9	151.4	135.9	186.1	411462.DORLON_02149	2.54e-228	632	COG0539@1|root,COG0539@2|Bacteria,1TQ9N@1239|Firmicutes,247UK@186801|Clostridia,27V5D@189330|Dorea	186801|Clostridia	J	ispH	-	1.17.7.4	ko:K02945,ko:K03527	ko00900,ko01100,ko01110,ko01130,ko03010,map00900,map01100,map01110,map01130,map03010
WP_094496508.1	GCF017894345.1	30S ribosomal protein S1 [Lactobacillus taiwanensis]	Bacteria	Bacillota	Bacilli	Lactobacillales	Lactobacillaceae	Lactobacillus	Lactobacillus	Genus	13459	0	High	25	7	12	7	400	43.8	155	-0.391905	11.1439	-0.603635	0.561005	0.635398	-6.5148	968.2	12293.5	2360.2	1995.5	4370.1	1233.9	3926.3	1527.8	1809.9	2062.8	1035.7	2553.1	257314.LJ_1090	2.32e-279	764	COG0539@1|root,COG0539@2|Bacteria,1TQ9N@1239|Firmicutes,4H9PX@91061|Bacilli,3F4DQ@33958|Lactobacillaceae	91061|Bacilli	J	rpsA	-	-	ko:K02945	ko03010,map03010
WP_040785688.1	GCF900102475.1	30S ribosomal protein S1 [Marvinbryantia formatexigens]	Bacteria	Bacillota	Clostridia	Lachnospirales	Lachnospiraceae	Marvinbryantia	Lachnospiraceae	Family	3373	0	High	13	4	10	1	364	40.4	160	2.81413	10.1173	6.04617	0.000192181	0.00250989	1.10786	490.4	459.5	199.5	559.8	975.4	216.3	7428.2	3242	1274.1	4167	3962.4	1286.3	478749.BRYFOR_09890	2.29e-251	691	COG0539@1|root,COG0539@2|Bacteria,1TQ9N@1239|Firmicutes,247UK@186801|Clostridia	186801|Clostridia	J	ispH	-	1.17.7.4	ko:K02945,ko:K03527	ko00900,ko01100,ko01110,ko01130,ko03010,map00900,map01100,map01110,map01130,map03010
WP_068961420.1	GCF001688845.2	30S ribosomal protein S1 [Muribaculum intestinale]	Bacteria	Bacteroidota	Bacteroidia	Bacteroidales	Muribaculaceae	Muribaculum	Muribaculum	Genus	15186	0	High	11	6	17	1	593	67.2	368	-3.36853	6.9951	-4.99867	0.000742616	0.00489643	-0.266942	89.8	437.6	260.9	170.8	3612.3	732.3	0	132	98.9	68.3	44	93.4	742726.HMPREF9448_02242	0	957	COG0539@1|root,COG0539@2|Bacteria,4NDW9@976|Bacteroidetes,2FNZK@200643|Bacteroidia,22WN9@171551|Porphyromonadaceae	976|Bacteroidetes	J	rpsA	-	-	ko:K02945	ko03010,map03010
WP_248923029.1	GCF023276655.1	30S ribosomal protein S1 [Olsenella intestinalis]	Bacteria	Actinobacteriota	Coriobacteriia	Coriobacteriales	Atopobiaceae	Olsenella	Atopobiaceae	Family	14398	0	High	12	5	9	3	405	44.6	135	-1.60643	8.4555	-3.81451	0.00413231	0.0142209	-2.01822	1408.8	334.6	583.5	652.2	756.9	384.9	134.7	194.9	196.2	160.3	256.6	303.3	633147.Olsu_1326	3.53e-232	645	COG0539@1|root,COG0539@2|Bacteria,2GJAK@201174|Actinobacteria,4CV59@84998|Coriobacteriia	84998|Coriobacteriia	J	rpsA	-	-	ko:K02945	ko03010,map03010
WP_025881709.1	GCF000468635.1	30S ribosomal protein S1 [Prevotella baroniae]	Bacteria	Bacteroidota	Bacteroidia	Bacteroidales	Prevotellaceae	Prevotella	Prevotella	Genus	9694	0	High	32	16	62	3	592	65.9	1001	0.550885	8.79415	1.57799	0.149058	0.213323	-5.50913	387.3	291.7	342.3	300.8	858.8	239.4	665.9	605.9	723.6	513.4	490.8	323.3	1122989.KB898589_gene452	0	1105	COG0539@1|root,COG0539@2|Bacteria,4NDW9@976|Bacteroidetes,2FNZK@200643|Bacteroidia	976|Bacteroidetes	J	rpsA	-	-	ko:K02945	ko03010,map03010
WP_004353566.1	GCF018128205.1	30S ribosomal protein S1 [Prevotella denticola]	Bacteria	Bacteroidota	Bacteroidia	Bacteroidales	Prevotellaceae	Prevotella	Prevotella	Genus	11231	0	High	24	14	51	1	593	66.6	855	3.15557	7.17327	5.83155	0.000250426	0.00278535	0.839634	62.3	25.9	41.4	60.3	47.2	58.9	1051.3	143.4	632.2	352.6	1169.8	159.6	767031.HMPREF9137_2017	0	1176	COG0539@1|root,COG0539@2|Bacteria,4NDW9@976|Bacteroidetes,2FNZK@200643|Bacteroidia	976|Bacteroidetes	J	rpsA	-	-	ko:K02945	ko03010,map03010
WP_126677914.1	GCF003977605.1	30S ribosomal protein S1 [Prevotella koreensis]	Bacteria	Bacteroidota	Bacteroidia	Bacteroidales	Prevotellaceae	Prevotella	Prevotella	Genus	1280	0	High	18	11	48	2	592	66.2	632	2.31171	10.0726	5.82423	0.000252724	0.00279532	0.83037	618.2	597.7	485.2	491.6	307.6	464	2261.2	5274.9	2079.8	2442.3	2530.5	1241.1	1002367.HMPREF0673_02905	0	1063	COG0539@1|root,COG0539@2|Bacteria,4NDW9@976|Bacteroidetes,2FNZK@200643|Bacteroidia	976|Bacteroidetes	J	rpsA	-	-	ko:K02945	ko03010,map03010
WP_013265723.1	GCF000144405.1	30S ribosomal protein S1 [Prevotella melaninogenica]	Bacteria	Bacteroidota	Bacteroidia	Bacteroidales	Prevotellaceae	Prevotella	Prevotella	Genus	15487	0	High	26	16	60	1	594	66.5	1060	2.10376	10.234	5.33081	0.000475815	0.00386059	0.187017	912.6	338.5	542	822.2	630	438.1	3611.3	5030.1	3187.4	2246.7	1702.9	1090.6	553174.HMPREF0659_A6498	0	1169	COG0539@1|root,COG0539@2|Bacteria,4NDW9@976|Bacteroidetes,2FNZK@200643|Bacteroidia	976|Bacteroidetes	J	rpsA	-	-	ko:K02945	ko03010,map03010
WP_006858040.1	GCF900537995.1	30S ribosomal protein S1 [Roseburia intestinalis]	Bacteria	Bacillota	Clostridia	Lachnospirales	Lachnospiraceae	Roseburia	Clostridia	Class	4827	0	High	20	7	14	4	374	41.3	256	-0.674094	10.346	-1.71767	0.120018	0.179072	-5.31646	2243.4	1160.1	968.9	1418.4	2953	1862	1483.4	581.2	1322.5	761.1	1596.3	858.3	585394.RHOM_08375	4.35e-243	671	COG0539@1|root,COG0539@2|Bacteria,1TQ9N@1239|Firmicutes,247UK@186801|Clostridia	186801|Clostridia	J	ispH	-	1.17.7.4	ko:K02945,ko:K03527	ko00900,ko01100,ko01110,ko01130,ko03010,map00900,map01100,map01110,map01130,map03010
WP_154326751.1	GCF009676955.1	30S ribosomal protein S1 [Sodaliphilus pleomorphus]	Bacteria	Bacteroidota	Bacteroidia	Bacteroidales	Muribaculaceae	Sodaliphilus	Sodaliphilus	Genus	15364	0	High	37	21	64	13	592	67.2	969	1.6017	11.557	2.91795	0.017107	0.0394593	-3.45024	2671.6	1739.1	2778.6	2023.4	1359.1	751.1	1462.5	9863.3	4730.6	11959.6	11063.4	2313.4	880074.BARVI_09475	0	974	COG0539@1|root,COG0539@2|Bacteria,4NDW9@976|Bacteroidetes,2FNZK@200643|Bacteroidia,22WN9@171551|Porphyromonadaceae	976|Bacteroidetes	J	rpsA	-	-	ko:K02945	ko03010,map03010
WP_002273999.1	GCF009738105.1	30S ribosomal protein S1 [Streptococcus mutans]	Bacteria	Bacillota	Bacilli	Lactobacillales	Streptococcaceae	Streptococcus	Streptococcus	Genus	11927	0	High	16	6	12	2	399	43.6	204	3.23101	9.57255	7.12786	5.53e-05	0.00160965	2.36009	590.6	270.9	131.9	359	193.1	156.6	1537.5	3154	1298.2	3809.8	2865.9	2340.2	1198676.SMUGS5_05330	5.63e-275	753	COG0539@1|root,COG0539@2|Bacteria,1TQ9N@1239|Firmicutes,4H9PX@91061|Bacilli	91061|Bacilli	J	rpsA	-	-	ko:K02945	ko03010,map03010
WP_093650144.1	GCF001375655.1	30S ribosomal protein S1 [Streptococcus varani]	Bacteria	Bacillota	Bacilli	Lactobacillales	Streptococcaceae	Streptococcus	Streptococcus	Genus	11097	0	High	13	5	9	3	403	43.9	158	1.83362	11.0119	4.66979	0.00117216	0.00634084	-0.733001	1301.7	2297.2	831.6	941.6	571.1	1272.8	2999.5	4758.8	2021.1	5537.4	6212.9	3531.5	1123312.KB904574_gene262	1.59e-267	735	COG0539@1|root,COG0539@2|Bacteria,1TQ9N@1239|Firmicutes,4H9PX@91061|Bacilli	91061|Bacilli	J	rpsA	-	-	ko:K02945	ko03010,map03010
WP_040635714.1	GCF902373875.1	30S ribosomal protein S1, partial [Mitsuokella multacida]	Bacteria	Bacillota	Negativicutes	Veillonellales-Selenomonadales	Selenomonadaceae	Mitsuokella	Mitsuokella	Genus	2024	0	High	12	4	7	4	347	38.6	178	1.51785	9.41412	3.46139	0.00715626	0.0209514	-2.5752	579.3	277.6	449.9	647.2	258.4	349.3	707.4	1634.4	807.2	1340.1	2196.2	857.2	500635.MITSMUL_03324	1.25e-243	670	COG0539@1|root,COG0539@2|Bacteria,1TQ9N@1239|Firmicutes,4H2B6@909932|Negativicutes	909932|Negativicutes	J	ispH	-	1.17.7.4	ko:K02945,ko:K03527	ko00900,ko01100,ko01110,ko01130,ko03010,map00900,map01100,map01110,map01130,map03010
WP_092452002.1	GCF900111235.1	30S ribosomal protein S10 [[Clostridium] fimetarium]	Bacteria	Bacillota	Clostridia	Eubacteriales	Clostridiaceae	Clostridium	Clostridia	Class	15767	0	High	30	3	9	1	103	11.7	206	1.05727	11.2466	3.06749	0.0134243	0.0330094	-3.20827	944.7	2276.1	1566.9	2670.6	1517.5	1666	4550.1	2496.7	2791.8	3856.2	4626.6	3271.5	483218.BACPEC_03187	1.36e-63	197	COG0051@1|root,COG0051@2|Bacteria,1V6C9@1239|Firmicutes,24JDC@186801|Clostridia,268VG@186813|unclassified Clostridiales	186801|Clostridia	J	rpsJ	-	-	ko:K02946	ko03010,map03010
WP_012741326.1	GCF003438925.1	30S ribosomal protein S10 [[Ruminococcus] torques]	Bacteria	Bacillota	Clostridia	Lachnospirales	Lachnospiraceae	Agathobacter	Clostridia	Class	1929	0	High	55	6	21	2	105	12	523	0.406563	11.1486	1.36077	0.206716	0.280151	-5.78976	2009.3	1849.5	1799.8	2285.4	2059.7	1861.1	2758.2	2018.7	1917	3133.3	3424.1	2777.3	397288.C806_00675	2.63e-62	191	COG0051@1|root,COG0051@2|Bacteria,1V6C9@1239|Firmicutes,24JDC@186801|Clostridia,27MRD@186928|unclassified Lachnospiraceae	186801|Clostridia	J	rpsJ	-	-	ko:K02946	ko03010,map03010
WP_006255219.1	GCF000159995.1	30S ribosomal protein S10 [Alloprevotella tannerae]	Bacteria	Bacteroidota	Bacteroidia	Bacteroidales	Prevotellaceae	Alloprevotella	Alloprevotella	Genus	1821	0	High	31	3	8	2	101	11.4	102	1.13454	9.69672	2.8103	0.0203869	0.0446739	-3.62446	722.3	394	514.5	406.1	1413.9	362.8	2117.3	1184.7	1412	765.5	1962.2	646.2	626522.GCWU000325_01448	1.9e-62	191	COG0051@1|root,COG0051@2|Bacteria,4NQ65@976|Bacteroidetes,2FT32@200643|Bacteroidia,1WDFM@1283313|Alloprevotella	976|Bacteroidetes	J	rpsJ	GO:0003674,GO:0003735,GO:0005198,GO:0005575,GO:0005622,GO:0005623,GO:0005737,GO:0005840,GO:0006412,GO:0006518,GO:0006807,GO:0008150,GO:0008152,GO:0009058,GO:0009059,GO:0009987,GO:0010467,GO:0015935,GO:0019538,GO:0032991,GO:0034641,GO:0034645,GO:0043043,GO:0043170,GO:0043226,GO:0043228,GO:0043229,GO:0043232,GO:0043603,GO:0043604,GO:0044237,GO:0044238,GO:0044249,GO:0044260,GO:0044267,GO:0044271,GO:…	-	ko:K02946	ko03010,map03010
WP_021845142.1	GCF001404935.1	30S ribosomal protein S10 [Blautia hydrogenotrophica]	Bacteria	Bacillota	Clostridia	Lachnospirales	Lachnospiraceae	Blautia	Clostridia	Class	13892	0	High	41	4	6	2	105	11.9	165	-0.804592	9.28549	-2.60082	0.0287229	0.0580001	-3.96247	496.6	726.5	633.8	2013.8	1368.5	495.3	367.1	441.7	305.6	501.8	372.4	1180.5	476272.RUMHYD_02776	7.75e-68	206	COG0051@1|root,COG0051@2|Bacteria,1V6C9@1239|Firmicutes,24JDC@186801|Clostridia,3XZZ4@572511|Blautia	186801|Clostridia	J	rpsJ	-	-	ko:K02946	ko03010,map03010
WP_216469611.1	GCF018918345.1	30S ribosomal protein S10 [Butyricicoccus sp. MSJd-7]	Bacteria	Bacillota	Clostridia	Oscillospirales	Butyricicoccaceae	Butyricicoccus	Butyricicoccus	Genus	2373	0.001	High	23	2	2	1	103	11.6	31	-0.308609	7.4719	-0.812118	0.437697	0.518041	-6.36201	358.7	117	244.1	151.5	185.4	200.1	99.1	297.2	134.4	254.8	97.2	161.3	1203606.HMPREF1526_02702	7.97e-56	175	COG0051@1|root,COG0051@2|Bacteria,1V6C9@1239|Firmicutes,24JDC@186801|Clostridia,36JJY@31979|Clostridiaceae	186801|Clostridia	J	rpsJ	-	-	ko:K02946	ko03010,map03010
WP_183328820.1	GCF014202755.1	30S ribosomal protein S10 [Catenisphaera adipataccumulans]	Bacteria	Bacillota	Bacilli	Erysipelotrichales	Erysipelotrichaceae	Catenisphaera	Catenisphaera	Genus	9913	0	High	27	3	4	1	103	11.7	123	-1.24559	8.07851	-3.23279	0.0102903	0.0270999	-2.94152	432.2	196.7	365.4	999.6	634.2	259.8	70.4	272.4	109.7	213.4	202.7	309.1	518637.EUBIFOR_01053	9.32e-64	195	COG0051@1|root,COG0051@2|Bacteria,1V6C9@1239|Firmicutes,3VQTM@526524|Erysipelotrichia	526524|Erysipelotrichia	J	rpsJ	-	-	ko:K02946	ko03010,map03010
WP_040360531.1	GCF020735465.1	30S ribosomal protein S10 [Collinsella stercoris]	Bacteria	Actinobacteriota	Coriobacteriia	Coriobacteriales	Coriobacteriaceae	Collinsella	Bacteria	Superkingdom	9278	0	High	42	4	7	2	102	11.6	146	-1.87968	10.6175	-4.53293	0.00142395	0.00720528	-0.931749	5359.3	1897.8	4066.4	3510.5	2451.9	2100.5	433	1027.3	797.7	856.1	1153.8	854.3	445975.COLSTE_00606	3.05e-67	204	COG0051@1|root,COG0051@2|Bacteria,2IHRA@201174|Actinobacteria,4CW31@84998|Coriobacteriia	84998|Coriobacteriia	J	rpsJ	-	-	ko:K02946	ko03010,map03010
WP_007553960.1	GCF000194985.1	30S ribosomal protein S10 [Dialister micraerophilus]	Bacteria	Bacillota	Negativicutes	Veillonellales-Selenomonadales	Veillonellaceae	Dialister	Dialister	Genus	11236	0	High	27	3	3	2	103	11.6	65	6.03313	6.60246	5.8225	0.00025327	0.00279688	0.828181	0	140.7	155.7	134	0	0	24.4	188.5	2851.9	6759.8	6008	422.8	888062.HMPREF9083_0904	9.69e-66	200	COG0051@1|root,COG0051@2|Bacteria,1V6C9@1239|Firmicutes,4H4WC@909932|Negativicutes	909932|Negativicutes	J	rpsJ	-	-	ko:K02946	ko03010,map03010
WP_159519955.1	GCF009828835.1	30S ribosomal protein S10 [Erysipelothrix urinaevulpis]	Bacteria	Bacillota	Erysipelotrichia	Erysipelotrichales	Erysipelotrichaceae	Erysipelothrix	Erysipelothrix	Genus	10375	0.008	High	8	1	4	1	103	11.5	0	2.48405	10.0772	8.42405	1.47e-05	0.00110829	3.66298	837.1	580.4	470.6	495.3	433.9	182	3210.1	2542.3	1415	3029	2827.8	2807.1	1121874.KB892378_gene487	2.04e-58	181	COG0051@1|root,COG0051@2|Bacteria,1V6C9@1239|Firmicutes,3VQTM@526524|Erysipelotrichia	526524|Erysipelotrichia	J	rpsJ	-	-	ko:K02946	ko03010,map03010
WP_110321949.1	GCF003201875.1	30S ribosomal protein S10 [Hungatella effluvii]	Bacteria	Bacillota	Clostridia	Lachnospirales	Lachnospiraceae	Hungatella	Clostridia	Class	14884	0	High	55	5	7	2	105	11.9	191	-2.79375	7.53974	-6.59526	0.000100292	0.00193146	1.76374	336.3	630.7	175.6	493.5	801	926.4	17	73.7	111.6	81.4	118.5	82.5	1163671.JAGI01000001_gene102	2.35e-67	204	COG0051@1|root,COG0051@2|Bacteria,1V6C9@1239|Firmicutes,24JDC@186801|Clostridia,36JJY@31979|Clostridiaceae	186801|Clostridia	J	rpsJ	-	-	ko:K02946	ko03010,map03010
WP_012201663.1	GCF000018685.1	30S ribosomal protein S10 [Lachnoclostridium phytofermentans]	Bacteria	Bacillota	Clostridia	Lachnospirales	Lachnospiraceae	Lachnoclostridium	Clostridia	Class	10234	0	High	39	4	5	1	105	11.8	119	-1.1076	8.37147	-2.04625	0.0710754	0.117622	-4.83409	113.8	691.9	1441.1	2197.4	526.2	98.3	187.8	186.5	187.5	334.9	150	388.6	357809.Cphy_3668	8.2e-68	205	COG0051@1|root,COG0051@2|Bacteria,1V6C9@1239|Firmicutes,24JDC@186801|Clostridia,220CW@1506553|Lachnoclostridium	186801|Clostridia	J	rpsJ	-	-	ko:K02946	ko03010,map03010
WP_006862740.1	GCF900102475.1	30S ribosomal protein S10 [Marvinbryantia formatexigens]	Bacteria	Bacillota	Clostridia	Lachnospirales	Lachnospiraceae	Marvinbryantia	Clostridia	Class	14198	0	High	55	6	13	1	105	11.9	363	-0.292152	7.44974	-0.680679	0.513221	0.589746	-6.46304	55.3	166.6	298	598.5	250.1	122.4	162.9	113.1	120.4	218.8	153.8	200.3	478749.BRYFOR_07953	1.66e-67	204	COG0051@1|root,COG0051@2|Bacteria,1V6C9@1239|Firmicutes,24JDC@186801|Clostridia	186801|Clostridia	J	rpsJ	-	-	ko:K02946	ko03010,map03010
WP_040663481.1	GCF000307265.1	30S ribosomal protein S10 [Oscillibacter ruminantium]	Bacteria	Bacillota	Clostridia	Oscillospirales	Oscillospiraceae	Oscillibacter	Oscillibacter	Genus	260	0	High	13	1	2	1	103	11.8	90	-0.894776	8.61761	-2.38389	0.040993	0.0762521	-4.30901	313.6	993.5	888.4	1775.3	410	115.2	130.7	298.7	155.7	459.3	475.8	419.9	1007096.BAGW01000031_gene56	1.24e-63	195	COG0051@1|root,COG0051@2|Bacteria,1V6C9@1239|Firmicutes,24JDC@186801|Clostridia,2N7EW@216572|Oscillospiraceae	186801|Clostridia	J	rpsJ	-	-	ko:K02946	ko03010,map03010
WP_040639974.1	GCF000185505.1	30S ribosomal protein S10 [Pseudoramibacter alactolyticus]	Bacteria	Bacillota	Clostridia	Eubacteriales	Eubacteriaceae	Pseudoramibacter	Pseudoramibacter	Genus	5498	0	High	12	1	1	1	102	11.7	66	1.82956	8.09374	1.36305	0.206023	0.27937	-5.78695	0	3540.5	433	410.9	1058.6	12.8	374.1	309	354.9	1453	362.5	852.3	887929.HMP0721_1512	1.87e-64	197	COG0051@1|root,COG0051@2|Bacteria,1V6C9@1239|Firmicutes,24JDC@186801|Clostridia,25WIW@186806|Eubacteriaceae	186801|Clostridia	J	rpsJ	-	-	ko:K02946	ko03010,map03010
WP_009165425.1	GCF022846135.1	30S ribosomal protein S10 [Pyramidobacter piscolens]	Bacteria	Synergistota	Synergistia	Synergistales	Synergistaceae	Pyramidobacter	Pyramidobacter	Genus	15294	0	High	25	2	2	2	101	11.4	82	-2.04637	8.21471	-5.62694	0.000324171	0.00316457	0.577548	842.7	798	362.2	414.4	390.5	1215.8	194.7	154.5	133.1	133.3	116.4	150.6	352165.HMPREF7215_0918	1.19e-65	199	COG0051@1|root,COG0051@2|Bacteria,3TB4W@508458|Synergistetes	508458|Synergistetes	J	rpsJ	-	-	ko:K02946	ko03010,map03010
WP_007047297.1	GCF025152575.1	30S ribosomal protein S10 [Subdoligranulum variabile]	Bacteria	Bacillota	Clostridia	Oscillospirales	Ruminococcaceae	Subdoligranulum	Ruminococcaceae	Family	2298	0	High	42	3	11	2	103	11.6	373	-0.597736	11.2395	-0.959989	0.362165	0.443269	-6.23029	687.5	6060.4	7498	8267.6	1673.6	1597.1	3157.4	1962.5	1827.4	1503.7	2637	1279.9	411471.SUBVAR_05923	6.56e-64	195	COG0051@1|root,COG0051@2|Bacteria,1V6C9@1239|Firmicutes,24JDC@186801|Clostridia,3WJB6@541000|Ruminococcaceae	186801|Clostridia	J	rpsJ	-	-	ko:K02946	ko03010,map03010
WP_092478234.1	GCF900111595.1	30S ribosomal protein S11 [[Clostridium] polysaccharolyticum]	Bacteria	Bacillota	Clostridia	Eubacteriales	Clostridiaceae	Clostridium	Bacillota	Phylum	3262	0	High	28	3	11	1	131	13.9	148	-2.21641	8.41757	-6.33321	0.000136147	0.00215264	1.45608	707.5	714	1472.4	792.6	449.7	599.9	130.6	156.4	134.7	144.7	128.6	299	1410631.JHWZ01000003_gene1509	1.53e-73	222	COG0100@1|root,COG0100@2|Bacteria,1V3IK@1239|Firmicutes,24HIK@186801|Clostridia,27M7M@186928|unclassified Lachnospiraceae	186801|Clostridia	J	rpsK	-	-	ko:K02948	ko03010,map03010
WP_009348431.1	GCF014195585.1	30S ribosomal protein S11 [Alloprevotella rava]	Bacteria	Bacteroidota	Bacteroidia	Bacteroidales	Prevotellaceae	Alloprevotella	Bacteroidales	Order	12234	0	High	47	4	8	1	129	13.9	177	1.07962	6.76088	2.49069	0.0344081	0.0665269	-4.13901	88	63	83.4	86.5	55.9	71	439.6	208.1	254.4	86.9	112.2	64.6	679199.HMPREF9332_01890	2.05e-86	254	COG0100@1|root,COG0100@2|Bacteria,4NNHA@976|Bacteroidetes,2FRZD@200643|Bacteroidia,1WDAG@1283313|Alloprevotella	976|Bacteroidetes	J	rpsK	GO:0000028,GO:0000462,GO:0003674,GO:0003676,GO:0003723,GO:0003729,GO:0003735,GO:0005198,GO:0005488,GO:0005575,GO:0005622,GO:0005623,GO:0005737,GO:0005829,GO:0005840,GO:0006139,GO:0006364,GO:0006396,GO:0006412,GO:0006518,GO:0006725,GO:0006807,GO:0006996,GO:0008150,GO:0008152,GO:0009058,GO:0009059,GO:0009987,GO:0010467,GO:0015935,GO:0016043,GO:0016070,GO:0016072,GO:0019538,GO:0019843,GO:0022607,GO:…	-	ko:K02948	ko03010,map03010
WP_006255193.1	GCF000159995.1	30S ribosomal protein S11 [Alloprevotella tannerae]	Bacteria	Bacteroidota	Bacteroidia	Bacteroidales	Prevotellaceae	Alloprevotella	Bacteroidales	Order	14676	0	High	41	3	6	1	129	13.9	160	1.18955	5.36053	1.04132	0.324918	0.405389	-6.15024	57.5	20	10.2	31.4	40.9	20.7	0	876.4	178.6	77.4	62.1	72.2	626522.GCWU000325_01422	3.53e-87	256	COG0100@1|root,COG0100@2|Bacteria,4NNHA@976|Bacteroidetes,2FRZD@200643|Bacteroidia,1WDAG@1283313|Alloprevotella	976|Bacteroidetes	J	rpsK	GO:0000028,GO:0000462,GO:0003674,GO:0003676,GO:0003723,GO:0003729,GO:0003735,GO:0005198,GO:0005488,GO:0005575,GO:0005622,GO:0005623,GO:0005737,GO:0005829,GO:0005840,GO:0006139,GO:0006364,GO:0006396,GO:0006412,GO:0006518,GO:0006725,GO:0006807,GO:0006996,GO:0008150,GO:0008152,GO:0009058,GO:0009059,GO:0009987,GO:0010467,GO:0015935,GO:0016043,GO:0016070,GO:0016072,GO:0019538,GO:0019843,GO:0022607,GO:…	-	ko:K02948	ko03010,map03010
WP_006873259.1	GCF023008305.1	30S ribosomal protein S11 [Anaerotruncus colihominis]	Bacteria	Bacillota	Clostridia	Oscillospirales	Ruminococcaceae	Anaerotruncus	Bacteria	Superkingdom	3093	0	High	26	3	20	1	134	14.3	219	-1.20202	8.73776	-2.61011	0.0282887	0.0572985	-3.94752	302.7	762.1	422.4	898.1	434.3	1918.2	154.8	316.2	183	380.3	219.9	648	1232443.BAIA02000004_gene619	4.93e-85	251	COG0100@1|root,COG0100@2|Bacteria,1V3IK@1239|Firmicutes,24HIK@186801|Clostridia,268PI@186813|unclassified Clostridiales	186801|Clostridia	J	rpsK	-	-	ko:K02948	ko03010,map03010
WP_022513917.1	GCF001717505.1	30S ribosomal protein S11 [Dialister pneumosintes]	Bacteria	Bacillota	Negativicutes	Veillonellales-Selenomonadales	Veillonellaceae	Dialister	Bacteria	Superkingdom	1589	0	High	22	2	10	1	125	13.3	133	2.5969	6.88198	4.27463	0.00207106	0.00902554	-1.31427	170.3	63.4	57.8	57.2	7.3	37.8	108.4	112.5	470.1	805.5	680.9	184.3	888062.HMPREF9083_0931	3.14e-75	226	COG0100@1|root,COG0100@2|Bacteria,1V3IK@1239|Firmicutes,4H4GB@909932|Negativicutes	909932|Negativicutes	J	rpsK	-	-	ko:K02948	ko03010,map03010
WP_012201636.1	GCF000018685.1	30S ribosomal protein S11 [Lachnoclostridium phytofermentans]	Bacteria	Bacillota	Clostridia	Lachnospirales	Lachnospiraceae	Lachnoclostridium	Bacillota	Phylum	3458	0	High	38	4	17	1	132	13.9	160	-0.202341	7.76253	-0.569692	0.582839	0.655407	-6.53579	231.6	363.7	146.2	173.2	203.2	358.5	170.3	351.7	139.6	144.9	260.6	211.3	357809.Cphy_3641	4.25e-85	251	COG0100@1|root,COG0100@2|Bacteria,1V3IK@1239|Firmicutes,24HIK@186801|Clostridia,21ZVG@1506553|Lachnoclostridium	186801|Clostridia	J	rpsK	-	-	ko:K02948	ko03010,map03010
WP_003649456.1	GCF005886075.1	30S ribosomal protein S11 [Lactobacillus paragasseri]	Bacteria	Bacillota	Bacilli	Lactobacillales	Lactobacillaceae	Lactobacillus	Bacteria	Superkingdom	63	0	High	38	4	8	3	129	13.5	153	-0.153634	9.71042	-0.328694	0.749913	0.801977	-6.65152	389.2	2302.8	914.4	738.3	897.1	870	978.9	685.8	527.3	1095.2	508.7	1263.5	257314.LJ_0360	1.28e-80	239	COG0100@1|root,COG0100@2|Bacteria,1V3IK@1239|Firmicutes,4HH2T@91061|Bacilli,3F67D@33958|Lactobacillaceae	91061|Bacilli	J	rpsK	GO:0000028,GO:0000462,GO:0003674,GO:0003676,GO:0003723,GO:0003729,GO:0003735,GO:0005198,GO:0005488,GO:0005575,GO:0005622,GO:0005623,GO:0005737,GO:0005829,GO:0005840,GO:0006139,GO:0006364,GO:0006396,GO:0006412,GO:0006518,GO:0006725,GO:0006807,GO:0006996,GO:0008150,GO:0008152,GO:0009058,GO:0009059,GO:0009987,GO:0010467,GO:0015935,GO:0016043,GO:0016070,GO:0016072,GO:0019538,GO:0019843,GO:0022607,GO:…	-	ko:K02948	ko03010,map03010
WP_235221237.1	GCF021531915.1	30S ribosomal protein S11 [Oscillibacter valericigenes]	Bacteria	Bacillota	Clostridia	Oscillospirales	Oscillospiraceae	Oscillibacter	Bacteria	Superkingdom	1383	0	High	37	4	23	2	135	14.5	259	-0.238968	10.29	-0.825575	0.430406	0.511287	-6.3508	1284	1237.1	1520.2	1995.2	1635.5	799.8	920.2	999.1	746.8	1598.3	1147.4	1851.1	1226322.HMPREF1545_02708	6.46e-86	253	COG0100@1|root,COG0100@2|Bacteria,1V3IK@1239|Firmicutes,24HIK@186801|Clostridia,2N77W@216572|Oscillospiraceae	186801|Clostridia	J	rpsK	-	-	ko:K02948	ko03010,map03010
WP_008448330.1	GCF000177355.1	30S ribosomal protein S11 [Prevotella amnii]	Bacteria	Bacteroidota	Bacteroidia	Bacteroidales	Prevotellaceae	Prevotella	Bacteroidales	Order	14709	0	High	20	2	4	1	129	13.8	187	2.93871	8.06314	6.15989	0.000167438	0.00234323	1.24724	157	67.8	89.2	103.6	84.5	91.6	2000	1965.4	1137.2	312.2	523.8	223.1	679191.HMPREF9018_1447	1.44e-86	254	COG0100@1|root,COG0100@2|Bacteria,4NNHA@976|Bacteroidetes,2FRZD@200643|Bacteroidia	976|Bacteroidetes	J	rpsK	GO:0000028,GO:0000462,GO:0003674,GO:0003676,GO:0003723,GO:0003729,GO:0003735,GO:0005198,GO:0005488,GO:0005575,GO:0005622,GO:0005623,GO:0005737,GO:0005829,GO:0005840,GO:0006139,GO:0006364,GO:0006396,GO:0006412,GO:0006518,GO:0006725,GO:0006807,GO:0006996,GO:0008150,GO:0008152,GO:0009058,GO:0009059,GO:0009987,GO:0010467,GO:0015935,GO:0016043,GO:0016070,GO:0016072,GO:0019538,GO:0019843,GO:0022607,GO:…	-	ko:K02948	ko03010,map03010
WP_021589341.1	GCF000468635.1	30S ribosomal protein S11 [Prevotella baroniae]	Bacteria	Bacteroidota	Bacteroidia	Bacteroidales	Prevotellaceae	Prevotella	Bacteroidales	Order	4600	0	High	36	3	5	1	129	13.7	88	1.1912	5.97447	3.57046	0.0060299	0.0184768	-2.40185	64.4	32.7	44.2	33.6	41.3	34.6	165.1	66.5	168.1	70.8	90.3	58.2	1203550.HMPREF1475_01044	2.05e-86	254	COG0100@1|root,COG0100@2|Bacteria,4NNHA@976|Bacteroidetes,2FRZD@200643|Bacteroidia	976|Bacteroidetes	J	rpsK	GO:0000028,GO:0000462,GO:0003674,GO:0003676,GO:0003723,GO:0003729,GO:0003735,GO:0005198,GO:0005488,GO:0005575,GO:0005622,GO:0005623,GO:0005737,GO:0005829,GO:0005840,GO:0006139,GO:0006364,GO:0006396,GO:0006412,GO:0006518,GO:0006725,GO:0006807,GO:0006996,GO:0008150,GO:0008152,GO:0009058,GO:0009059,GO:0009987,GO:0010467,GO:0015935,GO:0016043,GO:0016070,GO:0016072,GO:0019538,GO:0019843,GO:0022607,GO:…	-	ko:K02948	ko03010,map03010
WP_022357350.1	GCF000210095.1	30S ribosomal protein S11 [Ruminococcus champanellensis]	Bacteria	Bacillota	Clostridia	Oscillospirales	Ruminococcaceae	Ruminococcus	Bacteria	Superkingdom	4401	0	High	35	4	23	1	134	14.5	353	0.42097	8.97808	0.776206	0.45756	0.537043	-6.39117	624.6	383.4	697.1	378.2	421.3	253.9	438.4	269.8	357	417.8	583.1	3786.2	1341157.RF007C_14125	7.86e-82	243	COG0100@1|root,COG0100@2|Bacteria,1V3IK@1239|Firmicutes,24HIK@186801|Clostridia,3WIYT@541000|Ruminococcaceae	186801|Clostridia	J	rpsK	-	-	ko:K02948	ko03010,map03010
WP_201427129.1	GCF016680995.1	30S ribosomal protein S11 [Ruminococcus sp. M6(2020)]	Bacteria	Bacillota	Clostridia	Oscillospirales	Ruminococcaceae	Ruminococcus	Bacteria	Superkingdom	400	0	High	38	4	16	2	133	14.4	434	1.1123	9.90191	2.70263	0.0243105	0.0510273	-3.79846	651.4	943.1	790.9	813.5	723.3	262.7	1424.4	1072.4	732.6	4114.5	650.1	2574.8	428125.CLOLEP_01009	8.13e-77	230	COG0100@1|root,COG0100@2|Bacteria,1V3IK@1239|Firmicutes,24HIK@186801|Clostridia,3WIYT@541000|Ruminococcaceae	186801|Clostridia	J	rpsK	-	-	ko:K02948	ko03010,map03010
WP_093651585.1	GCF001375655.1	30S ribosomal protein S11 [Streptococcus varani]	Bacteria	Bacillota	Bacilli	Lactobacillales	Streptococcaceae	Streptococcus	Streptococcus	Genus	11790	0	High	29	3	4	1	127	13.4	42	0.0417773	6.8342	0.111399	0.913747	0.934136	-6.70352	123.4	96	144.3	97.8	157.7	72.6	61.6	84.3	143.5	161.8	106.3	177.6	1346.DQ08_00510	7.76e-81	240	COG0100@1|root,COG0100@2|Bacteria,1V3IK@1239|Firmicutes,4HH2T@91061|Bacilli	91061|Bacilli	J	rpsK	GO:0000028,GO:0000462,GO:0003674,GO:0003676,GO:0003723,GO:0003729,GO:0003735,GO:0005198,GO:0005488,GO:0005575,GO:0005622,GO:0005623,GO:0005737,GO:0005829,GO:0005840,GO:0006139,GO:0006364,GO:0006396,GO:0006412,GO:0006518,GO:0006725,GO:0006807,GO:0006996,GO:0008150,GO:0008152,GO:0009058,GO:0009059,GO:0009987,GO:0010467,GO:0015935,GO:0016043,GO:0016070,GO:0016072,GO:0019538,GO:0019843,GO:0022607,GO:…	-	ko:K02948	ko03010,map03010
WP_191014306.1	GCF014737315.1	30S ribosomal protein S11 [Treponema zioleckii]	Bacteria	Spirochaetota	Spirochaetia	Spirochaetales	Spirochaetaceae	Treponema	Treponema	Genus	8006	0.001	High	13	1	1	1	126	13.5	31	-0.0853933	8.53293	-0.24008	0.815653	0.85652	-6.67886	466.8	195.4	480.9	644.9	393.6	272.3	250.3	280.3	225.9	334	359.4	1115.5	1125699.HMPREF9194_01920	5.93e-80	238	COG0100@1|root,COG0100@2|Bacteria,2J7BP@203691|Spirochaetes	203691|Spirochaetes	J	rpsK	-	-	ko:K02948	ko03010,map03010
WP_092451987.1	GCF900111235.1	30S ribosomal protein S12 [[Clostridium] fimetarium]	Bacteria	Bacillota	Clostridia	Eubacteriales	Clostridiaceae	Clostridium	Clostridia	Class	12386	0	High	39	4	17	1	139	15.1	285	2.42117	8.64573	3.00661	0.0148138	0.0355547	-3.30673	71.3	2718.4	406.6	209.5	4.3	299.5	632.3	729.4	1018.4	879.1	3235.8	471.2	483218.BACPEC_01892	7.45e-87	256	COG0048@1|root,COG0048@2|Bacteria,1V1FJ@1239|Firmicutes,24FQT@186801|Clostridia,268YZ@186813|unclassified Clostridiales	186801|Clostridia	J	rpsL	-	-	ko:K02950	ko03010,map03010
WP_026074969.1	GCF006542665.1	30S ribosomal protein S12 [Alistipes communis]	Bacteria	Bacteroidota	Bacteroidia	Bacteroidales	Rikenellaceae	Alistipes	Alistipes	Genus	12659	0	High	9	1	2	1	127	14	75	-3.75994	8.05008	-6.19806	0.000159928	0.00228706	1.29361	1160.6	1153.1	439.2	549.5	2184.2	1213.1	11.3	90.2	85.5	90.5	81	190.5	679935.Alfi_1699	7.81e-83	245	COG0048@1|root,COG0048@2|Bacteria,4NM3Y@976|Bacteroidetes,2FRY7@200643|Bacteroidia,22UFZ@171550|Rikenellaceae	976|Bacteroidetes	J	rpsL	GO:0003674,GO:0003735,GO:0005198,GO:0005575,GO:0005622,GO:0005623,GO:0005737,GO:0005840,GO:0006412,GO:0006518,GO:0006807,GO:0008150,GO:0008152,GO:0009058,GO:0009059,GO:0009987,GO:0010467,GO:0019538,GO:0032991,GO:0034641,GO:0034645,GO:0043043,GO:0043170,GO:0043226,GO:0043228,GO:0043229,GO:0043232,GO:0043603,GO:0043604,GO:0044237,GO:0044238,GO:0044249,GO:0044260,GO:0044267,GO:0044271,GO:0044424,GO:…	-	ko:K02950	ko03010,map03010
WP_006873007.1	GCF023008305.1	30S ribosomal protein S12 [Anaerotruncus colihominis]	Bacteria	Bacillota	Clostridia	Oscillospirales	Ruminococcaceae	Anaerotruncus	Bacteria	Superkingdom	14069	0	High	13	2	7	1	141	15.5	129	-2.24738	11.334	-5.63335	0.000321532	0.00315599	0.585856	14617.5	3812.1	4234.4	8916.9	1774.7	8472.3	977.1	624.1	1256.1	1082.1	941.5	3522.2	1232443.BAIA02000045_gene2221	5.88e-94	274	COG0048@1|root,COG0048@2|Bacteria,1V1FJ@1239|Firmicutes,24FQT@186801|Clostridia,268YZ@186813|unclassified Clostridiales	186801|Clostridia	J	rpsL	-	-	ko:K02950	ko03010,map03010
WP_040466569.1	GCF003464225.1	30S ribosomal protein S12 [Holdemanella biformis]	Bacteria	Bacillota	Bacilli	Erysipelotrichales	Erysipelotrichaceae	Holdemanella	Erysipelotrichaceae	Family	6806	0	High	8	1	1	1	137	15.2	38	-1.29872	7.93529	-3.05277	0.0137475	0.0336295	-3.23207	556.8	156.3	699.3	606.1	220.8	386	138.6	259.8	191.3	106.8	106.7	176.7	1123313.ATUT01000003_gene795	2.95e-92	270	COG0048@1|root,COG0048@2|Bacteria,1V1FJ@1239|Firmicutes,3VQ97@526524|Erysipelotrichia	526524|Erysipelotrichia	J	rpsL	-	-	ko:K02950	ko03010,map03010
WP_033119062.1	GCF001940005.1	30S ribosomal protein S12 [Intestinimonas butyriciproducens]	Bacteria	Bacillota	Clostridia	Oscillospirales	Oscillospiraceae	Intestinimonas	Intestinimonas	Genus	5076	0	High	14	2	8	2	140	15.5	130	-0.0998651	10.717	-0.312619	0.7617	0.812023	-6.6571	953.8	2279.9	2328.3	1883.8	3441.5	849.5	1214.5	1910.6	1130.7	2285.2	1444.1	2126.1	1297617.JPJD01000067_gene2198	6.89e-97	281	COG0048@1|root,COG0048@2|Bacteria,1V1FJ@1239|Firmicutes,24FQT@186801|Clostridia,268YZ@186813|unclassified Clostridiales	186801|Clostridia	J	rpsL	-	-	ko:K02950	ko03010,map03010
WP_006863839.1	GCF900102475.1	30S ribosomal protein S12 [Marvinbryantia formatexigens]	Bacteria	Bacillota	Clostridia	Lachnospirales	Lachnospiraceae	Marvinbryantia	Clostridia	Class	2881	0	High	32	3	12	1	140	15.4	129	0.25902	5.86301	0.830579	0.427716	0.508564	-6.34658	40.4	58.6	72.6	61	40.8	47.2	60.8	47.1	83.7	47.5	69.3	76.6	478749.BRYFOR_09076	5.24e-92	269	COG0048@1|root,COG0048@2|Bacteria,1V1FJ@1239|Firmicutes,24FQT@186801|Clostridia	186801|Clostridia	J	rpsL	-	-	ko:K02950	ko03010,map03010
WP_235228195.1	GCF021531915.1	30S ribosomal protein S12 [Oscillibacter valericigenes]	Bacteria	Bacillota	Clostridia	Oscillospirales	Oscillospiraceae	Oscillibacter	Oscillibacter	Genus	5861	0.002	High	7	1	4	1	138	15.3	28	0.0347052	9.05114	0.116858	0.909541	0.931591	-6.70284	554.2	458.8	607.6	644.4	427.6	481.4	589.6	500.5	359.3	821.2	560.9	484.8	1235797.C816_00727	1.29e-91	268	COG0048@1|root,COG0048@2|Bacteria,1V1FJ@1239|Firmicutes,24FQT@186801|Clostridia,2N77D@216572|Oscillospiraceae	186801|Clostridia	J	rpsL	-	-	ko:K02950	ko03010,map03010
WP_021716908.1	GCF003945365.1	30S ribosomal protein S12 [Phascolarctobacterium faecium]	Bacteria	Bacillota	Negativicutes	Acidaminococcales	Acidaminococcaceae	Phascolarctobacterium	Phascolarctobacterium	Genus	3829	0	High	9	1	7	1	127	13.9	174	1.21397	10.9449	3.47387	0.00701684	0.0206783	-2.5553	1215.1	1011.7	2654.1	1238.9	1300.9	889.4	4511.9	3754.7	1665.1	2591.8	3401.4	2938.8	1262914.BN533_00004	1.7e-84	249	COG0048@1|root,COG0048@2|Bacteria,1V1FJ@1239|Firmicutes,4H4CG@909932|Negativicutes	909932|Negativicutes	J	rpsL	-	-	ko:K02950	ko03010,map03010
WP_154328612.1	GCF009676955.1	30S ribosomal protein S12 [Sodaliphilus pleomorphus]	Bacteria	Bacteroidota	Bacteroidia	Bacteroidales	Muribaculaceae	Sodaliphilus	Sodaliphilus	Genus	8907	0	High	23	3	21	2	127	14.1	403	0.374984	10.9792	0.647856	0.533271	0.609272	-6.48578	3514	1263.6	1391.5	1797.2	1738.9	1601	740.1	3342.8	2016.4	4911.4	5809.6	1033.1	1122992.CBQQ010000067_gene2428	1.29e-79	237	COG0048@1|root,COG0048@2|Bacteria,4NM3Y@976|Bacteroidetes,2FRY7@200643|Bacteroidia	976|Bacteroidetes	J	rpsL	GO:0003674,GO:0003735,GO:0005198,GO:0005575,GO:0005622,GO:0005623,GO:0005737,GO:0005840,GO:0006412,GO:0006518,GO:0006807,GO:0008150,GO:0008152,GO:0009058,GO:0009059,GO:0009987,GO:0010467,GO:0019538,GO:0032991,GO:0034641,GO:0034645,GO:0043043,GO:0043170,GO:0043226,GO:0043228,GO:0043229,GO:0043232,GO:0043603,GO:0043604,GO:0044237,GO:0044238,GO:0044249,GO:0044260,GO:0044267,GO:0044271,GO:0044424,GO:…	-	ko:K02950	ko03010,map03010
WP_007046523.1	GCF025152575.1	30S ribosomal protein S12 [Subdoligranulum variabile]	Bacteria	Bacillota	Clostridia	Oscillospirales	Ruminococcaceae	Subdoligranulum	Oscillospirales	Order	1221	0	High	40	4	15	2	141	15.7	231	0.219032	10.1783	0.507508	0.624013	0.693017	-6.5713	1404	855	1833.1	1416.3	1045.6	468.1	2117.6	679.7	1055	1126.4	2808.7	790.2	411471.SUBVAR_05123	1.02e-94	276	COG0048@1|root,COG0048@2|Bacteria,1V1FJ@1239|Firmicutes,24FQT@186801|Clostridia,3WIHG@541000|Ruminococcaceae	186801|Clostridia	J	rpsL	-	-	ko:K02950	ko03010,map03010
WP_110323321.1	GCF003201875.1	30S ribosomal protein S12 methylthiotransferase RimO [Hungatella effluvii]	Bacteria	Bacillota	Clostridia	Lachnospirales	Lachnospiraceae	Hungatella	Clostridia	Class	5731	0.008	High	2	1	1	1	446	50.2	0	-2.24784	8.0287	-5.17527	0.000584955	0.00433695	-0.0234745	1015.1	393.4	816.8	799.3	198.8	647.5	85.6	129.3	86.7	110.3	160.5	165.4	1304866.K413DRAFT_3509	1.71e-286	786	COG0621@1|root,COG0621@2|Bacteria,1TP2W@1239|Firmicutes,2487D@186801|Clostridia,36E1K@31979|Clostridiaceae	186801|Clostridia	J	rimO	-	2.8.4.4	ko:K14441	-
WP_126677437.1	GCF003977605.1	30S ribosomal protein S12 methylthiotransferase RimO [Prevotella koreensis]	Bacteria	Bacteroidota	Bacteroidia	Bacteroidales	Prevotellaceae	Prevotella	Prevotella	Genus	12087	0.033	Medium	2	1	1	1	438	50.2	0	0.167089	7.14016	0.30968	0.763862	0.813637	-6.65809	281.5	106.9	214.8	160.6	110.4	46	66.6	411.7	61.7	747.9	68.6	121.3	537011.PREVCOP_03744	1.75e-239	667	COG0621@1|root,COG0621@2|Bacteria,4NEJK@976|Bacteroidetes,2FMEW@200643|Bacteroidia	976|Bacteroidetes	J	rimO	-	2.8.4.4	ko:K14441	-
WP_018919135.1	GCF900637655.1	30S ribosomal protein S12 methylthiotransferase RimO [Prevotella oris]	Bacteria	Bacteroidota	Bacteroidia	Bacteroidales	Prevotellaceae	Prevotella	Prevotella	Genus	4502	0.028	Medium	2	1	1	1	433	49.8	15	1.23208	7.35595	3.30028	0.00923873	0.0250612	-2.83301	74.7	202.1	58.1	100.2	140	114	208.7	619.4	316.6	215.5	211	131.1	1122989.KB898577_gene132	0	887	COG0621@1|root,COG0621@2|Bacteria,4NEJK@976|Bacteroidetes,2FMEW@200643|Bacteroidia	976|Bacteroidetes	J	rimO	-	2.8.4.4	ko:K14441	-
WP_031471899.1	GCF900112885.1	30S ribosomal protein S13 [[Clostridium] aminophilum]	Bacteria	Bacillota	Clostridia	Eubacteriales	Clostridiaceae	Clostridium	Bacteria	Superkingdom	10078	0	High	23	3	5	1	122	13.7	110	-1.30846	8.8403	-2.68903	0.024858	0.051847	-3.8204	885.4	146.3	369.2	1189.9	1735.3	1408.5	207.8	231.5	318.1	318.1	220.8	555.6	1121296.JONJ01000004_gene938	1.04e-78	234	COG0099@1|root,COG0099@2|Bacteria,1V3JH@1239|Firmicutes,24HCT@186801|Clostridia,2205R@1506553|Lachnoclostridium	186801|Clostridia	J	rpsM	-	-	ko:K02952	ko03010,map03010
WP_092478235.1	GCF900111595.1	30S ribosomal protein S13 [[Clostridium] polysaccharolyticum]	Bacteria	Bacillota	Clostridia	Eubacteriales	Clostridiaceae	Clostridium	Bacteria	Superkingdom	11385	0.001	High	20	3	4	1	122	13.8	62	3.6236	7.83536	4.30613	0.00197756	0.00875707	-1.26712	313.7	81.6	172.8	153.2	0	107.8	1994.7	350.6	799.6	679.7	1913.1	362.1	1449050.JNLE01000005_gene5280	3.35e-75	225	COG0099@1|root,COG0099@2|Bacteria,1V3JH@1239|Firmicutes,24HCT@186801|Clostridia,36IR2@31979|Clostridiaceae	186801|Clostridia	J	rpsM	-	-	ko:K02952	ko03010,map03010
WP_003497798.1	GCF008632235.1	30S ribosomal protein S13 [[Clostridium] symbiosum]	Bacteria	Bacillota	Clostridia	Eubacteriales	Clostridiaceae	Clostridium	Bacteria	Superkingdom	14741	0	High	30	4	5	1	122	13.7	81	-1.86156	8.53016	-2.111	0.0639973	0.108453	-4.73524	1131.5	46.1	359.8	1544.6	2264.8	1816.7	25.2	210.5	212.4	369.7	233.8	515.8	742740.HMPREF9474_00414	2.1e-78	233	COG0099@1|root,COG0099@2|Bacteria,1V3JH@1239|Firmicutes,24HCT@186801|Clostridia,2205R@1506553|Lachnoclostridium	186801|Clostridia	J	rpsM	-	-	ko:K02952	ko03010,map03010
WP_075579444.1	GCF900095825.1	30S ribosomal protein S13 [Acidaminococcus massiliensis]	Bacteria	Bacillota	Negativicutes	Acidaminococcales	Acidaminococcaceae	Acidaminococcus	Bacillota	Phylum	13286	0	High	27	4	6	2	121	13.8	76	1.87974	7.70074	4.91689	0.000830652	0.00521922	-0.381301	165.9	165.8	123.5	136.3	74.8	44.1	289.1	318	258.5	993.1	649.3	259.3	591001.Acfer_1905	1.17e-79	236	COG0099@1|root,COG0099@2|Bacteria,1V3JH@1239|Firmicutes,4H4H9@909932|Negativicutes	909932|Negativicutes	J	rpsM	-	-	ko:K02952	ko03010,map03010
WP_031544165.1	GCF002735305.1	30S ribosomal protein S13 [Agathobacter ruminis]	Bacteria	Bacillota	Clostridia	Lachnospirales	Lachnospiraceae	Agathobacter	Bacteria	Superkingdom	11218	0	High	35	5	6	1	122	13.8	53	-1.27403	5.39051	-2.07374	0.0679831	0.113598	-4.79225	690.8	32.5	40.9	40.8	41	44.2	22.6	24.7	24.3	21.1	23.8	44.8	1235790.C805_00260	3.22e-73	220	COG0099@1|root,COG0099@2|Bacteria,1V3JH@1239|Firmicutes,24HCT@186801|Clostridia,25WK3@186806|Eubacteriaceae	186801|Clostridia	J	rpsM	-	-	ko:K02952	ko03010,map03010
WP_154405959.1	GCF009695585.1	30S ribosomal protein S13 [Anaerovibrio slackiae]	Bacteria	Bacillota	Negativicutes	Veillonellales-Selenomonadales	Selenomonadaceae	Anaerovibrio	Bacillota	Phylum	10415	0	High	30	5	11	3	122	13.9	128	2.77105	10.4052	8.49003	1.38e-05	0.00109442	3.72414	1241.8	453.2	533.5	697.5	286.3	321.9	4736.6	2448	2792.4	4974.6	1999	6131.4	1200557.JHWV01000002_gene23	2.45e-77	231	COG0099@1|root,COG0099@2|Bacteria,1V3JH@1239|Firmicutes,4H4H9@909932|Negativicutes	909932|Negativicutes	J	rpsM	-	-	ko:K02952	ko03010,map03010
WP_006743592.1	GCF000212915.1	30S ribosomal protein S13 [Bacteroides coprosuis]	Bacteria	Bacteroidota	Bacteroidia	Bacteroidales	Bacteroidaceae	Bacteroides	Bacteria	Superkingdom	4489	0	High	46	6	17	1	126	14.2	311	-0.187015	9.58199	-0.319305	0.75679	0.807886	-6.65481	395.6	1376.9	612	332	3657.4	731.7	877	508.6	1143.6	1044	392.1	652	679937.Bcop_0219	1.51e-82	244	COG0099@1|root,COG0099@2|Bacteria,4NNGZ@976|Bacteroidetes,2FRYC@200643|Bacteroidia,4AQJ8@815|Bacteroidaceae	976|Bacteroidetes	J	rpsM	GO:0003674,GO:0003735,GO:0005198,GO:0005575,GO:0005622,GO:0005623,GO:0005737,GO:0005829,GO:0005840,GO:0006412,GO:0006518,GO:0006807,GO:0008150,GO:0008152,GO:0009058,GO:0009059,GO:0009987,GO:0010467,GO:0015935,GO:0019538,GO:0022613,GO:0032991,GO:0034641,GO:0034645,GO:0042254,GO:0043043,GO:0043170,GO:0043226,GO:0043228,GO:0043229,GO:0043232,GO:0043603,GO:0043604,GO:0044085,GO:0044237,GO:0044238,GO:…	-	ko:K02952	ko03010,map03010
WP_009125149.1	GCF000195635.1	30S ribosomal protein S13 [Bacteroides fluxus]	Bacteria	Bacteroidota	Bacteroidia	Bacteroidales	Bacteroidaceae	Bacteroides	Bacteria	Superkingdom	2391	0	High	34	5	14	1	126	14.1	188	1.9327	9.07099	4.92791	0.000818156	0.00517137	-0.365826	462.9	95.3	299.6	348.7	617.7	148.7	1044.9	1084.7	972.5	1063.9	921.3	1239.3	763034.HMPREF9446_01881	2.51e-81	241	COG0099@1|root,COG0099@2|Bacteria,4NNGZ@976|Bacteroidetes,2FRYC@200643|Bacteroidia,4AQJ8@815|Bacteroidaceae	976|Bacteroidetes	J	rpsM	GO:0003674,GO:0003735,GO:0005198,GO:0005575,GO:0005622,GO:0005623,GO:0005737,GO:0005829,GO:0005840,GO:0006412,GO:0006518,GO:0006807,GO:0008150,GO:0008152,GO:0009058,GO:0009059,GO:0009987,GO:0010467,GO:0015935,GO:0019538,GO:0022613,GO:0032991,GO:0034641,GO:0034645,GO:0042254,GO:0043043,GO:0043170,GO:0043226,GO:0043228,GO:0043229,GO:0043232,GO:0043603,GO:0043604,GO:0044085,GO:0044237,GO:0044238,GO:…	-	ko:K02952	ko03010,map03010
WP_216469588.1	GCF018918345.1	30S ribosomal protein S13 [Butyricicoccus sp. MSJd-7]	Bacteria	Bacillota	Clostridia	Oscillospirales	Butyricicoccaceae	Butyricicoccus	Bacillota	Phylum	8523	0	High	32	4	6	3	121	13.8	79	0.464134	9.37628	0.889147	0.39709	0.478735	-6.29569	451	1046.3	717.6	1198.7	514.8	154.9	318.4	2662.4	321.7	2392.7	443.6	773.1	1203606.HMPREF1526_02671	4.73e-68	207	COG0099@1|root,COG0099@2|Bacteria,1V3JH@1239|Firmicutes,24HCT@186801|Clostridia,36IR2@31979|Clostridiaceae	186801|Clostridia	J	rpsM	-	-	ko:K02952	ko03010,map03010
WP_008711022.1	GCF000585335.1	30S ribosomal protein S13 [Cloacibacillus evryensis]	Bacteria	Synergistota	Synergistia	Synergistales	Synergistaceae	Cloacibacillus	Bacteria	Superkingdom	1863	0	High	20	3	5	1	125	14.1	88	-5.47123	5.51528	-9.55937	5.24e-06	0.000922403	4.65314	393.2	455.4	108.9	204.6	138.4	1409.1	2.5	7	10.8	0	11.3	24.8	457415.HMPREF1006_01634	1.58e-79	236	COG0099@1|root,COG0099@2|Bacteria,3TAYV@508458|Synergistetes	508458|Synergistetes	J	rpsM	-	-	ko:K02952	ko03010,map03010
WP_003866327.1	GCF003464225.1	30S ribosomal protein S13 [Holdemanella biformis]	Bacteria	Bacillota	Bacilli	Erysipelotrichales	Erysipelotrichaceae	Holdemanella	Erysipelotrichaceae	Family	10706	0	High	17	2	4	1	121	13.7	81	-0.695226	8.3314	-1.07316	0.311157	0.391802	-6.11752	875.4	98.7	3143	430.1	370	106.9	153	527.9	121.1	322.6	350.8	231.4	518637.EUBIFOR_02560	1.54e-75	226	COG0099@1|root,COG0099@2|Bacteria,1V3JH@1239|Firmicutes,3VQQU@526524|Erysipelotrichia	526524|Erysipelotrichia	J	rpsM	-	-	ko:K02952	ko03010,map03010
WP_075704650.1	GCF001940005.1	30S ribosomal protein S13 [Intestinimonas butyriciproducens]	Bacteria	Bacillota	Clostridia	Oscillospirales	Oscillospiraceae	Intestinimonas	Oscillospiraceae	Family	15130	0	High	14	2	6	1	122	13.8	82	-1.5976	8.92766	-3.5095	0.00663435	0.0199102	-2.49859	382.8	443.4	1213.5	427.5	3889.5	1069.3	111.6	357.4	221	477.9	273.8	407	1297617.JPJD01000013_gene893	2.55e-79	236	COG0099@1|root,COG0099@2|Bacteria,1V3JH@1239|Firmicutes,24HCT@186801|Clostridia,26987@186813|unclassified Clostridiales	186801|Clostridia	J	rpsM	-	-	ko:K02952	ko03010,map03010
WP_027825732.1	GCF000425905.1	30S ribosomal protein S13 [Lactobacillus psittaci]	Bacteria	Bacillota	Bacilli	Lactobacillales	Lactobacillaceae	Lactobacillus	Bacillota	Phylum	7623	0	High	15	2	4	1	116	13.2	81	1.68702	8.40899	1.19958	0.260959	0.33963	-5.98029	0	3405.4	798.9	405.5	1096.6	37	866.3	255.2	112.8	2535.9	402.2	1989.5	1122152.AUEI01000006_gene67	1.02e-73	221	COG0099@1|root,COG0099@2|Bacteria,1V3JH@1239|Firmicutes,4HGX6@91061|Bacilli,3F6GN@33958|Lactobacillaceae	91061|Bacilli	J	rpsM	GO:0003674,GO:0003735,GO:0005198,GO:0005575,GO:0005622,GO:0005623,GO:0005737,GO:0005829,GO:0005840,GO:0006412,GO:0006518,GO:0006807,GO:0008150,GO:0008152,GO:0009058,GO:0009059,GO:0009987,GO:0010467,GO:0015935,GO:0019538,GO:0022613,GO:0032991,GO:0034641,GO:0034645,GO:0042254,GO:0043043,GO:0043170,GO:0043226,GO:0043228,GO:0043229,GO:0043232,GO:0043603,GO:0043604,GO:0044085,GO:0044237,GO:0044238,GO:…	-	ko:K02952	ko03010,map03010
WP_006863847.1	GCF900102475.1	30S ribosomal protein S13 [Marvinbryantia formatexigens]	Bacteria	Bacillota	Clostridia	Lachnospirales	Lachnospiraceae	Marvinbryantia	Bacillota	Phylum	8898	0	High	23	3	7	1	122	13.9	62	1.88662	9.31784	5.86874	0.000239093	0.0027375	0.886601	580.9	227.7	440.8	411.8	289.7	188.4	1954.3	1146.9	699.2	1775.9	1481.4	824.1	478749.BRYFOR_09084	7.32e-79	234	COG0099@1|root,COG0099@2|Bacteria,1V3JH@1239|Firmicutes,24HCT@186801|Clostridia	186801|Clostridia	J	rpsM	-	-	ko:K02952	ko03010,map03010
WP_022132089.1	GCF900148495.1	30S ribosomal protein S13 [Negativibacillus massiliensis]	Bacteria	Bacillota	Clostridia	Oscillospirales	Ruminococcaceae	Negativibacillus	Bacillota	Phylum	4524	0.008	High	13	2	3	1	122	13.9	58	-2.44545	9.65204	-3.24166	0.0101453	0.026787	-2.92724	7772.9	1649.2	4747.9	1614.4	342.5	1295.6	178	668.5	381.8	228.4	220.4	719.3	1410670.JHXF01000006_gene1256	3.47e-68	207	COG0099@1|root,COG0099@2|Bacteria,1V3JH@1239|Firmicutes,24HCT@186801|Clostridia,3WJ08@541000|Ruminococcaceae	186801|Clostridia	J	rpsM	-	-	ko:K02952	ko03010,map03010
WP_091791157.1	GCF900101835.1	30S ribosomal protein S13 [Peptococcus niger]	Bacteria	Bacillota	Clostridia	Peptococcales	Peptococcaceae	Peptococcus	Bacteria	Superkingdom	6041	0.003	High	20	3	5	1	122	13.7	60	-1.48577	5.82904	-1.63044	0.137481	0.199854	-5.43779	57.7	65.2	128.2	94.1	1077.4	13.4	0	57.9	31.9	123.7	47.5	130.1	457396.CSBG_00072	1.11e-57	181	COG0099@1|root,COG0099@2|Bacteria,1V3JH@1239|Firmicutes,24HCT@186801|Clostridia,36IR2@31979|Clostridiaceae	186801|Clostridia	J	rpsM	-	-	ko:K02952	ko03010,map03010
WP_126679030.1	GCF003977605.1	30S ribosomal protein S13 [Prevotella koreensis]	Bacteria	Bacteroidota	Bacteroidia	Bacteroidales	Prevotellaceae	Prevotella	Bacteria	Superkingdom	15900	0	High	40	5	14	1	126	14.1	200	-0.021516	8.40122	-0.0379301	0.970572	0.979309	-6.70953	402.7	438.7	349.1	573.2	192.2	225.5	93.2	1063.2	243.5	524.3	151.5	726.2	1235815.BAIX01000002_gene252	6.93e-79	235	COG0099@1|root,COG0099@2|Bacteria,4NNGZ@976|Bacteroidetes,2FRYC@200643|Bacteroidia	976|Bacteroidetes	J	rpsM	GO:0003674,GO:0003735,GO:0005198,GO:0005575,GO:0005622,GO:0005623,GO:0005737,GO:0005829,GO:0005840,GO:0006412,GO:0006518,GO:0006807,GO:0008150,GO:0008152,GO:0009058,GO:0009059,GO:0009987,GO:0010467,GO:0015935,GO:0019538,GO:0022613,GO:0032991,GO:0034641,GO:0034645,GO:0042254,GO:0043043,GO:0043170,GO:0043226,GO:0043228,GO:0043229,GO:0043232,GO:0043603,GO:0043604,GO:0044085,GO:0044237,GO:0044238,GO:…	-	ko:K02952	ko03010,map03010
WP_129423810.1	GCF004135645.1	30S ribosomal protein S13 [Senegalimassilia faecalis]	Bacteria	Actinobacteriota	Coriobacteriia	Coriobacteriales	Eggerthellaceae	Senegalimassilia	Senegalimassilia	Genus	3719	0	High	10	1	1	1	122	13.8	0	-0.874717	7.12664	-2.97199	0.0156691	0.0369624	-3.36276	185.8	269.4	151.1	161	219.9	166	78.8	93.5	100.6	91.8	133.3	125.5	1034345.CAEM01000057_gene538	1.26e-79	236	COG0099@1|root,COG0099@2|Bacteria,2IHPN@201174|Actinobacteria,4CVUM@84998|Coriobacteriia	84998|Coriobacteriia	J	rpsM	-	-	ko:K02952	ko03010,map03010
WP_154328639.1	GCF009676955.1	30S ribosomal protein S13 [Sodaliphilus pleomorphus]	Bacteria	Bacteroidota	Bacteroidia	Bacteroidales	Muribaculaceae	Sodaliphilus	Bacteria	Superkingdom	9990	0	High	48	7	18	5	126	13.9	243	2.20553	11.6159	3.71788	0.00479486	0.0157166	-2.16935	2622.9	1205.8	2094.3	1742.1	1221.8	687.7	1909	11114.7	6018	15667.8	17980.2	2603.8	1349822.NSB1T_12165	5.05e-72	218	COG0099@1|root,COG0099@2|Bacteria,4NNGZ@976|Bacteroidetes,2FRYC@200643|Bacteroidia,22Y12@171551|Porphyromonadaceae	976|Bacteroidetes	J	rpsM	GO:0003674,GO:0003735,GO:0005198,GO:0005575,GO:0005622,GO:0005623,GO:0005737,GO:0005829,GO:0005840,GO:0006412,GO:0006518,GO:0006807,GO:0008150,GO:0008152,GO:0009058,GO:0009059,GO:0009987,GO:0010467,GO:0015935,GO:0019538,GO:0022613,GO:0032991,GO:0034641,GO:0034645,GO:0042254,GO:0043043,GO:0043170,GO:0043226,GO:0043228,GO:0043229,GO:0043232,GO:0043603,GO:0043604,GO:0044085,GO:0044237,GO:0044238,GO:…	-	ko:K02952	ko03010,map03010
WP_007047270.1	GCF025152575.1	30S ribosomal protein S13 [Subdoligranulum variabile]	Bacteria	Bacillota	Clostridia	Oscillospirales	Ruminococcaceae	Subdoligranulum	Bacillota	Phylum	576	0	High	15	3	5	2	123	13.9	67	-0.22953	9.15656	-0.531051	0.60825	0.678994	-6.55831	445.2	720.4	892.2	1096.5	642.5	273.2	892.6	294.7	337.2	427.3	1356.9	411.4	411471.SUBVAR_05896	3.47e-82	243	COG0099@1|root,COG0099@2|Bacteria,1V3JH@1239|Firmicutes,24HCT@186801|Clostridia,3WJ08@541000|Ruminococcaceae	186801|Clostridia	J	rpsM	-	-	ko:K02952	ko03010,map03010
WP_037974468.1	GCF000712295.1	30S ribosomal protein S13 [Synergistes jonesii]	Bacteria	Synergistota	Synergistia	Synergistales	Synergistaceae	Synergistes	Bacteria	Superkingdom	6881	0.001	High	20	3	6	1	125	14	72	-2.39818	8.86615	-5.62419	0.00032531	0.00316755	0.573983	1357.1	1315.2	643	659.2	572.8	3466.8	256.4	149.1	159	175.6	251.4	254.8	2754.EH55_12505	6.69e-81	240	COG0099@1|root,COG0099@2|Bacteria,3TAYV@508458|Synergistetes	508458|Synergistetes	J	rpsM	-	-	ko:K02952	ko03010,map03010
WP_006255205.1	GCF000159995.1	30S ribosomal protein S14 [Alloprevotella tannerae]	Bacteria	Bacteroidota	Bacteroidia	Bacteroidales	Prevotellaceae	Alloprevotella	Alloprevotella	Genus	12093	0.001	High	12	1	1	1	100	11.2	60	0.173602	8.08731	0.519765	0.615781	0.685511	-6.56461	485.4	186.1	393	254.3	102.3	297.3	540.4	103.8	264.6	304.7	488.3	256.6	626522.GCWU000325_01434	7.21e-62	190	COG0199@1|root,COG0199@2|Bacteria,4NQ6N@976|Bacteroidetes,2FTD0@200643|Bacteroidia,1WDFE@1283313|Alloprevotella	976|Bacteroidetes	J	rpsN	GO:0003674,GO:0003735,GO:0005198,GO:0005575,GO:0005622,GO:0005623,GO:0005737,GO:0005840,GO:0006412,GO:0006518,GO:0006807,GO:0008150,GO:0008152,GO:0009058,GO:0009059,GO:0009987,GO:0010467,GO:0015935,GO:0019538,GO:0032991,GO:0034641,GO:0034645,GO:0043043,GO:0043170,GO:0043226,GO:0043228,GO:0043229,GO:0043232,GO:0043603,GO:0043604,GO:0044237,GO:0044238,GO:0044249,GO:0044260,GO:0044267,GO:0044271,GO:…	-	ko:K02954	ko03010,map03010
WP_154328629.1	GCF009676955.1	30S ribosomal protein S14 [Sodaliphilus pleomorphus]	Bacteria	Bacteroidota	Bacteroidia	Bacteroidales	Muribaculaceae	Sodaliphilus	Bacteroidales	Order	15396	0	High	34	3	7	2	89	10	149	2.0592	9.32282	3.0149	0.0146162	0.0352191	-3.29332	632.6	231.1	327.5	424	321.3	143	340.9	1672.5	1987.4	2987.9	3580	409	1515613.HQ37_04150	7.15e-48	154	COG0199@1|root,COG0199@2|Bacteria,4NQ6N@976|Bacteroidetes,2FTD0@200643|Bacteroidia,22Y99@171551|Porphyromonadaceae	976|Bacteroidetes	J	rpsN	GO:0003674,GO:0003735,GO:0005198,GO:0005575,GO:0005622,GO:0005623,GO:0005737,GO:0005840,GO:0006412,GO:0006518,GO:0006807,GO:0008150,GO:0008152,GO:0009058,GO:0009059,GO:0009987,GO:0010467,GO:0015935,GO:0019538,GO:0032991,GO:0034641,GO:0034645,GO:0043043,GO:0043170,GO:0043226,GO:0043228,GO:0043229,GO:0043232,GO:0043603,GO:0043604,GO:0044237,GO:0044238,GO:0044249,GO:0044260,GO:0044267,GO:0044271,GO:…	-	ko:K02954	ko03010,map03010
WP_031490569.1	GCF016747875.1	30S ribosomal protein S14 [Succinivibrio dextrinosolvens]	Bacteria	Proteobacteria	Gammaproteobacteria	Aeromonadales	Succinivibrionaceae	Succinivibrio	Succinivibrio	Genus	13207	0.016	Medium	8	1	1	1	101	11.8	0	1.08693	8.53604	1.68004	0.127287	0.18804	-5.3692	406.4	195.8	272.2	187.9	318.1	205.7	186.3	536.5	324.7	304.9	546.2	4567.4	1410676.JNKL01000003_gene526	1.69e-65	199	COG0199@1|root,COG0199@2|Bacteria,1MZDT@1224|Proteobacteria,1S62N@1236|Gammaproteobacteria,1Y4JP@135624|Aeromonadales	135624|Aeromonadales	J	rpsN	-	-	ko:K02954	ko03010,map03010
WP_012742776.1	GCF003438925.1	30S ribosomal protein S15 [[Ruminococcus] torques]	Bacteria	Bacillota	Clostridia	Lachnospirales	Lachnospiraceae	Agathobacter	Clostridia	Class	6801	0	High	41	3	6	2	88	10.2	202	1.27434	9.10126	2.11697	0.0633802	0.107611	-4.72608	911	283.3	380.9	417.4	101.5	455.7	384.3	535.1	728.6	385.5	3140.4	2122	140626.JHWB01000016_gene2383	8.4e-51	161	COG0184@1|root,COG0184@2|Bacteria,1VA5C@1239|Firmicutes,24MRM@186801|Clostridia	186801|Clostridia	J	rpsO	-	-	ko:K02956	ko03010,map03010
WP_075580078.1	GCF900095825.1	30S ribosomal protein S15 [Acidaminococcus massiliensis]	Bacteria	Bacillota	Negativicutes	Acidaminococcales	Acidaminococcaceae	Acidaminococcus	Acidaminococcus	Genus	9729	0.004	High	10	1	1	1	88	10.5	35	1.72893	7.19412	4.29243	0.00201765	0.0088689	-1.28761	198.7	47.6	81.8	115.6	52.7	52.8	216.1	163.6	378.3	200.3	271.4	482.2	591001.Acfer_0668	7.45e-54	169	COG0184@1|root,COG0184@2|Bacteria,1VA5C@1239|Firmicutes,4H55W@909932|Negativicutes	909932|Negativicutes	J	rpsO	-	-	ko:K02956	ko03010,map03010
WP_034219439.1	GCF002735305.1	30S ribosomal protein S15 [Agathobacter ruminis]	Bacteria	Bacillota	Clostridia	Lachnospirales	Lachnospiraceae	Agathobacter	Agathobacter	Genus	4399	0.036	Medium	20	1	1	1	88	10	19	0.862116	6.38745	2.76287	0.0220292	0.047312	-3.70115	93.1	115	67	50.5	41.6	34.2	148.3	116.8	80.8	125.1	120.5	92.8	658088.HMPREF0987_00111	1.63e-48	155	COG0184@1|root,COG0184@2|Bacteria,1VA5C@1239|Firmicutes,24MRM@186801|Clostridia,27NTJ@186928|unclassified Lachnospiraceae	186801|Clostridia	J	rpsO	-	-	ko:K02956	ko03010,map03010
WP_019131580.1	GCF006542665.1	30S ribosomal protein S15 [Alistipes communis]	Bacteria	Bacteroidota	Bacteroidia	Bacteroidales	Rikenellaceae	Alistipes	Alistipes	Genus	4745	0.001	High	10	1	3	1	90	10.6	27	1.42136	9.52199	4.83486	0.000930347	0.0055301	-0.497031	598	343.2	358.7	461.5	675.7	353.1	1138.8	1613.1	914.1	1172	1272.8	1205.2	1033732.CAHI01000030_gene1088	2.19e-56	175	COG0184@1|root,COG0184@2|Bacteria,4NS7U@976|Bacteroidetes,2FTTZ@200643|Bacteroidia,22UII@171550|Rikenellaceae	976|Bacteroidetes	J	rpsO	GO:0005575,GO:0005622,GO:0005623,GO:0005737,GO:0005829,GO:0005840,GO:0015935,GO:0022626,GO:0022627,GO:0032991,GO:0043226,GO:0043228,GO:0043229,GO:0043232,GO:0044391,GO:0044422,GO:0044424,GO:0044444,GO:0044445,GO:0044446,GO:0044464,GO:1990904	-	ko:K02956	ko03010,map03010
WP_154407321.1	GCF009695585.1	30S ribosomal protein S15 [Anaerovibrio slackiae]	Bacteria	Bacillota	Negativicutes	Veillonellales-Selenomonadales	Selenomonadaceae	Anaerovibrio	Anaerovibrio	Genus	11018	0	High	34	2	5	2	88	10.3	143	1.40616	9.75513	4.33932	0.00188387	0.00847372	-1.21757	767.5	417.5	605.7	465.2	651.4	375.9	1931.1	1184.9	896.3	2830.7	751	1769.6	1408423.JHYA01000005_gene1834	8.4e-51	161	COG0184@1|root,COG0184@2|Bacteria,1VA5C@1239|Firmicutes,4H55W@909932|Negativicutes	909932|Negativicutes	J	rpsO	-	-	ko:K02956	ko03010,map03010
WP_009125179.1	GCF000195635.1	30S ribosomal protein S15 [Bacteroides fluxus]	Bacteria	Bacteroidota	Bacteroidia	Bacteroidales	Bacteroidaceae	Bacteroides	Bacteroidales	Order	14842	0	High	34	4	6	3	89	10.4	68	-0.53588	10.8552	-1.25826	0.239991	0.317121	-5.91285	3245	1030.1	1561.7	2662.3	3527.1	2504.6	706.3	2139.2	1164.5	1508	1946.2	2556.6	763034.HMPREF9446_01912	3.52e-57	177	COG0184@1|root,COG0184@2|Bacteria,4NS7U@976|Bacteroidetes,2FTTZ@200643|Bacteroidia,4ARAW@815|Bacteroidaceae	976|Bacteroidetes	J	rpsO	GO:0005575,GO:0005622,GO:0005623,GO:0005737,GO:0005829,GO:0005840,GO:0015935,GO:0022626,GO:0022627,GO:0032991,GO:0043226,GO:0043228,GO:0043229,GO:0043232,GO:0044391,GO:0044422,GO:0044424,GO:0044444,GO:0044445,GO:0044446,GO:0044464,GO:1990904	-	ko:K02956	ko03010,map03010
WP_046443120.1	GCF001507385.1	30S ribosomal protein S15 [Christensenella hongkongensis]	Bacteria	Bacillota	Clostridia	Christensenellales	Christensenellaceae	Christensenella	Clostridia	Class	10509	0	High	10	1	5	1	87	10.2	105	-2.64489	10.5342	-4.42205	0.0016704	0.00789246	-1.09478	2505.5	2593.4	6716.4	3828.7	5128.1	3030.7	361.3	427.7	274.9	403.7	382.9	6526.3	431943.CKL_1436	3.73e-40	134	COG0184@1|root,COG0184@2|Bacteria,1VA5C@1239|Firmicutes,24MRM@186801|Clostridia,36KHC@31979|Clostridiaceae	186801|Clostridia	J	rpsO	-	-	ko:K02956	ko03010,map03010
WP_008712610.1	GCF000585335.1	30S ribosomal protein S15 [Cloacibacillus evryensis]	Bacteria	Synergistota	Synergistia	Synergistales	Synergistaceae	Cloacibacillus	Synergistaceae	Family	318	0.02	Medium	9	1	2	1	88	10.5	36	-1.69226	8.13087	-5.28024	0.000508668	0.00399702	0.118984	339.8	507.3	642.4	332.2	569.2	772.1	111.6	247.9	144.5	150.1	138.1	166.7	457415.HMPREF1006_00716	1.51e-53	168	COG0184@1|root,COG0184@2|Bacteria,3TBBE@508458|Synergistetes	508458|Synergistetes	J	rpsO	-	-	ko:K02956	ko03010,map03010
WP_075843839.1	GCF900155365.1	30S ribosomal protein S15 [Collinsella bouchesdurhonensis]	Bacteria	Actinobacteriota	Coriobacteriia	Coriobacteriales	Coriobacteriaceae	Collinsella	Collinsella	Genus	9686	0.031	Medium	9	1	1	1	92	10.8	0	-1.37545	8.23746	-1.907	0.0889215	0.140754	-5.04283	502.4	266.8	552.1	747.8	995.5	236.2	79.7	93.3	62.5	103.4	180.5	4724.5	742722.HMPREF9463_01652	5.12e-56	174	COG0184@1|root,COG0184@2|Bacteria,2IQA0@201174|Actinobacteria,4CW78@84998|Coriobacteriia	84998|Coriobacteriia	J	rpsO	-	-	ko:K02956	ko03010,map03010
WP_198419636.1	GCF007164725.1	30S ribosomal protein S15 [Dialister hominis]	Bacteria	Bacillota	Negativicutes	Veillonellales-Selenomonadales	Veillonellaceae	Dialister	Dialister	Genus	2065	0.011	Medium	10	1	1	1	90	10.7	25	1.62762	6.65553	1.72894	0.117916	0.176606	-5.30054	156.1	43.4	52	37	92.8	26	30.1	38.7	439.7	939.2	867.6	68.7	742743.HMPREF9453_00332	6.62e-51	161	COG0184@1|root,COG0184@2|Bacteria,1VA5C@1239|Firmicutes,4H55W@909932|Negativicutes	909932|Negativicutes	J	rpsO	-	-	ko:K02956	ko03010,map03010
WP_078786824.1	GCF900167085.1	30S ribosomal protein S15 [Eubacterium ruminantium]	Bacteria	Bacillota	Clostridia	Eubacteriales	Eubacteriaceae	Eubacterium	Eubacterium	Genus	12891	0.001	High	10	1	1	1	88	10.1	33	-2.22176	8.51729	-4.8774	0.000877131	0.00535058	-0.436888	1651.2	642.9	834.4	602.1	590.9	773.1	71	126.6	254.4	373.9	200.2	133.7	1410622.JNKY01000017_gene452	6.37e-55	171	COG0184@1|root,COG0184@2|Bacteria,1VA5C@1239|Firmicutes,24MRM@186801|Clostridia,27NTJ@186928|unclassified Lachnospiraceae	186801|Clostridia	J	rpsO	-	-	ko:K02956	ko03010,map03010
WP_033118406.1	GCF001940005.1	30S ribosomal protein S15 [Intestinimonas butyriciproducens]	Bacteria	Bacillota	Clostridia	Oscillospirales	Oscillospiraceae	Intestinimonas	Oscillospirales	Order	8310	0	High	19	2	5	1	88	10.2	86	-1.72982	9.84198	-5.01053	0.000730703	0.00485424	-0.250437	760	2407.8	2174.4	4190.6	1818.7	715.9	152.7	460.7	378.2	610.2	434.4	2285.8	1297617.JPJD01000041_gene1824	2.22e-55	172	COG0184@1|root,COG0184@2|Bacteria,1VA5C@1239|Firmicutes,24MRM@186801|Clostridia,2695N@186813|unclassified Clostridiales	186801|Clostridia	J	rpsO	-	-	ko:K02956	ko03010,map03010
WP_154553657.1	GCF009695905.1	30S ribosomal protein S15 [Mogibacterium kristiansenii]	Bacteria	Bacillota	Clostridia	Peptostreptococcales-Tissierellales	Anaerovoracaceae	Mogibacterium	Mogibacterium	Genus	12968	0.007	High	10	1	1	1	88	10.5	36	0.768719	7.4459	1.78858	0.107347	0.163428	-5.21551	268.7	56.6	306.2	144.9	208.2	38	169.5	197.6	89.1	379.1	248	480.2	1121289.JHVL01000003_gene2173	2.4e-46	150	COG0184@1|root,COG0184@2|Bacteria,1VA5C@1239|Firmicutes,24MRM@186801|Clostridia,36KHC@31979|Clostridiaceae	186801|Clostridia	J	rpsO	-	-	ko:K02956	ko03010,map03010
WP_022116398.1	GCF900148495.1	30S ribosomal protein S15 [Negativibacillus massiliensis]	Bacteria	Bacillota	Clostridia	Oscillospirales	Ruminococcaceae	Negativibacillus	Negativibacillus	Genus	5390	0.001	High	10	1	1	1	88	10.5	39	-3.87163	7.64801	-4.62332	0.00125185	0.006606	-0.800177	249.3	135.1	3764.5	2714.7	2590.8	225.2	0	63.2	85.7	199	66.4	275.7	411473.RUMCAL_03120	3.57e-43	142	COG0184@1|root,COG0184@2|Bacteria,1VA5C@1239|Firmicutes,24MRM@186801|Clostridia,3WK6U@541000|Ruminococcaceae	186801|Clostridia	J	rpsO	-	-	ko:K02956	ko03010,map03010
WP_040660617.1	GCF000307265.1	30S ribosomal protein S15 [Oscillibacter ruminantium]	Bacteria	Bacillota	Clostridia	Oscillospirales	Oscillospiraceae	Oscillibacter	Oscillibacter	Genus	1871	0.008	High	9	1	2	1	88	10.2	37	1.06536	7.98205	2.75535	0.0223017	0.0477122	-3.71331	209.7	112.8	372.2	294.6	119	88.8	148.6	412.6	275.6	574.6	391.8	617.7	1007096.BAGW01000015_gene1019	3.16e-55	172	COG0184@1|root,COG0184@2|Bacteria,1VA5C@1239|Firmicutes,24MRM@186801|Clostridia,2N7H7@216572|Oscillospiraceae	186801|Clostridia	J	rpsO	-	-	ko:K02956	ko03010,map03010
WP_091790806.1	GCF900101835.1	30S ribosomal protein S15 [Peptococcus niger]	Bacteria	Bacillota	Clostridia	Peptococcales	Peptococcaceae	Peptococcus	Peptococcus	Genus	2234	0.008	High	10	1	1	1	89	10.5	32	5.22574	5.95234	5.49381	0.000384636	0.00343681	0.403617	105.8	19.5	14.9	29.9	0	0	536.2	513.7	245	471.4	1090.6	83.2	1089553.Tph_c11360	3.68e-41	137	COG0184@1|root,COG0184@2|Bacteria,1VA5C@1239|Firmicutes,24MRM@186801|Clostridia,42GTG@68295|Thermoanaerobacterales	186801|Clostridia	J	rpsO	-	-	ko:K02956	ko03010,map03010
WP_025881413.1	GCF000468635.1	30S ribosomal protein S15 [Prevotella baroniae]	Bacteria	Bacteroidota	Bacteroidia	Bacteroidales	Prevotellaceae	Prevotella	Prevotellaceae	Family	11520	0	High	19	2	8	2	89	10.4	128	2.0299	11.1337	3.9765	0.00322942	0.0120232	-1.7673	2263.8	817	970.6	1258.9	991	838.7	2246.1	10199.7	3949.7	7321.2	6972.1	1894	888832.HMPREF9420_1226	9.02e-51	161	COG0184@1|root,COG0184@2|Bacteria,4NS7U@976|Bacteroidetes,2FTTZ@200643|Bacteroidia	976|Bacteroidetes	J	rpsO	GO:0005575,GO:0005622,GO:0005623,GO:0005737,GO:0005829,GO:0005840,GO:0015935,GO:0022626,GO:0022627,GO:0032991,GO:0043226,GO:0043228,GO:0043229,GO:0043232,GO:0044391,GO:0044422,GO:0044424,GO:0044444,GO:0044445,GO:0044446,GO:0044464,GO:1990904	-	ko:K02956	ko03010,map03010
WP_154527611.1	GCF009695745.1	30S ribosomal protein S15 [Pyramidobacter porci]	Bacteria	Synergistota	Synergistia	Synergistales	Synergistaceae	Pyramidobacter	Pyramidobacter	Genus	6596	0.002	High	19	2	2	2	88	10.3	38	-2.7511	9.115	-6.00372	0.000202414	0.00257719	1.05535	1290	2779.8	714.8	1009	1094.2	3118.7	619.1	173.4	139.7	194.1	239.5	132.4	352165.HMPREF7215_0529	1.62e-57	178	COG0184@1|root,COG0184@2|Bacteria,3TBBE@508458|Synergistetes	508458|Synergistetes	J	rpsO	-	-	ko:K02956	ko03010,map03010
WP_015558657.1	GCF000210095.1	30S ribosomal protein S15 [Ruminococcus champanellensis]	Bacteria	Bacillota	Clostridia	Oscillospirales	Ruminococcaceae	Ruminococcus	Ruminococcus	Genus	1822	0.018	Medium	9	1	1	1	88	10.3	0	-0.0763307	9.05638	-0.170172	0.868642	0.899302	-6.69448	2158.5	396.5	416.1	880.5	240.5	349.2	458.1	562.4	311	430.7	443.3	1254.4	1514668.JOOA01000002_gene1934	9.1e-46	148	COG0184@1|root,COG0184@2|Bacteria,1VA5C@1239|Firmicutes,24MRM@186801|Clostridia,3WK6U@541000|Ruminococcaceae	186801|Clostridia	J	rpsO	-	-	ko:K02956	ko03010,map03010
WP_201428556.1	GCF016680995.1	30S ribosomal protein S15 [Ruminococcus sp. M6(2020)]	Bacteria	Bacillota	Clostridia	Oscillospirales	Ruminococcaceae	Ruminococcus	Ruminococcus	Genus	10546	0	High	40	2	4	2	87	10.3	126	-2.19256	9.90839	-4.75187	0.00104444	0.00594642	-0.615162	4652.6	1403.9	2016	2922.5	828.7	2351.1	283.6	381.2	326.5	563.7	231.2	1764.4	428125.CLOLEP_01061	6.2e-48	154	COG0184@1|root,COG0184@2|Bacteria,1VA5C@1239|Firmicutes,24MRM@186801|Clostridia,3WK6U@541000|Ruminococcaceae	186801|Clostridia	J	rpsO	-	-	ko:K02956	ko03010,map03010
WP_154328655.1	GCF009676955.1	30S ribosomal protein S15 [Sodaliphilus pleomorphus]	Bacteria	Bacteroidota	Bacteroidia	Bacteroidales	Muribaculaceae	Sodaliphilus	Bacteroidales	Order	7546	0	High	38	3	6	2	91	10.7	177	0.724556	10.29	1.71521	0.120482	0.179592	-5.31992	1232	791.8	903.4	825.8	1344	867.4	620.2	2004.5	1030.7	2798.3	3050	1582.1	880074.BARVI_05425	2.1e-50	160	COG0184@1|root,COG0184@2|Bacteria,4NS7U@976|Bacteroidetes,2FTTZ@200643|Bacteroidia,22YD7@171551|Porphyromonadaceae	976|Bacteroidetes	J	rpsO	GO:0005575,GO:0005622,GO:0005623,GO:0005737,GO:0005829,GO:0005840,GO:0015935,GO:0022626,GO:0022627,GO:0032991,GO:0043226,GO:0043228,GO:0043229,GO:0043232,GO:0044391,GO:0044422,GO:0044424,GO:0044444,GO:0044445,GO:0044446,GO:0044464,GO:1990904	-	ko:K02956	ko03010,map03010
WP_031543401.1	GCF002735305.1	30S ribosomal protein S16 [Agathobacter ruminis]	Bacteria	Bacillota	Clostridia	Lachnospirales	Lachnospiraceae	Agathobacter	Agathobacter	Genus	8513	0	High	48	3	9	2	81	9.2	215	1.95703	10.0954	5.68383	0.000301552	0.00305581	0.651044	1441.2	349.7	748.4	504.1	315.8	481.9	3526.9	1929.9	1521.2	2173.3	2797.9	1589	585394.RHOM_09795	4.19e-50	159	COG0228@1|root,COG0228@2|Bacteria,1VA0X@1239|Firmicutes,24MND@186801|Clostridia	186801|Clostridia	J	rpsP	-	-	ko:K02959	ko03010,map03010
WP_009346669.1	GCF014195585.1	30S ribosomal protein S16 [Alloprevotella rava]	Bacteria	Bacteroidota	Bacteroidia	Bacteroidales	Prevotellaceae	Alloprevotella	Alloprevotella	Genus	1254	0	High	11	1	2	1	180	19.4	109	2.66311	7.60171	5.93181	0.000221128	0.00265746	0.96578	66.9	66.4	110	102.9	60.8	63.8	602.9	271.4	563.4	453.8	1466.2	219.3	679199.HMPREF9332_00258	2.64e-93	276	COG0228@1|root,COG0228@2|Bacteria,4NNY8@976|Bacteroidetes,2FN6N@200643|Bacteroidia,1WDA3@1283313|Alloprevotella	976|Bacteroidetes	J	rpsP	GO:0003674,GO:0003735,GO:0005198,GO:0005575,GO:0005622,GO:0005623,GO:0005737,GO:0005840,GO:0006412,GO:0006518,GO:0006807,GO:0008150,GO:0008152,GO:0009058,GO:0009059,GO:0009987,GO:0010467,GO:0015935,GO:0019538,GO:0032991,GO:0034641,GO:0034645,GO:0043043,GO:0043170,GO:0043226,GO:0043228,GO:0043229,GO:0043232,GO:0043603,GO:0043604,GO:0044237,GO:0044238,GO:0044249,GO:0044260,GO:0044267,GO:0044271,GO:…	-	ko:K02959	ko03010,map03010
WP_006255691.1	GCF000159995.1	30S ribosomal protein S16 [Alloprevotella tannerae]	Bacteria	Bacteroidota	Bacteroidia	Bacteroidales	Prevotellaceae	Alloprevotella	Alloprevotella	Genus	5251	0	High	24	3	5	3	192	20.8	176	1.36362	10.0899	3.16378	0.0114949	0.0294144	-3.05275	1133.1	387.1	975.3	692.9	862.6	380.9	3123.3	1033.6	1140.7	1611.3	3952.4	1212.9	626522.GCWU000325_01914	6.33e-100	293	COG0228@1|root,COG0228@2|Bacteria,4NNY8@976|Bacteroidetes,2FN6N@200643|Bacteroidia,1WDA3@1283313|Alloprevotella	976|Bacteroidetes	J	rpsP	GO:0003674,GO:0003735,GO:0005198,GO:0005575,GO:0005622,GO:0005623,GO:0005737,GO:0005840,GO:0006412,GO:0006518,GO:0006807,GO:0008150,GO:0008152,GO:0009058,GO:0009059,GO:0009987,GO:0010467,GO:0015935,GO:0019538,GO:0032991,GO:0034641,GO:0034645,GO:0043043,GO:0043170,GO:0043226,GO:0043228,GO:0043229,GO:0043232,GO:0043603,GO:0043604,GO:0044237,GO:0044238,GO:0044249,GO:0044260,GO:0044267,GO:0044271,GO:…	-	ko:K02959	ko03010,map03010
WP_154405096.1	GCF009695585.1	30S ribosomal protein S16 [Anaerovibrio slackiae]	Bacteria	Bacillota	Negativicutes	Veillonellales-Selenomonadales	Selenomonadaceae	Anaerovibrio	Anaerovibrio	Genus	8007	0	High	25	2	5	2	91	10.2	99	2.77556	9.97043	6.48321	0.000114176	0.0019972	1.63337	549.9	308.7	356.5	402.6	320.2	400.6	1746.6	2602.4	1715	6087.2	1094	6287.9	1200557.JHWV01000001_gene378	2.01e-57	178	COG0228@1|root,COG0228@2|Bacteria,1VA0X@1239|Firmicutes,4H53P@909932|Negativicutes	909932|Negativicutes	J	rpsP	-	-	ko:K02959	ko03010,map03010
WP_006744250.1	GCF000212915.1	30S ribosomal protein S16 [Bacteroides coprosuis]	Bacteria	Bacteroidota	Bacteroidia	Bacteroidales	Bacteroidaceae	Bacteroides	Bacteroidales	Order	1444	0	High	10	2	4	1	184	20	71	-2.47677	9.58173	-6.73541	8.55e-05	0.00184975	1.92437	2738.7	1725	902	1797.1	1543	2944.6	277.2	309.9	261.7	360.3	348.5	408.1	679937.Bcop_0884	3.78e-81	245	COG0228@1|root,COG0228@2|Bacteria,4NNY8@976|Bacteroidetes,2FN6N@200643|Bacteroidia,4ANWZ@815|Bacteroidaceae	976|Bacteroidetes	J	rpsP	GO:0003674,GO:0003735,GO:0005198,GO:0005575,GO:0005622,GO:0005623,GO:0005737,GO:0005840,GO:0006412,GO:0006518,GO:0006807,GO:0008150,GO:0008152,GO:0009058,GO:0009059,GO:0009987,GO:0010467,GO:0015935,GO:0019538,GO:0032991,GO:0034641,GO:0034645,GO:0043043,GO:0043170,GO:0043226,GO:0043228,GO:0043229,GO:0043232,GO:0043603,GO:0043604,GO:0044237,GO:0044238,GO:0044249,GO:0044260,GO:0044267,GO:0044271,GO:…	-	ko:K02959	ko03010,map03010
WP_009124218.1	GCF000195635.1	30S ribosomal protein S16 [Bacteroides fluxus]	Bacteria	Bacteroidota	Bacteroidia	Bacteroidales	Bacteroidaceae	Bacteroides	Bacteroides	Genus	835	0	High	20	3	4	2	179	19.5	74	-1.03973	7.31708	-2.87488	0.0183493	0.0414088	-3.51997	268.1	146.1	188.5	176.9	524.3	202.8	63.1	145.6	108.9	154.9	124.3	92.8	763034.HMPREF9446_00978	6.11e-87	259	COG0228@1|root,COG0228@2|Bacteria,4NNY8@976|Bacteroidetes,2FN6N@200643|Bacteroidia,4ANWZ@815|Bacteroidaceae	976|Bacteroidetes	J	rpsP	GO:0003674,GO:0003735,GO:0005198,GO:0005575,GO:0005622,GO:0005623,GO:0005737,GO:0005840,GO:0006412,GO:0006518,GO:0006807,GO:0008150,GO:0008152,GO:0009058,GO:0009059,GO:0009987,GO:0010467,GO:0015935,GO:0019538,GO:0032991,GO:0034641,GO:0034645,GO:0043043,GO:0043170,GO:0043226,GO:0043228,GO:0043229,GO:0043232,GO:0043603,GO:0043604,GO:0044237,GO:0044238,GO:0044249,GO:0044260,GO:0044267,GO:0044271,GO:…	-	ko:K02959	ko03010,map03010
WP_091647315.1	GCF900103535.1	30S ribosomal protein S16 [Megasphaera paucivorans]	Bacteria	Bacillota	Negativicutes	Veillonellales-Selenomonadales	Veillonellaceae	Megasphaera	Megasphaera	Genus	8592	0	High	11	1	1	1	88	9.7	68	-0.774017	7.4724	-1.5206	0.162719	0.229397	-5.58568	96.8	85.5	187.9	159.1	1286.2	475.3	45	131.2	488.1	131.3	158.9	98.7	861450.HMPREF0080_01421	1.56e-44	145	COG0228@1|root,COG0228@2|Bacteria,1VA0X@1239|Firmicutes,4H53P@909932|Negativicutes	909932|Negativicutes	J	rpsP	-	-	ko:K02959	ko03010,map03010
WP_068960737.1	GCF001688845.2	30S ribosomal protein S16 [Muribaculum intestinale]	Bacteria	Bacteroidota	Bacteroidia	Bacteroidales	Muribaculaceae	Muribaculum	Muribaculum	Genus	4836	0	High	14	2	4	2	191	20.6	113	-1.11801	9.51654	-2.56278	0.0305717	0.0608236	-4.02358	725.3	970.6	673.9	653.8	2926.2	1728.2	304.5	559.4	322.4	771.8	587.3	598.8	411477.PARMER_02296	4.12e-70	218	COG0228@1|root,COG0228@2|Bacteria,4NNY8@976|Bacteroidetes,2FN6N@200643|Bacteroidia,22XNN@171551|Porphyromonadaceae	976|Bacteroidetes	J	rpsP	GO:0003674,GO:0003735,GO:0005198,GO:0005575,GO:0005622,GO:0005623,GO:0005737,GO:0005840,GO:0006412,GO:0006518,GO:0006807,GO:0008150,GO:0008152,GO:0009058,GO:0009059,GO:0009987,GO:0010467,GO:0015935,GO:0019538,GO:0032991,GO:0034641,GO:0034645,GO:0043043,GO:0043170,GO:0043226,GO:0043228,GO:0043229,GO:0043232,GO:0043603,GO:0043604,GO:0044237,GO:0044238,GO:0044249,GO:0044260,GO:0044267,GO:0044271,GO:…	-	ko:K02959	ko03010,map03010
WP_040662132.1	GCF000307265.1	30S ribosomal protein S16 [Oscillibacter ruminantium]	Bacteria	Bacillota	Clostridia	Oscillospirales	Oscillospiraceae	Oscillibacter	Oscillibacter	Genus	415	0	High	23	1	1	1	79	8.9	65	-0.736328	7.39885	-2.00973	0.0753932	0.123385	-4.88937	133.4	318.1	472.9	293.4	164.6	106.8	124.7	121.7	120.4	126.7	116.8	176.4	1007096.BAGW01000021_gene345	1.04e-49	157	COG0228@1|root,COG0228@2|Bacteria,1VA0X@1239|Firmicutes,24MND@186801|Clostridia,2N7M5@216572|Oscillospiraceae	186801|Clostridia	J	rpsP	-	-	ko:K02959	ko03010,map03010
WP_008448773.1	GCF000177355.1	30S ribosomal protein S16 [Prevotella amnii]	Bacteria	Bacteroidota	Bacteroidia	Bacteroidales	Prevotellaceae	Prevotella	Prevotella	Genus	12153	0	High	31	4	9	3	171	18.7	274	1.27006	9.91367	2.14867	0.0601971	0.10348	-4.67727	1136	563.7	354.9	712.4	370.1	947.8	685.9	4480.2	1257.3	1925.7	2580.8	585.2	679191.HMPREF9018_0808	2.54e-82	247	COG0228@1|root,COG0228@2|Bacteria,4NNY8@976|Bacteroidetes,2FN6N@200643|Bacteroidia	976|Bacteroidetes	J	rpsP	GO:0003674,GO:0003735,GO:0005198,GO:0005575,GO:0005622,GO:0005623,GO:0005737,GO:0005840,GO:0006412,GO:0006518,GO:0006807,GO:0008150,GO:0008152,GO:0009058,GO:0009059,GO:0009987,GO:0010467,GO:0015935,GO:0019538,GO:0032991,GO:0034641,GO:0034645,GO:0043043,GO:0043170,GO:0043226,GO:0043228,GO:0043229,GO:0043232,GO:0043603,GO:0043604,GO:0044237,GO:0044238,GO:0044249,GO:0044260,GO:0044267,GO:0044271,GO:…	-	ko:K02959	ko03010,map03010
WP_021588562.1	GCF000468635.1	30S ribosomal protein S16 [Prevotella baroniae]	Bacteria	Bacteroidota	Bacteroidia	Bacteroidales	Prevotellaceae	Prevotella	Prevotella	Genus	2956	0	High	19	2	5	1	183	19.9	278	-2.57643	5.70602	-3.92209	0.00350682	0.0127225	-1.85122	19.8	351.6	118.1	35.2	773.2	174.4	0	37.5	30.4	36.9	32.3	61.5	1203550.HMPREF1475_00522	4.92e-83	251	COG0228@1|root,COG0228@2|Bacteria,4NNY8@976|Bacteroidetes,2FN6N@200643|Bacteroidia	976|Bacteroidetes	J	rpsP	GO:0003674,GO:0003735,GO:0005198,GO:0005575,GO:0005622,GO:0005623,GO:0005737,GO:0005840,GO:0006412,GO:0006518,GO:0006807,GO:0008150,GO:0008152,GO:0009058,GO:0009059,GO:0009987,GO:0010467,GO:0015935,GO:0019538,GO:0032991,GO:0034641,GO:0034645,GO:0043043,GO:0043170,GO:0043226,GO:0043228,GO:0043229,GO:0043232,GO:0043603,GO:0043604,GO:0044237,GO:0044238,GO:0044249,GO:0044260,GO:0044267,GO:0044271,GO:…	-	ko:K02959	ko03010,map03010
WP_013265645.1	GCF000144405.1	30S ribosomal protein S16 [Prevotella melaninogenica]	Bacteria	Bacteroidota	Bacteroidia	Bacteroidales	Prevotellaceae	Prevotella	Prevotella	Genus	9988	0	High	10	1	4	1	183	19.7	248	2.4037	8.71753	5.68819	0.000299889	0.00304813	0.656661	207.5	128.6	180.5	204	253.8	145.6	408.3	2765.5	803.7	1516	1213.1	490.3	553174.HMPREF0659_A6719	1.06e-105	307	COG0228@1|root,COG0228@2|Bacteria,4NNY8@976|Bacteroidetes,2FN6N@200643|Bacteroidia	976|Bacteroidetes	J	rpsP	GO:0003674,GO:0003735,GO:0005198,GO:0005575,GO:0005622,GO:0005623,GO:0005737,GO:0005840,GO:0006412,GO:0006518,GO:0006807,GO:0008150,GO:0008152,GO:0009058,GO:0009059,GO:0009987,GO:0010467,GO:0015935,GO:0019538,GO:0032991,GO:0034641,GO:0034645,GO:0043043,GO:0043170,GO:0043226,GO:0043228,GO:0043229,GO:0043232,GO:0043603,GO:0043604,GO:0044237,GO:0044238,GO:0044249,GO:0044260,GO:0044267,GO:0044271,GO:…	-	ko:K02959	ko03010,map03010
WP_101028912.1	GCF002834225.1	30S ribosomal protein S16 [Ruminococcus bromii]	Bacteria	Bacillota	Clostridia	Oscillospirales	Ruminococcaceae	Ruminococcus	Ruminococcus	Genus	7602	0	High	16	1	2	1	81	9.2	61	-1.54272	9.14726	-3.29764	0.00927761	0.0251121	-2.83724	2541.2	662.7	995.1	1002.2	470.9	1032	200.2	498.3	406.1	272.1	218.3	547.7	1160721.RBI_I00695	1.95e-39	132	COG0228@1|root,COG0228@2|Bacteria,1VA0X@1239|Firmicutes,24MND@186801|Clostridia,3WJSQ@541000|Ruminococcaceae	186801|Clostridia	J	rpsP	-	-	ko:K02959	ko03010,map03010
WP_154326734.1	GCF009676955.1	30S ribosomal protein S16 [Sodaliphilus pleomorphus]	Bacteria	Bacteroidota	Bacteroidia	Bacteroidales	Muribaculaceae	Sodaliphilus	Bacteria	Superkingdom	7821	0	High	30	5	18	5	192	20.9	459	2.63286	11.1881	3.43641	0.00744393	0.0215389	-2.61504	1782.4	830.4	1036.4	1144.6	463.9	824.3	885.2	19899.7	5807.5	12966.5	14377.4	2014.6	742726.HMPREF9448_01087	6.13e-68	212	COG0228@1|root,COG0228@2|Bacteria,4NNY8@976|Bacteroidetes,2FN6N@200643|Bacteroidia,22XNN@171551|Porphyromonadaceae	976|Bacteroidetes	J	rpsP	GO:0003674,GO:0003735,GO:0005198,GO:0005575,GO:0005622,GO:0005623,GO:0005737,GO:0005840,GO:0006412,GO:0006518,GO:0006807,GO:0008150,GO:0008152,GO:0009058,GO:0009059,GO:0009987,GO:0010467,GO:0015935,GO:0019538,GO:0032991,GO:0034641,GO:0034645,GO:0043043,GO:0043170,GO:0043226,GO:0043228,GO:0043229,GO:0043232,GO:0043603,GO:0043604,GO:0044237,GO:0044238,GO:0044249,GO:0044260,GO:0044267,GO:0044271,GO:…	-	ko:K02959	ko03010,map03010
WP_006525327.1	GCF000425005.1	30S ribosomal protein S16 [Solobacterium moorei]	Bacteria	Bacillota	Bacilli	Erysipelotrichales	Erysipelotrichaceae	Solobacterium	Solobacterium	Genus	3961	0.001	High	11	1	1	1	94	10.7	35	5.74151	6.24192	3.98553	0.00318568	0.0119275	-1.75341	114.8	46.8	3.6	47.2	0	0	52.8	1703.6	523.8	2649.9	254.9	880.6	1123263.AUKY01000011_gene1909	1.83e-59	183	COG0228@1|root,COG0228@2|Bacteria,1VA0X@1239|Firmicutes,3VR60@526524|Erysipelotrichia	526524|Erysipelotrichia	J	rpsP	-	-	ko:K02959	ko03010,map03010
WP_160332831.1	GCF009767945.1	30S ribosomal protein S16 [Streptococcus danieliae]	Bacteria	Bacillota	Bacilli	Lactobacillales	Streptococcaceae	Streptococcus	Streptococcus	Genus	11041	0	High	22	1	1	1	90	10.3	60	2.50313	5.35454	7.5346	3.58e-05	0.00141129	2.79065	17.6	14.8	16.4	17.5	20.6	11.6	131.9	129.1	73.4	132.4	37.7	127.7	1123300.AUIN01000009_gene385	1.53e-54	171	COG0228@1|root,COG0228@2|Bacteria,1VA0X@1239|Firmicutes,4HKNN@91061|Bacilli	91061|Bacilli	J	rpsP	GO:0003674,GO:0003735,GO:0005198,GO:0005575,GO:0005622,GO:0005623,GO:0005737,GO:0005840,GO:0006412,GO:0006518,GO:0006807,GO:0008150,GO:0008152,GO:0009058,GO:0009059,GO:0009987,GO:0010467,GO:0015935,GO:0019538,GO:0032991,GO:0034641,GO:0034645,GO:0043043,GO:0043170,GO:0043226,GO:0043228,GO:0043229,GO:0043232,GO:0043603,GO:0043604,GO:0044237,GO:0044238,GO:0044249,GO:0044260,GO:0044267,GO:0044271,GO:…	-	ko:K02959	ko03010,map03010
WP_007046751.1	GCF025152575.1	30S ribosomal protein S16 [Subdoligranulum variabile]	Bacteria	Bacillota	Clostridia	Oscillospirales	Ruminococcaceae	Subdoligranulum	Ruminococcaceae	Family	11458	0	High	47	3	8	3	79	8.9	153	-1.53714	10.5972	-3.42464	0.00758364	0.021801	-2.63383	934.9	5436.6	5672.2	4837.2	1916.1	1260.5	1127.8	607.9	876.2	990.2	949.5	994.3	411471.SUBVAR_05358	2.11e-49	157	COG0228@1|root,COG0228@2|Bacteria,1VA0X@1239|Firmicutes,24MND@186801|Clostridia,3WJSQ@541000|Ruminococcaceae	186801|Clostridia	J	rpsP	-	-	ko:K02959	ko03010,map03010
WP_037974868.1	GCF000712295.1	30S ribosomal protein S16 [Synergistes jonesii]	Bacteria	Synergistota	Synergistia	Synergistales	Synergistaceae	Synergistes	Synergistes	Genus	10889	0	High	27	2	2	2	86	9.4	63	-2.03762	6.70198	-4.49692	0.00149942	0.00739636	-0.984495	128.4	413.2	137	158.9	131.1	563.1	68	34.2	44.9	54.6	38.9	73.4	2754.EH55_00270	1.3e-53	168	COG0228@1|root,COG0228@2|Bacteria,3TBDH@508458|Synergistetes	508458|Synergistetes	J	rpsP	-	-	ko:K02959	ko03010,map03010
WP_003497837.1	GCF008632235.1	30S ribosomal protein S17 [[Clostridium] symbiosum]	Bacteria	Bacillota	Clostridia	Eubacteriales	Clostridiaceae	Clostridium	Bacteria	Superkingdom	9858	0	High	24	2	3	1	84	9.8	34	-2.59863	6.12656	-3.8145	0.00413237	0.0142209	-2.01824	143.8	1036.2	155	60.7	86.4	203.6	31.3	73.7	49.9	62.9	65.7	0	742740.HMPREF9474_00431	1.13e-53	168	COG0186@1|root,COG0186@2|Bacteria,1V9YC@1239|Firmicutes,24MSW@186801|Clostridia,220RS@1506553|Lachnoclostridium	186801|Clostridia	J	rpsQ	-	-	ko:K02961	ko03010,map03010
WP_026074976.1	GCF006542665.1	30S ribosomal protein S17 [Alistipes communis]	Bacteria	Bacteroidota	Bacteroidia	Bacteroidales	Rikenellaceae	Alistipes	Alistipes	Genus	10167	0.014	Medium	10	1	1	1	84	9.8	34	-0.485489	8.36412	-1.25178	0.242235	0.31957	-5.92041	315.5	364.7	298.1	355	677.8	418.8	283.8	221.6	169.7	426.7	206	485.7	445970.ALIPUT_00638	1.04e-50	160	COG0186@1|root,COG0186@2|Bacteria,4NSB2@976|Bacteroidetes,2FTXY@200643|Bacteroidia,22UIB@171550|Rikenellaceae	976|Bacteroidetes	J	rpsQ	GO:0003674,GO:0003735,GO:0005198,GO:0005575,GO:0005622,GO:0005623,GO:0005737,GO:0005829,GO:0005840,GO:0006412,GO:0006518,GO:0006807,GO:0008150,GO:0008152,GO:0009058,GO:0009059,GO:0009987,GO:0010467,GO:0015935,GO:0019538,GO:0022626,GO:0022627,GO:0032991,GO:0034641,GO:0034645,GO:0043043,GO:0043170,GO:0043226,GO:0043228,GO:0043229,GO:0043232,GO:0043603,GO:0043604,GO:0044237,GO:0044238,GO:0044249,GO:…	-	ko:K02961	ko03010,map03010
WP_078712843.1	GCF900167375.1	30S ribosomal protein S17 [Anaerorhabdus furcosa]	Bacteria	Bacillota	Erysipelotrichia;	Â Erysipelotrichales	Erysipelotrichaceae	Anaerorhabdus	Anaerorhabdus	Genus	9010	0.001	High	10	1	1	1	86	10	62	0.42967	6.68767	1.03382	0.328227	0.409111	-6.15784	25.4	64.2	84.1	157.6	257.7	80.7	51.9	92.1	89.9	176.8	161.7	225.4	545696.HOLDEFILI_01371	1.31e-44	145	COG0186@1|root,COG0186@2|Bacteria,1V9YC@1239|Firmicutes,3VR8U@526524|Erysipelotrichia	526524|Erysipelotrichia	J	rpsQ	-	-	ko:K02961	ko03010,map03010
WP_230973655.1	GCF018982945.1	30S ribosomal protein S17 [Anaerostipes faecalis]	Bacteria	Bacillota	Clostridia	Lachnospirales	Lachnospiraceae	Anaerostipes	Bacteria	Superkingdom	10057	0	High	33	2	9	1	67	8	400	1.30176	7.38907	2.19083	0.0562046	0.0981736	-4.61203	150.3	139	158.3	100.4	73.6	57	496.2	122.1	1321.5	123.2	153.7	212.7	1232447.BAHW02000055_gene3307	2.2e-39	131	COG0186@1|root,COG0186@2|Bacteria,1V9YC@1239|Firmicutes,24MSW@186801|Clostridia,2697N@186813|unclassified Clostridiales	186801|Clostridia	J	rpsQ	-	-	ko:K02961	ko03010,map03010
WP_154405981.1	GCF009695585.1	30S ribosomal protein S17 [Anaerovibrio slackiae]	Bacteria	Bacillota	Negativicutes	Veillonellales-Selenomonadales	Selenomonadaceae	Anaerovibrio	Anaerovibrio	Genus	2150	0	High	47	2	6	2	85	9.8	172	2.27888	9.87081	5.44955	0.000407357	0.00352687	0.345207	644.6	383.2	372.9	619	265.6	383.5	1661.7	2079.1	1230.6	5853.9	993.4	3103.9	1200557.JHWV01000002_gene37	9.27e-49	155	COG0186@1|root,COG0186@2|Bacteria,1V9YC@1239|Firmicutes,4H533@909932|Negativicutes	909932|Negativicutes	J	rpsQ	-	-	ko:K02961	ko03010,map03010
WP_009125139.1	GCF000195635.1	30S ribosomal protein S17 [Bacteroides fluxus]	Bacteria	Bacteroidota	Bacteroidia	Bacteroidales	Bacteroidaceae	Bacteroides	Bacteroidales	Order	10761	0	High	20	2	4	2	89	10.5	91	-0.539157	9.92216	-1.47774	0.173631	0.241954	-5.64176	996.7	1353	829.2	616.5	4085.2	903.4	375.1	1530.2	766	871.7	810.5	868	763034.HMPREF9446_01867	1.18e-55	173	COG0186@1|root,COG0186@2|Bacteria,4NSB2@976|Bacteroidetes,2FTXY@200643|Bacteroidia,4AR99@815|Bacteroidaceae	976|Bacteroidetes	J	rpsQ	GO:0003674,GO:0003735,GO:0005198,GO:0005575,GO:0005622,GO:0005623,GO:0005737,GO:0005829,GO:0005840,GO:0006412,GO:0006518,GO:0006807,GO:0008150,GO:0008152,GO:0009058,GO:0009059,GO:0009987,GO:0010467,GO:0015935,GO:0019538,GO:0022626,GO:0022627,GO:0032991,GO:0034641,GO:0034645,GO:0043043,GO:0043170,GO:0043226,GO:0043228,GO:0043229,GO:0043232,GO:0043603,GO:0043604,GO:0044237,GO:0044238,GO:0044249,GO:…	-	ko:K02961	ko03010,map03010
WP_008710997.1	GCF000585335.1	30S ribosomal protein S17 [Cloacibacillus evryensis]	Bacteria	Synergistota	Synergistia	Synergistales	Synergistaceae	Cloacibacillus	Synergistaceae	Family	6027	0	High	23	2	2	2	96	11	65	-2.1455	8.5465	-4.57696	0.00133716	0.00691093	-0.867512	1148.5	789.5	472.5	497	445.9	2470.3	159	177.7	142.6	164.2	144.2	319.3	457415.HMPREF1006_01617	4.43e-61	187	COG0186@1|root,COG0186@2|Bacteria,3TBG5@508458|Synergistetes	508458|Synergistetes	J	rpsQ	-	-	ko:K02961	ko03010,map03010
WP_231939321.1	GCF007164725.1	30S ribosomal protein S17 [Dialister massiliensis]	Bacteria	Bacillota	Negativicutes	Veillonellales-Selenomonadales	Veillonellaceae	Dialister	Negativicutes	Class	14105	0.02	Medium	12	1	2	1	67	7.9	0	1.29447	9.49429	3.32177	0.00892786	0.0244077	-2.79851	522.1	367.2	1126.2	382.8	634.8	179	760	887.8	1065.4	2035.9	1802.1	783	742743.HMPREF9453_01316	8.63e-40	132	COG0186@1|root,COG0186@2|Bacteria,1V9YC@1239|Firmicutes,4H533@909932|Negativicutes	909932|Negativicutes	J	rpsQ	-	-	ko:K02961	ko03010,map03010
WP_022513901.1	GCF001717505.1	30S ribosomal protein S17 [Dialister pneumosintes]	Bacteria	Bacillota	Negativicutes	Veillonellales-Selenomonadales	Veillonellaceae	Dialister	Bacteria	Superkingdom	432	0.002	High	18	2	4	2	96	11.3	33	0.135837	10.2996	0.157386	0.878418	0.907215	-6.69677	1122.7	1106.3	1005.2	1171.9	6139.8	334.1	250.1	475.1	2570.8	4947.4	4230.4	824.8	742743.HMPREF9453_01316	1.74e-58	181	COG0186@1|root,COG0186@2|Bacteria,1V9YC@1239|Firmicutes,4H533@909932|Negativicutes	909932|Negativicutes	J	rpsQ	-	-	ko:K02961	ko03010,map03010
WP_159519935.1	GCF009828835.1	30S ribosomal protein S17 [Erysipelothrix urinaevulpis]	Bacteria	Bacillota	Erysipelotrichia	Erysipelotrichales	Erysipelotrichaceae	Erysipelothrix	Erysipelotrichaceae	Family	4296	0	High	12	1	2	1	86	10.1	40	-0.999836	9.40882	-3.18177	0.0111674	0.0287863	-3.02373	1126	733.6	601.6	817.6	1444.2	1335.5	532.7	527.8	423.8	446.7	391.6	584.3	1121874.KB892378_gene477	3.62e-42	139	COG0186@1|root,COG0186@2|Bacteria,1V9YC@1239|Firmicutes,3VR8U@526524|Erysipelotrichia	526524|Erysipelotrichia	J	rpsQ	-	-	ko:K02961	ko03010,map03010
WP_179962743.1	GCF015557635.1	30S ribosomal protein S17 [Fusicatenibacter saccharivorans]	Bacteria	Bacillota	Clostridia	Lachnospirales	Lachnospiraceae	Fusicatenibacter	Bacteria	Superkingdom	1295	0	High	52	3	5	1	67	7.8	92	0.290343	3.90329	0.780433	0.455191	0.535113	-6.38779	34.6	4.7	15.7	11.7	9.8	12.2	29.7	30.6	9.6	18.5	10.5	7.9	411470.RUMGNA_02673	3.61e-39	130	COG0186@1|root,COG0186@2|Bacteria,1V9YC@1239|Firmicutes,24MSW@186801|Clostridia,3Y0D6@572511|Blautia	186801|Clostridia	J	rpsQ	-	-	ko:K02961	ko03010,map03010
WP_154554951.1	GCF009695905.1	30S ribosomal protein S17 [Mogibacterium kristiansenii]	Bacteria	Bacillota	Clostridia	Peptostreptococcales-Tissierellales	Anaerovoracaceae	Mogibacterium	Mogibacterium	Genus	15342	0	High	27	2	10	1	84	9.7	72	-1.08733	6.5066	-2.1379	0.0612611	0.104784	-4.69388	64.5	117.7	63.6	327	55.8	578.3	29.1	52.2	46.4	88.2	47.2	179.5	936375.HMPREF1152_1578	1.38e-45	147	COG0186@1|root,COG0186@2|Bacteria,1V9YC@1239|Firmicutes,24MSW@186801|Clostridia,3WCNB@538999|Clostridiales incertae sedis	186801|Clostridia	J	rpsQ	-	-	ko:K02961	ko03010,map03010
WP_094233372.1	GCF002243385.1	30S ribosomal protein S17 [Mogibacterium pumilum]	Bacteria	Bacillota	Clostridia	Peptostreptococcales-Tissierellales	Anaerovoracaceae	Mogibacterium	Mogibacterium	Genus	9721	0.028	Medium	15	1	1	1	84	9.8	0	-1.35165	6.97628	-3.19604	0.0109145	0.0283394	-3.00072	419.6	109	174.8	176.5	279.6	162.5	44.6	68.3	83.3	113	73.9	104.4	936375.HMPREF1152_1578	3.79e-52	164	COG0186@1|root,COG0186@2|Bacteria,1V9YC@1239|Firmicutes,24MSW@186801|Clostridia,3WCNB@538999|Clostridiales incertae sedis	186801|Clostridia	J	rpsQ	-	-	ko:K02961	ko03010,map03010
WP_022132077.1	GCF900148495.1	30S ribosomal protein S17 [Negativibacillus massiliensis]	Bacteria	Bacillota	Clostridia	Oscillospirales	Ruminococcaceae	Negativibacillus	Negativibacillus	Genus	14292	0.021	Medium	9	1	1	1	85	9.8	0	-0.496322	8.44421	-1.29447	0.22776	0.303955	-5.87012	525.8	225.4	449.8	427.3	752.6	287.8	222.6	232.9	200.3	370.4	221.8	729.2	1232443.BAIA02000004_gene603	8.59e-45	145	COG0186@1|root,COG0186@2|Bacteria,1V9YC@1239|Firmicutes,24MSW@186801|Clostridia,2697N@186813|unclassified Clostridiales	186801|Clostridia	J	rpsQ	-	-	ko:K02961	ko03010,map03010
WP_235228229.1	GCF021531915.1	30S ribosomal protein S17 [Oscillibacter valericigenes]	Bacteria	Bacillota	Clostridia	Oscillospirales	Oscillospiraceae	Oscillibacter	Bacteria	Superkingdom	11121	0	High	38	3	4	2	88	10.1	34	-0.934615	6.77043	-2.79999	0.0207329	0.0452032	-3.64113	161	199.3	254.8	241.2	66.2	86.5	64.8	62.9	60.2	116.8	55.2	141.3	1226322.HMPREF1545_02726	4.32e-53	167	COG0186@1|root,COG0186@2|Bacteria,1V9YC@1239|Firmicutes,24MSW@186801|Clostridia,2N7HD@216572|Oscillospiraceae	186801|Clostridia	J	rpsQ	-	-	ko:K02961	ko03010,map03010
WP_021589356.1	GCF000468635.1	30S ribosomal protein S17 [Prevotella baroniae]	Bacteria	Bacteroidota	Bacteroidia	Bacteroidales	Prevotellaceae	Prevotella	Prevotellaceae	Family	9221	0.004	High	9	1	3	1	85	10	58	0.881641	9.85411	1.68276	0.126748	0.187398	-5.3654	1241.4	320.8	978.9	600.1	1292	329	649.1	1044.8	934.5	1141.3	2454.3	2202.6	1095752.HMPREF9969_0603	1.42e-52	165	COG0186@1|root,COG0186@2|Bacteria,4NSB2@976|Bacteroidetes,2FTXY@200643|Bacteroidia	976|Bacteroidetes	J	rpsQ	GO:0003674,GO:0003735,GO:0005198,GO:0005575,GO:0005622,GO:0005623,GO:0005737,GO:0005829,GO:0005840,GO:0006412,GO:0006518,GO:0006807,GO:0008150,GO:0008152,GO:0009058,GO:0009059,GO:0009987,GO:0010467,GO:0015935,GO:0019538,GO:0022626,GO:0022627,GO:0032991,GO:0034641,GO:0034645,GO:0043043,GO:0043170,GO:0043226,GO:0043228,GO:0043229,GO:0043232,GO:0043603,GO:0043604,GO:0044237,GO:0044238,GO:0044249,GO:…	-	ko:K02961	ko03010,map03010
WP_201427146.1	GCF016680995.1	30S ribosomal protein S17 [Ruminococcus sp. M6(2020)]	Bacteria	Bacillota	Clostridia	Oscillospirales	Ruminococcaceae	Ruminococcus	Ruminococcus	Genus	1587	0	High	13	1	3	1	85	9.9	75	-2.83348	9.41344	-7.05214	6e-05	0.00164016	2.27761	4674.6	1005.5	1431.7	2681.9	735.5	2732.2	219.3	158.2	299.1	304.4	294.2	291.6	1042156.CXIVA_17980	3.37e-42	139	COG0186@1|root,COG0186@2|Bacteria,1V9YC@1239|Firmicutes,24MSW@186801|Clostridia,36KIV@31979|Clostridiaceae	186801|Clostridia	J	rpsQ	-	-	ko:K02961	ko03010,map03010
WP_277083444.1	GCF009676955.1	30S ribosomal protein S17 [Sodaliphilus pleomorphus]	Bacteria	Bacteroidota	Bacteroidia	Bacteroidales	Muribaculaceae	Sodaliphilus	Muribaculaceae	Family	14345	0	High	18	2	6	2	89	10.6	67	1.25912	10.8062	2.19483	0.055839	0.0976872	-4.60581	1939.8	957.3	1091.1	1258.5	1257.7	745.4	778.3	5878.7	2765.1	5880.6	5944.5	1018.6	742726.HMPREF9448_02469	5.42e-49	156	COG0186@1|root,COG0186@2|Bacteria,4NSB2@976|Bacteroidetes,2FTXY@200643|Bacteroidia,22YB5@171551|Porphyromonadaceae	976|Bacteroidetes	J	rpsQ	GO:0003674,GO:0003735,GO:0005198,GO:0005575,GO:0005622,GO:0005623,GO:0005737,GO:0005829,GO:0005840,GO:0006412,GO:0006518,GO:0006807,GO:0008150,GO:0008152,GO:0009058,GO:0009059,GO:0009987,GO:0010467,GO:0015935,GO:0019538,GO:0022626,GO:0022627,GO:0032991,GO:0034641,GO:0034645,GO:0043043,GO:0043170,GO:0043226,GO:0043228,GO:0043229,GO:0043232,GO:0043603,GO:0043604,GO:0044237,GO:0044238,GO:0044249,GO:…	-	ko:K02961	ko03010,map03010
WP_093651598.1	GCF001375655.1	30S ribosomal protein S17 [Streptococcus varani]	Bacteria	Bacillota	Bacilli	Lactobacillales	Streptococcaceae	Streptococcus	Streptococcus	Genus	2660	0.016	Medium	10	1	1	1	86	10	21	1.47966	4.80686	2.80005	0.0207309	0.0452032	-3.64104	49.3	12.7	38.6	6.8	11.4	7.4	49.8	22	33.1	130.3	14.7	126	1000588.HMPREF9965_0117	1.47e-50	160	COG0186@1|root,COG0186@2|Bacteria,1V9YC@1239|Firmicutes,4HKDN@91061|Bacilli,2TPXK@28037|Streptococcus mitis	91061|Bacilli	J	rpsQ	GO:0003674,GO:0003735,GO:0005198,GO:0005575,GO:0005622,GO:0005623,GO:0005737,GO:0005829,GO:0005840,GO:0006412,GO:0006518,GO:0006807,GO:0008150,GO:0008152,GO:0009058,GO:0009059,GO:0009987,GO:0010467,GO:0015935,GO:0019538,GO:0022626,GO:0022627,GO:0032991,GO:0034641,GO:0034645,GO:0043043,GO:0043170,GO:0043226,GO:0043228,GO:0043229,GO:0043232,GO:0043603,GO:0043604,GO:0044237,GO:0044238,GO:0044249,GO:…	-	ko:K02961	ko03010,map03010
WP_007047287.1	GCF025152575.1	30S ribosomal protein S17 [Subdoligranulum variabile]	Bacteria	Bacillota	Clostridia	Oscillospirales	Ruminococcaceae	Subdoligranulum	Subdoligranulum	Genus	1549	0	High	35	3	32	2	84	9.8	918	-0.362807	10.9433	-0.855916	0.414272	0.495737	-6.32493	1475.7	2738.6	4201.8	3908.9	1597.4	1165.5	2784.8	1124.3	1650.5	1397.8	2908.8	1299.9	411471.SUBVAR_05913	1.55e-51	162	COG0186@1|root,COG0186@2|Bacteria,1V9YC@1239|Firmicutes,24MSW@186801|Clostridia,3WJV0@541000|Ruminococcaceae	186801|Clostridia	J	rpsQ	-	-	ko:K02961	ko03010,map03010
WP_012744017.1	GCF003438925.1	30S ribosomal protein S18 [[Ruminococcus] torques]	Bacteria	Bacillota	Clostridia	Lachnospirales	Lachnospiraceae	Agathobacter	Agathobacter	Genus	2249	0.01	High	9	1	2	1	85	9.9	31	8.99293	6.41563	9.25632	6.83e-06	0.000922403	4.40129	0	61.4	0	45.9	0	0	5234.9	998.3	717	2919.6	4072.2	1144.5	585394.RHOM_16635	4.17e-50	159	COG0238@1|root,COG0238@2|Bacteria,1V9XS@1239|Firmicutes,24MQV@186801|Clostridia	186801|Clostridia	J	rpsR	-	-	ko:K02963	ko03010,map03010
WP_007554486.1	GCF000194985.1	30S ribosomal protein S18 [Dialister micraerophilus]	Bacteria	Bacillota	Negativicutes	Veillonellales-Selenomonadales	Veillonellaceae	Dialister	Dialister	Genus	14053	0.026	Medium	13	1	1	1	77	8.9	0	1.44533	7.20006	3.11369	0.01246	0.0312096	-3.13361	99.4	62.2	94.2	62.6	133.7	95.7	88	299.7	284.8	530.8	554.7	89.3	910314.HMPREF9220_0690	1.02e-46	150	COG0238@1|root,COG0238@2|Bacteria,1V9XS@1239|Firmicutes	1239|Firmicutes	J	rpsR	GO:0003674,GO:0003735,GO:0005198,GO:0005575,GO:0005622,GO:0005623,GO:0005737,GO:0005829,GO:0005840,GO:0006412,GO:0006518,GO:0006807,GO:0008150,GO:0008152,GO:0009058,GO:0009059,GO:0009987,GO:0010467,GO:0015935,GO:0019538,GO:0022626,GO:0022627,GO:0032991,GO:0034641,GO:0034645,GO:0043043,GO:0043170,GO:0043226,GO:0043228,GO:0043229,GO:0043232,GO:0043603,GO:0043604,GO:0044237,GO:0044238,GO:0044249,GO:…	-	ko:K02963	ko03010,map03010
WP_033119162.1	GCF001940005.1	30S ribosomal protein S18 [Intestinimonas butyriciproducens]	Bacteria	Bacillota	Clostridia	Oscillospirales	Oscillospiraceae	Intestinimonas	Bacteria	Superkingdom	15373	0.002	High	19	2	12	1	79	9.3	42	-0.0380301	10.3627	-0.0984013	0.923773	0.94264	-6.70501	1126.9	1214.8	1744.6	1864.3	806.8	1562.5	1163.6	1789	1034.4	704.9	2017	1564.8	1297617.JPJD01000076_gene1094	1.64e-48	154	COG0238@1|root,COG0238@2|Bacteria,1V9XS@1239|Firmicutes,24MQV@186801|Clostridia,2699R@186813|unclassified Clostridiales	186801|Clostridia	J	rpsR	-	-	ko:K02963	ko03010,map03010
WP_012201767.1	GCF000018685.1	30S ribosomal protein S18 [Lachnoclostridium phytofermentans]	Bacteria	Bacillota	Clostridia	Lachnospirales	Lachnospiraceae	Lachnoclostridium	Clostridia	Class	12364	0.023	Medium	9	1	1	1	91	10.7	35	-0.783314	7.93409	-1.50931	0.165533	0.232631	-5.60055	1130.6	176	1349	220.3	131.4	136.7	709.3	154.8	148.4	106.4	138.3	168.7	357809.Cphy_3772	1.47e-59	183	COG0238@1|root,COG0238@2|Bacteria,1V9XS@1239|Firmicutes,24MQV@186801|Clostridia,220I2@1506553|Lachnoclostridium	186801|Clostridia	J	rpsR	-	-	ko:K02963	ko03010,map03010
WP_021590608.1	GCF000468635.1	30S ribosomal protein S18 [Prevotella baroniae]	Bacteria	Bacteroidota	Bacteroidia	Bacteroidales	Prevotellaceae	Prevotella	Prevotella	Genus	13081	0	High	26	2	9	2	90	10.7	223	1.59235	11.0171	4.35563	0.0018396	0.00834634	-1.19329	1414.1	1023.4	1453.4	1059.8	836.9	1541.1	3583.6	5966.5	3487.9	3294.8	4956.8	1780.5	585502.HMPREF0645_1905	2.56e-55	172	COG0238@1|root,COG0238@2|Bacteria,4NSAR@976|Bacteroidetes,2FT22@200643|Bacteroidia	976|Bacteroidetes	J	rpsR	GO:0003674,GO:0003735,GO:0005198,GO:0005575,GO:0005622,GO:0005623,GO:0005737,GO:0005829,GO:0005840,GO:0006412,GO:0006518,GO:0006807,GO:0008150,GO:0008152,GO:0009058,GO:0009059,GO:0009987,GO:0010467,GO:0015935,GO:0019538,GO:0022626,GO:0022627,GO:0032991,GO:0034641,GO:0034645,GO:0043043,GO:0043170,GO:0043226,GO:0043228,GO:0043229,GO:0043232,GO:0043603,GO:0043604,GO:0044237,GO:0044238,GO:0044249,GO:…	-	ko:K02963	ko03010,map03010
WP_154326513.1	GCF009676955.1	30S ribosomal protein S18 [Sodaliphilus pleomorphus]	Bacteria	Bacteroidota	Bacteroidia	Bacteroidales	Muribaculaceae	Sodaliphilus	Muribaculaceae	Family	14434	0	High	26	2	4	2	89	10.6	64	0.904415	9.60827	2.32055	0.0454731	0.0830051	-4.40911	728.6	435.9	487.3	489.6	894.2	503.3	549.3	1232.1	967.4	1549.1	1925.8	754.4	1268240.ATFI01000006_gene1014	1.56e-51	163	COG0238@1|root,COG0238@2|Bacteria,4NSAR@976|Bacteroidetes,2FT22@200643|Bacteroidia,4ARBM@815|Bacteroidaceae	976|Bacteroidetes	J	rpsR	GO:0003674,GO:0003735,GO:0005198,GO:0005575,GO:0005622,GO:0005623,GO:0005737,GO:0005829,GO:0005840,GO:0006412,GO:0006518,GO:0006807,GO:0008150,GO:0008152,GO:0009058,GO:0009059,GO:0009987,GO:0010467,GO:0015935,GO:0019538,GO:0022626,GO:0022627,GO:0032991,GO:0034641,GO:0034645,GO:0043043,GO:0043170,GO:0043226,GO:0043228,GO:0043229,GO:0043232,GO:0043603,GO:0043604,GO:0044237,GO:0044238,GO:0044249,GO:…	-	ko:K02963	ko03010,map03010
WP_006255214.1	GCF000159995.1	30S ribosomal protein S19 [Alloprevotella tannerae]	Bacteria	Bacteroidota	Bacteroidia	Bacteroidales	Prevotellaceae	Alloprevotella	Alloprevotella	Genus	7863	0	High	60	4	15	1	89	9.8	316	0.436884	8.15796	1.02139	0.333767	0.414411	-6.17034	293.5	147	231.4	212.8	676.4	148.2	215.2	311.9	307.5	385.8	549.8	301.9	626522.GCWU000325_01443	3.65e-59	182	COG0185@1|root,COG0185@2|Bacteria,4NQ8T@976|Bacteroidetes,2FT46@200643|Bacteroidia,1WDED@1283313|Alloprevotella	976|Bacteroidetes	J	rpsS	GO:0000028,GO:0003674,GO:0003735,GO:0005198,GO:0005575,GO:0005622,GO:0005623,GO:0005737,GO:0005829,GO:0005840,GO:0006996,GO:0008150,GO:0009987,GO:0015935,GO:0016043,GO:0022607,GO:0022613,GO:0022618,GO:0022626,GO:0022627,GO:0032991,GO:0034622,GO:0042254,GO:0042255,GO:0042274,GO:0043226,GO:0043228,GO:0043229,GO:0043232,GO:0043933,GO:0044085,GO:0044391,GO:0044422,GO:0044424,GO:0044444,GO:0044445,GO:…	-	ko:K02965	ko03010,map03010
WP_033116909.1	GCF001940005.1	30S ribosomal protein S19 [Intestinimonas butyriciproducens]	Bacteria	Bacillota	Clostridia	Oscillospirales	Oscillospiraceae	Intestinimonas	Bacillota	Phylum	4434	0	High	27	2	14	1	90	10	265	-0.531598	7.81243	-1.75813	0.112629	0.170026	-5.2591	222	316.9	357.4	250.2	403.9	149.8	158	217.5	168.3	221	164.8	196.3	1297617.JPJD01000013_gene914	1.42e-61	188	COG0185@1|root,COG0185@2|Bacteria,1V6CX@1239|Firmicutes,24JN3@186801|Clostridia,269DU@186813|unclassified Clostridiales	186801|Clostridia	J	rpsS	-	-	ko:K02965	ko03010,map03010
WP_091650723.1	GCF900103535.1	30S ribosomal protein S19 [Megasphaera paucivorans]	Bacteria	Bacillota	Negativicutes	Veillonellales-Selenomonadales	Veillonellaceae	Megasphaera	Bacillota	Phylum	9698	0	High	27	3	6	2	93	10.3	78	0.991225	9.28127	2.27654	0.0488671	0.0877775	-4.47829	682	289.1	397	421.5	503.7	438.3	650.5	956	709.6	722.6	2535.3	559.6	1000569.HMPREF1040_1468	2.26e-57	178	COG0185@1|root,COG0185@2|Bacteria,1V6CX@1239|Firmicutes,4H4P6@909932|Negativicutes	909932|Negativicutes	J	rpsS	-	-	ko:K02965	ko03010,map03010
WP_036377701.1	GCF001404615.1	30S ribosomal protein S19 [Mitsuokella jalaludinii]	Bacteria	Bacillota	Negativicutes	Veillonellales-Selenomonadales	Selenomonadaceae	Mitsuokella	Bacillota	Phylum	12329	0	High	37	3	8	2	93	10.4	103	-0.264335	11.0599	-0.621741	0.549551	0.624745	-6.50315	3031.1	2213.5	2156	2852.4	1543.1	2569.2	667.1	3217.5	1938.8	1982.1	2130.8	3097.1	927704.SELR_06910	1.45e-60	186	COG0185@1|root,COG0185@2|Bacteria,1V6CX@1239|Firmicutes,4H4P6@909932|Negativicutes	909932|Negativicutes	J	rpsS	-	-	ko:K02965	ko03010,map03010
WP_092727857.1	GCF900103615.1	30S ribosomal protein S19 [Romboutsia lituseburensis]	Bacteria	Bacillota	Clostridia	Peptostreptococcales-Tissierellales	Peptostreptococcaceae	Romboutsia	Romboutsia	Genus	13718	0.009	High	11	1	1	1	93	10.6	25	-0.32224	7.77315	-0.408182	0.69269	0.753556	-6.61994	93.2	666.9	258.3	400.5	235.4	137.3	1799.8	202.8	77.6	137.4	83.7	164.8	1476973.JMMB01000007_gene151	1.77e-61	188	COG0185@1|root,COG0185@2|Bacteria,1V6CX@1239|Firmicutes,24JN3@186801|Clostridia,25RJU@186804|Peptostreptococcaceae	186801|Clostridia	J	rpsS	-	-	ko:K02965	ko03010,map03010
WP_154328620.1	GCF009676955.1	30S ribosomal protein S19 [Sodaliphilus pleomorphus]	Bacteria	Bacteroidota	Bacteroidia	Bacteroidales	Muribaculaceae	Sodaliphilus	Bacteroidales	Order	8680	0	High	26	2	5	2	88	9.8	171	0.730683	9.67922	1.60325	0.143377	0.207035	-5.47493	905.8	356.4	784.3	771.5	524.6	642.1	622.5	1081.6	746.7	1618.9	2467.8	686.5	1349822.NSB1T_12260	1.55e-53	168	COG0185@1|root,COG0185@2|Bacteria,4NQ8T@976|Bacteroidetes,2FT46@200643|Bacteroidia,22Y5Y@171551|Porphyromonadaceae	976|Bacteroidetes	J	rpsS	GO:0000028,GO:0003674,GO:0003735,GO:0005198,GO:0005575,GO:0005622,GO:0005623,GO:0005737,GO:0005829,GO:0005840,GO:0006996,GO:0008150,GO:0009987,GO:0015935,GO:0016043,GO:0022607,GO:0022613,GO:0022618,GO:0022626,GO:0022627,GO:0032991,GO:0034622,GO:0042254,GO:0042255,GO:0042274,GO:0043226,GO:0043228,GO:0043229,GO:0043232,GO:0043933,GO:0044085,GO:0044391,GO:0044422,GO:0044424,GO:0044444,GO:0044445,GO:…	-	ko:K02965	ko03010,map03010
WP_007047292.1	GCF025152575.1	30S ribosomal protein S19 [Subdoligranulum variabile]	Bacteria	Bacillota	Clostridia	Oscillospirales	Ruminococcaceae	Subdoligranulum	Bacillota	Phylum	10414	0	High	68	7	21	4	91	10	419	-0.39877	10.7799	-0.540419	0.602037	0.673316	-6.55299	592.4	4470.3	4401.2	6536.8	1104.2	801.2	5095.9	1266.5	1479	1777.3	576.7	1311.6	411471.SUBVAR_05918	4.38e-61	187	COG0185@1|root,COG0185@2|Bacteria,1V6CX@1239|Firmicutes,24JN3@186801|Clostridia,3WJ9F@541000|Ruminococcaceae	186801|Clostridia	J	rpsS	-	-	ko:K02965	ko03010,map03010
WP_015516402.1	GCF003438925.1	30S ribosomal protein S2 [[Ruminococcus] torques]	Bacteria	Bacillota	Clostridia	Lachnospirales	Lachnospiraceae	Agathobacter	Bacteria	Superkingdom	1758	0	High	43	10	49	2	244	27.2	598	1.43632	9.59909	4.40205	0.00171953	0.00801598	-1.12438	542.1	415.4	443.6	401.5	609.6	443.3	1514.1	1004.3	753.8	1609.4	1347	1727.3	140626.JHWB01000016_gene2353	7.24e-154	434	COG0052@1|root,COG0052@2|Bacteria,1TPNA@1239|Firmicutes,247ZR@186801|Clostridia	186801|Clostridia	J	rpsB	-	-	ko:K02967	ko03010,map03010
WP_006875232.1	GCF023008305.1	30S ribosomal protein S2 [Anaerotruncus colihominis]	Bacteria	Bacillota	Clostridia	Oscillospirales	Ruminococcaceae	Anaerotruncus	Bacteria	Superkingdom	4612	0	High	28	6	26	1	249	27.7	325	0.465362	8.24483	1.5202	0.162816	0.229482	-5.5862	280.6	256.7	280.9	258	322	172	318.4	300.6	263.5	584.8	297.3	459.6	1232443.BAIA02000077_gene347	7.11e-173	483	COG0052@1|root,COG0052@2|Bacteria,1TPNA@1239|Firmicutes,247ZR@186801|Clostridia,267MF@186813|unclassified Clostridiales	186801|Clostridia	J	rpsB	-	-	ko:K02967	ko03010,map03010
WP_154404930.1	GCF009695585.1	30S ribosomal protein S2 [Anaerovibrio slackiae]	Bacteria	Bacillota	Negativicutes	Veillonellales-Selenomonadales	Selenomonadaceae	Anaerovibrio	Bacteria	Superkingdom	9830	0	High	51	11	54	5	238	26.8	765	2.70841	10.832	7.60349	3.33e-05	0.00138726	2.86154	1249.8	611.9	718.5	824	714	402.8	6616.6	3769.3	2515.3	8894.1	1951.3	9393.7	1408423.JHYA01000002_gene756	2.18e-157	442	COG0052@1|root,COG0052@2|Bacteria,1TPNA@1239|Firmicutes,4H1Z4@909932|Negativicutes	909932|Negativicutes	J	rpsB	-	-	ko:K02967	ko03010,map03010
WP_009125403.1	GCF000195635.1	30S ribosomal protein S2 [Bacteroides fluxus]	Bacteria	Bacteroidota	Bacteroidia	Bacteroidales	Bacteroidaceae	Bacteroides	Bacteroides	Genus	6476	0	High	36	9	48	3	278	30.5	851	-0.148652	12.6072	-0.336115	0.744495	0.79727	-6.64885	11082.4	4128	3622.3	7330.5	8451.2	7820.3	3007.7	12492.7	4035.5	7182.3	7284.2	5453.2	763034.HMPREF9446_02139	3.96e-189	526	COG0052@1|root,COG0052@2|Bacteria,4NER0@976|Bacteroidetes,2FM4T@200643|Bacteroidia,4AN49@815|Bacteroidaceae	976|Bacteroidetes	J	rpsB	GO:0003674,GO:0003735,GO:0005198,GO:0005575,GO:0005622,GO:0005623,GO:0005737,GO:0005829,GO:0005840,GO:0006412,GO:0006518,GO:0006807,GO:0008150,GO:0008152,GO:0009058,GO:0009059,GO:0009987,GO:0010467,GO:0015935,GO:0019538,GO:0022626,GO:0022627,GO:0032991,GO:0034641,GO:0034645,GO:0043043,GO:0043170,GO:0043226,GO:0043228,GO:0043229,GO:0043232,GO:0043603,GO:0043604,GO:0044237,GO:0044238,GO:0044249,GO:…	-	ko:K02967	ko03010,map03010
WP_214376622.1	GCF018555455.1	30S ribosomal protein S2 [Bifidobacterium colobi]	Bacteria	Actinobacteriota	Actinobacteria	Bifidobacteriales	Bifidobacteriaceae	Bifidobacterium	Bifidobacterium	Genus	3486	0	High	11	1	1	1	276	30.4	18	1.21454	5.7192	3.26529	0.00976923	0.0260942	-2.88923	40.4	32.3	38.6	16.9	45.3	36.8	58.3	134.7	82.1	69.2	48.1	114.9	326426.Bbr_1105	1.69e-176	494	COG0052@1|root,COG0052@2|Bacteria,2GMYC@201174|Actinobacteria,4CZ96@85004|Bifidobacteriales	201174|Actinobacteria	J	rpsB	GO:0003674,GO:0003735,GO:0005198,GO:0005575,GO:0005618,GO:0005622,GO:0005623,GO:0005737,GO:0005829,GO:0005840,GO:0005886,GO:0006412,GO:0006518,GO:0006807,GO:0008150,GO:0008152,GO:0009058,GO:0009059,GO:0009987,GO:0010467,GO:0015935,GO:0016020,GO:0019538,GO:0022626,GO:0022627,GO:0030312,GO:0032991,GO:0034641,GO:0034645,GO:0040007,GO:0043043,GO:0043170,GO:0043226,GO:0043228,GO:0043229,GO:0043232,GO:…	-	ko:K02967	ko03010,map03010
WP_021844581.1	GCF001404935.1	30S ribosomal protein S2 [Blautia hydrogenotrophica]	Bacteria	Bacillota	Clostridia	Lachnospirales	Lachnospiraceae	Blautia	Clostridia	Class	7058	0	High	25	6	17	1	248	27.7	306	-0.0401964	7.12235	-0.116695	0.909667	0.931591	-6.70286	160.5	194.5	122.6	196.9	135.4	74.5	92.6	191.3	97.8	156.5	94.6	250.3	476272.RUMHYD_02071	1.2e-173	485	COG0052@1|root,COG0052@2|Bacteria,1TPNA@1239|Firmicutes,247ZR@186801|Clostridia,3XYW8@572511|Blautia	186801|Clostridia	J	rpsB	-	-	ko:K02967	ko03010,map03010
WP_216469336.1	GCF018918345.1	30S ribosomal protein S2 [Butyricicoccus sp. MSJd-7]	Bacteria	Bacillota	Clostridia	Oscillospirales	Butyricicoccaceae	Butyricicoccus	Bacteria	Superkingdom	1999	0	High	19	4	19	2	241	27.1	213	-1.62146	9.99666	-3.96552	0.00328345	0.012181	-1.7842	2396.1	1240.1	1624.2	2070.4	1386.8	2381.9	306.2	655.7	338	752.1	599.5	1261.1	1203606.HMPREF1526_01438	4.33e-152	429	COG0052@1|root,COG0052@2|Bacteria,1TPNA@1239|Firmicutes,247ZR@186801|Clostridia,36DHW@31979|Clostridiaceae	186801|Clostridia	J	rpsB	-	-	ko:K02967	ko03010,map03010
WP_004318396.1	GCF004803795.1	30S ribosomal protein S2 [Campylobacter rectus]	Bacteria	Campilobacterota	Campylobacteria	Campylobacterales	Campylobacteraceae	Campylobacter	Campylobacter	Genus	13150	0.001	High	3	1	2	1	266	30	59	0.402483	9.12331	1.33471	0.214782	0.289404	-5.82166	501.3	383.7	641.4	581.3	501.3	357.8	461.3	521.5	648.9	788.6	693.5	806	553218.CAMRE0001_1675	1.8e-179	501	COG0052@1|root,COG0052@2|Bacteria,1MU33@1224|Proteobacteria,42M3Y@68525|delta/epsilon subdivisions,2YMD5@29547|Epsilonproteobacteria	29547|Epsilonproteobacteria	J	rpsB	-	-	ko:K02967	ko03010,map03010
WP_066683771.1	GCF001678845.1	30S ribosomal protein S2 [Christensenella intestinihominis]	Bacteria	Bacillota	Clostridia	Christensenellales	Christensenellaceae	Christensenella	Bacteria	Superkingdom	877	0	High	33	6	26	2	280	31.7	303	-0.145297	8.0152	-0.374958	0.716384	0.7737	-6.63394	468.8	186.4	433.5	584.9	189.1	94.2	140.6	199.6	150.5	430.8	291.8	406.4	370438.PTH_1252	3.45e-129	373	COG0052@1|root,COG0052@2|Bacteria,1TPNA@1239|Firmicutes,247ZR@186801|Clostridia,260F9@186807|Peptococcaceae	186801|Clostridia	J	rpsB	-	-	ko:K02967	ko03010,map03010
WP_066745501.1	GCF001701045.1	30S ribosomal protein S2 [Cloacibacillus porcorum]	Bacteria	Synergistota	Synergistia	Synergistales	Synergistaceae	Cloacibacillus	Synergistaceae	Family	3459	0	High	8	2	12	1	276	31.6	124	-1.90535	5.71304	-3.43301	0.00748396	0.0216184	-2.62046	206.9	80.1	49.7	37.9	67.5	479.8	18.6	28.3	24.9	24.3	26.5	37.3	457415.HMPREF1006_02894	2.36e-182	509	COG0052@1|root,COG0052@2|Bacteria,3T9UZ@508458|Synergistetes	508458|Synergistetes	J	rpsB	-	-	ko:K02967	ko03010,map03010
WP_007554554.1	GCF000194985.1	30S ribosomal protein S2 [Dialister micraerophilus]	Bacteria	Bacillota	Negativicutes	Veillonellales-Selenomonadales	Veillonellaceae	Dialister	Bacteria	Superkingdom	15851	0	High	21	5	26	1	253	28.8	244	0.730908	7.73291	1.57371	0.15004	0.214509	-5.51489	173	318.3	152.5	221.5	125.3	83.6	105.6	742.8	264.4	292	370.7	183.9	888062.HMPREF9083_0040	2.06e-173	485	COG0052@1|root,COG0052@2|Bacteria,1TPNA@1239|Firmicutes,4H1Z4@909932|Negativicutes	909932|Negativicutes	J	rpsB	-	-	ko:K02967	ko03010,map03010
WP_069177402.1	GCF001717505.1	30S ribosomal protein S2 [Dialister pneumosintes]	Bacteria	Bacillota	Negativicutes	Veillonellales-Selenomonadales	Veillonellaceae	Dialister	Bacteria	Superkingdom	10049	0	High	22	5	23	1	245	28	259	2.23686	7.52893	2.86609	0.0186139	0.0418243	-3.53419	247.8	162.6	218.1	107.6	6.1	54.1	58.8	69.1	1101.3	2268.4	1946.6	202.5	888062.HMPREF9083_0040	3.79e-144	411	COG0052@1|root,COG0052@2|Bacteria,1TPNA@1239|Firmicutes,4H1Z4@909932|Negativicutes	909932|Negativicutes	J	rpsB	-	-	ko:K02967	ko03010,map03010
WP_044971910.1	GCF001722575.1	30S ribosomal protein S2 [Eisenbergiella tayi]	Bacteria	Bacillota	Clostridia	Lachnospirales	Lachnospiraceae	Eisenbergiella	Clostridia	Class	522	0	High	27	6	18	1	255	28.4	264	0.0159739	8.96966	0.0326768	0.974646	0.982078	-6.70973	578.6	350.2	622.9	968.5	380.5	326	310.3	241.7	378.2	469.1	2133.5	570	658086.HMPREF0994_03206	1.13e-177	495	COG0052@1|root,COG0052@2|Bacteria,1TPNA@1239|Firmicutes,247ZR@186801|Clostridia,27I9W@186928|unclassified Lachnospiraceae	186801|Clostridia	J	rpsB	-	-	ko:K02967	ko03010,map03010
WP_010718870.1	GCF002278015.2	30S ribosomal protein S2 [Enterococcus hirae]	Bacteria	Bacillota	Bacilli	Lactobacillales	Enterococcaceae	Enterococcus	Bacteria	Superkingdom	54	0	High	18	4	17	1	260	29.3	192	-0.0152091	8.10581	-0.0223593	0.98265	0.988001	-6.71004	237.8	420.8	411	189.8	250.2	225.8	77.2	152	210.5	279.3	191.7	3097.1	768486.EHR_10245	4.13e-182	507	COG0052@1|root,COG0052@2|Bacteria,1TPNA@1239|Firmicutes,4H9N5@91061|Bacilli,4B0C3@81852|Enterococcaceae	91061|Bacilli	J	rpsB	GO:0003674,GO:0003735,GO:0005198,GO:0005575,GO:0005622,GO:0005623,GO:0005737,GO:0005829,GO:0005840,GO:0006412,GO:0006518,GO:0006807,GO:0008150,GO:0008152,GO:0009058,GO:0009059,GO:0009987,GO:0010467,GO:0015935,GO:0019538,GO:0022626,GO:0022627,GO:0032991,GO:0034641,GO:0034645,GO:0043043,GO:0043170,GO:0043226,GO:0043228,GO:0043229,GO:0043232,GO:0043603,GO:0043604,GO:0044237,GO:0044238,GO:0044249,GO:…	-	ko:K02967	ko03010,map03010
WP_078787045.1	GCF900167085.1	30S ribosomal protein S2 [Eubacterium ruminantium]	Bacteria	Bacillota	Clostridia	Eubacteriales	Eubacteriaceae	Eubacterium	Bacteria	Superkingdom	13140	0	High	23	6	25	2	245	27.4	302	0.694782	9.43483	1.95439	0.0824174	0.132582	-4.97243	577	574.2	846.7	518.9	338.6	519.8	1245.8	767.1	1426.1	558.6	855.5	710.5	1410622.JNKY01000003_gene1876	2.24e-161	453	COG0052@1|root,COG0052@2|Bacteria,1TPNA@1239|Firmicutes,247ZR@186801|Clostridia,27I9W@186928|unclassified Lachnospiraceae	186801|Clostridia	J	rpsB	-	-	ko:K02967	ko03010,map03010
WP_027968975.1	GCF900459315.1	30S ribosomal protein S2 [Faecalicoccus pleomorphus]	Bacteria	Bacillota	Bacilli	Erysipelotrichales	Erysipelotrichaceae	Faecalicoccus	Faecalicoccus	Genus	10372	0	High	10	3	4	3	305	34.8	77	-2.14826	9.63263	-4.08112	0.00275932	0.0108319	-1.60698	1184	860.4	806.3	847.4	5074.8	6140.5	194.9	436.9	466	291.3	244.1	999.7	1123313.ATUT01000001_gene1231	8.76e-187	522	COG0052@1|root,COG0052@2|Bacteria,1TPNA@1239|Firmicutes,3VP5F@526524|Erysipelotrichia	526524|Erysipelotrichia	J	rpsB	-	-	ko:K02967	ko03010,map03010
WP_027128514.1	GCF000622245.1	30S ribosomal protein S2 [Fusobacterium perfoetens]	Bacteria	Fusobacteriota	Fusobacteriia	Fusobacteriales	Fusobacteriaceae	Fusobacterium	Fusobacterium	Genus	3260	0.005	High	4	1	1	1	253	28	28	-1.57398	4.88539	-0.946019	0.368868	0.450202	-6.24351	165.9	18.9	0	30.5	6368.7	25.4	0	24.7	23.6	47.1	3.5	183.6	1408439.JHXW01000010_gene113	2.04e-174	487	COG0052@1|root,COG0052@2|Bacteria,3795U@32066|Fusobacteria	32066|Fusobacteria	J	rpsB	GO:0003674,GO:0003735,GO:0005198,GO:0005575,GO:0005622,GO:0005623,GO:0005737,GO:0005829,GO:0005840,GO:0006412,GO:0006518,GO:0006807,GO:0008150,GO:0008152,GO:0009058,GO:0009059,GO:0009987,GO:0010467,GO:0015935,GO:0019538,GO:0022626,GO:0022627,GO:0032991,GO:0034641,GO:0034645,GO:0043043,GO:0043170,GO:0043226,GO:0043228,GO:0043229,GO:0043232,GO:0043603,GO:0043604,GO:0044237,GO:0044238,GO:0044249,GO:…	-	ko:K02967	ko03010,map03010
WP_118010492.1	GCF003464225.1	30S ribosomal protein S2 [Holdemanella biformis]	Bacteria	Bacillota	Bacilli	Erysipelotrichales	Erysipelotrichaceae	Holdemanella	Holdemanella	Genus	3820	0	High	4	1	2	1	301	34.2	71	-0.43516	8.3656	-1.23244	0.24904	0.327068	-5.9428	423	179.8	533.4	694.9	488.4	227.1	158.6	298	204.1	306.5	300.5	573.1	518637.EUBIFOR_02125	8.93e-191	533	COG0052@1|root,COG0052@2|Bacteria,1TPNA@1239|Firmicutes,3VP5F@526524|Erysipelotrichia	526524|Erysipelotrichia	J	rpsB	-	-	ko:K02967	ko03010,map03010
WP_033117208.1	GCF001940005.1	30S ribosomal protein S2 [Intestinimonas butyriciproducens]	Bacteria	Bacillota	Clostridia	Oscillospirales	Oscillospiraceae	Intestinimonas	Bacteria	Superkingdom	3236	0	High	38	7	30	1	244	27.3	418	0.230908	6.9181	0.707266	0.497323	0.574926	-6.44388	91.9	133.8	131.5	100.1	125.1	90.5	207	115.3	116.3	117.8	100.7	146.5	1297617.JPJD01000020_gene388	2.61e-169	473	COG0052@1|root,COG0052@2|Bacteria,1TPNA@1239|Firmicutes,247ZR@186801|Clostridia,267MF@186813|unclassified Clostridiales	186801|Clostridia	J	rpsB	-	-	ko:K02967	ko03010,map03010
WP_012200693.1	GCF000018685.1	30S ribosomal protein S2 [Lachnoclostridium phytofermentans]	Bacteria	Bacillota	Clostridia	Lachnospirales	Lachnospiraceae	Lachnoclostridium	Bacteria	Superkingdom	6546	0	High	24	5	24	1	246	27.6	286	0.94865	7.35946	2.63907	0.0269775	0.0552309	-3.90092	125.8	250.9	68.1	84.4	91	156.3	316.7	303.7	160.9	93.3	871.1	108.4	357809.Cphy_2680	5.64e-173	483	COG0052@1|root,COG0052@2|Bacteria,1TPNA@1239|Firmicutes,247ZR@186801|Clostridia,21Y04@1506553|Lachnoclostridium	186801|Clostridia	J	rpsB	-	-	ko:K02967	ko03010,map03010
WP_022097321.1	GCF000146185.1	30S ribosomal protein S2 [Lachnospira eligens]	Bacteria	Bacillota	Clostridia	Lachnospirales	Lachnospiraceae	Lachnospira	Clostridia	Class	12290	0	High	34	8	21	1	242	26.9	233	0.494869	8.05273	0.973011	0.355997	0.437042	-6.21783	292.8	135.9	236.8	168.1	267.6	287.3	157.4	135.3	1251	183.7	496.1	394.2	515620.EUBELI_00845	2.06e-165	463	COG0052@1|root,COG0052@2|Bacteria,1TPNA@1239|Firmicutes,247ZR@186801|Clostridia,25UT8@186806|Eubacteriaceae	186801|Clostridia	J	rpsB	-	-	ko:K02967	ko03010,map03010
WP_046325020.1	GCF000970775.1	30S ribosomal protein S2 [Lactobacillus melliventris]	Bacteria	Bacillota	Bacilli	Lactobacillales	Lactobacillaceae	Lactobacillus	Bacteria	Superkingdom	8139	0	High	29	7	25	3	267	29.6	413	-0.748165	10.4291	-2.15462	0.0596174	0.10268	-4.66808	903.2	2922.2	3105.5	2323.4	1445.3	1177.8	792	851.1	689.3	2206.7	696.3	2017	1545702.LACWKB8_1099	1.6e-178	498	COG0052@1|root,COG0052@2|Bacteria,1TPNA@1239|Firmicutes,4H9N5@91061|Bacilli,3F3M1@33958|Lactobacillaceae	91061|Bacilli	J	rpsB	GO:0003674,GO:0003735,GO:0005198,GO:0005575,GO:0005622,GO:0005623,GO:0005737,GO:0005829,GO:0005840,GO:0006412,GO:0006518,GO:0006807,GO:0008150,GO:0008152,GO:0009058,GO:0009059,GO:0009987,GO:0010467,GO:0015935,GO:0019538,GO:0022626,GO:0022627,GO:0032991,GO:0034641,GO:0034645,GO:0043043,GO:0043170,GO:0043226,GO:0043228,GO:0043229,GO:0043232,GO:0043603,GO:0043604,GO:0044237,GO:0044238,GO:0044249,GO:…	-	ko:K02967	ko03010,map03010
WP_027824617.1	GCF000425905.1	30S ribosomal protein S2 [Lactobacillus psittaci]	Bacteria	Bacillota	Bacilli	Lactobacillales	Lactobacillaceae	Lactobacillus	Bacteria	Superkingdom	3580	0	High	31	7	25	1	259	28.9	385	-2.75254	8.10435	-6.24984	0.000150321	0.00224729	1.35616	2062.9	337.4	590.2	972.4	379.7	867.9	74.9	90.7	82.9	175.5	65.5	206.1	1122152.AUEI01000004_gene734	2.21e-181	505	COG0052@1|root,COG0052@2|Bacteria,1TPNA@1239|Firmicutes,4H9N5@91061|Bacilli,3F3M1@33958|Lactobacillaceae	91061|Bacilli	J	rpsB	GO:0003674,GO:0003735,GO:0005198,GO:0005575,GO:0005622,GO:0005623,GO:0005737,GO:0005829,GO:0005840,GO:0006412,GO:0006518,GO:0006807,GO:0008150,GO:0008152,GO:0009058,GO:0009059,GO:0009987,GO:0010467,GO:0015935,GO:0019538,GO:0022626,GO:0022627,GO:0032991,GO:0034641,GO:0034645,GO:0043043,GO:0043170,GO:0043226,GO:0043228,GO:0043229,GO:0043232,GO:0043603,GO:0043604,GO:0044237,GO:0044238,GO:0044249,GO:…	-	ko:K02967	ko03010,map03010
WP_057718408.1	GCF017894345.1	30S ribosomal protein S2 [Lactobacillus taiwanensis]	Bacteria	Bacillota	Bacilli	Lactobacillales	Lactobacillaceae	Lactobacillus	Bacteria	Superkingdom	1891	0	High	34	8	29	3	260	29.1	447	-0.278001	10.0632	-0.442011	0.668922	0.732843	-6.6045	465.8	5835.8	1163.5	975.8	1830	470.1	1332.5	697.9	970	1149.2	528.6	1525.1	257314.LJ_1500	4.41e-175	489	COG0052@1|root,COG0052@2|Bacteria,1TPNA@1239|Firmicutes,4H9N5@91061|Bacilli,3F3M1@33958|Lactobacillaceae	91061|Bacilli	J	rpsB	GO:0003674,GO:0003735,GO:0005198,GO:0005575,GO:0005622,GO:0005623,GO:0005737,GO:0005829,GO:0005840,GO:0006412,GO:0006518,GO:0006807,GO:0008150,GO:0008152,GO:0009058,GO:0009059,GO:0009987,GO:0010467,GO:0015935,GO:0019538,GO:0022626,GO:0022627,GO:0032991,GO:0034641,GO:0034645,GO:0043043,GO:0043170,GO:0043226,GO:0043228,GO:0043229,GO:0043232,GO:0043603,GO:0043604,GO:0044237,GO:0044238,GO:0044249,GO:…	-	ko:K02967	ko03010,map03010
WP_058270336.1	GCF001457795.1	30S ribosomal protein S2 [Olsenella massiliensis]	Bacteria	Actinobacteriota	Coriobacteriia	Coriobacteriales	Atopobiaceae	Olsenella	Coriobacteriales	Order	5239	0	High	8	2	3	1	267	29.4	113	-1.63231	7.63894	-2.51183	0.033236	0.0647393	-4.10522	642.4	96.4	244.4	473.2	589	433.2	47	80.6	75	199.4	282.6	123.4	1125712.HMPREF1316_0266	1.14e-161	456	COG0052@1|root,COG0052@2|Bacteria,2GMYC@201174|Actinobacteria,4CU8M@84998|Coriobacteriia	84998|Coriobacteriia	J	rpsB	-	-	ko:K02967	ko03010,map03010
WP_040661538.1	GCF000307265.1	30S ribosomal protein S2 [Oscillibacter ruminantium]	Bacteria	Bacillota	Clostridia	Oscillospirales	Oscillospiraceae	Oscillibacter	Oscillibacter	Genus	2217	0	High	34	7	17	1	244	27.4	217	-2.5419	10.2338	-5.86832	0.000239218	0.0027375	0.886072	2452.6	2277.2	3213.6	2561.2	3192.5	4094	292	368.6	281.4	659.7	468	1627.9	1007096.BAGW01000019_gene645	4.53e-167	467	COG0052@1|root,COG0052@2|Bacteria,1TPNA@1239|Firmicutes,247ZR@186801|Clostridia,2N6MD@216572|Oscillospiraceae	186801|Clostridia	J	rpsB	-	-	ko:K02967	ko03010,map03010
WP_235228878.1	GCF021531915.1	30S ribosomal protein S2 [Oscillibacter valericigenes]	Bacteria	Bacillota	Clostridia	Oscillospirales	Oscillospiraceae	Oscillibacter	Oscillibacter	Genus	5897	0	High	37	7	13	2	243	27.4	217	-0.0222711	8.79108	-0.0773028	0.940076	0.956413	-6.70704	335.2	395.3	610	641.3	461.7	326.1	402.5	398.8	273.2	568.9	519	549.3	1235797.C816_04055	6.5e-159	447	COG0052@1|root,COG0052@2|Bacteria,1TPNA@1239|Firmicutes,247ZR@186801|Clostridia,2N6MD@216572|Oscillospiraceae	186801|Clostridia	J	rpsB	-	-	ko:K02967	ko03010,map03010
WP_113077032.1	GCF003945365.1	30S ribosomal protein S2 [Phascolarctobacterium faecium]	Bacteria	Bacillota	Negativicutes	Acidaminococcales	Acidaminococcaceae	Phascolarctobacterium	Bacteria	Superkingdom	8963	0	High	33	9	39	3	245	27.8	593	-0.0856633	8.86953	-0.258344	0.801958	0.845038	-6.67391	495.2	451.1	517.3	435.1	465.2	528.3	588	796.9	287.1	340.3	381.9	494.2	1262914.BN533_01479	7.12e-171	477	COG0052@1|root,COG0052@2|Bacteria,1TPNA@1239|Firmicutes,4H1Z4@909932|Negativicutes	909932|Negativicutes	J	rpsB	-	-	ko:K02967	ko03010,map03010
WP_009145083.1	GCF902374385.1	30S ribosomal protein S2 [Phascolarctobacterium succinatutens]	Bacteria	Bacillota	Negativicutes	Acidaminococcales	Acidaminococcaceae	Phascolarctobacterium	Bacteria	Superkingdom	9794	0	High	42	8	33	3	245	27.6	362	0.559113	10.1066	0.944819	0.369448	0.450734	-6.24464	442.6	748.3	3259	613.3	2051.6	410	3256.2	3062.1	740.6	712.4	599.2	1812.2	626939.HMPREF9443_00699	1.75e-171	479	COG0052@1|root,COG0052@2|Bacteria,1TPNA@1239|Firmicutes,4H1Z4@909932|Negativicutes	909932|Negativicutes	J	rpsB	-	-	ko:K02967	ko03010,map03010
WP_008447997.1	GCF000177355.1	30S ribosomal protein S2 [Prevotella amnii]	Bacteria	Bacteroidota	Bacteroidia	Bacteroidales	Prevotellaceae	Prevotella	Prevotella	Genus	10462	0	High	46	10	35	2	266	29.3	610	0.0807046	8.61044	0.215078	0.834506	0.871797	-6.68505	913.4	263.5	332.7	440.1	216.8	387.7	708.9	391.4	424.6	443.1	464	171.2	679191.HMPREF9018_1687	7.34e-179	499	COG0052@1|root,COG0052@2|Bacteria,4NER0@976|Bacteroidetes,2FM4T@200643|Bacteroidia	976|Bacteroidetes	J	rpsB	GO:0003674,GO:0003735,GO:0005198,GO:0005575,GO:0005622,GO:0005623,GO:0005737,GO:0005829,GO:0005840,GO:0006412,GO:0006518,GO:0006807,GO:0008150,GO:0008152,GO:0009058,GO:0009059,GO:0009987,GO:0010467,GO:0015935,GO:0019538,GO:0022626,GO:0022627,GO:0032991,GO:0034641,GO:0034645,GO:0043043,GO:0043170,GO:0043226,GO:0043228,GO:0043229,GO:0043232,GO:0043603,GO:0043604,GO:0044237,GO:0044238,GO:0044249,GO:…	-	ko:K02967	ko03010,map03010
WP_004354039.1	GCF018128205.1	30S ribosomal protein S2 [Prevotella denticola]	Bacteria	Bacteroidota	Bacteroidia	Bacteroidales	Prevotellaceae	Prevotella	Prevotella	Genus	5467	0	High	32	8	30	1	277	30.4	485	2.74697	10.5153	3.64645	0.00535618	0.016963	-2.28172	1539.1	478.6	684.8	1047.7	86.8	695.5	3003.6	8637.2	3882.1	4386.5	6252.5	1074.2	767031.HMPREF9137_0699	5.47e-175	490	COG0052@1|root,COG0052@2|Bacteria,4NER0@976|Bacteroidetes,2FM4T@200643|Bacteroidia	976|Bacteroidetes	J	rpsB	GO:0003674,GO:0003735,GO:0005198,GO:0005575,GO:0005622,GO:0005623,GO:0005737,GO:0005829,GO:0005840,GO:0006412,GO:0006518,GO:0006807,GO:0008150,GO:0008152,GO:0009058,GO:0009059,GO:0009987,GO:0010467,GO:0015935,GO:0019538,GO:0022626,GO:0022627,GO:0032991,GO:0034641,GO:0034645,GO:0043043,GO:0043170,GO:0043226,GO:0043228,GO:0043229,GO:0043232,GO:0043603,GO:0043604,GO:0044237,GO:0044238,GO:0044249,GO:…	-	ko:K02967	ko03010,map03010
WP_126678438.1	GCF003977605.1	30S ribosomal protein S2 [Prevotella koreensis]	Bacteria	Bacteroidota	Bacteroidia	Bacteroidales	Prevotellaceae	Prevotella	Bacteroidales	Order	5552	0	High	30	7	28	2	289	32.1	615	0.703773	9.07995	2.40053	0.0398897	0.0745313	-4.28261	496.4	335.3	394.3	391.6	630.9	353.4	710.4	1219.2	509.4	516.6	503	938.1	1122978.AUFP01000001_gene881	8.29e-147	419	COG0052@1|root,COG0052@2|Bacteria,4NER0@976|Bacteroidetes,2FM4T@200643|Bacteroidia	976|Bacteroidetes	J	rpsB	GO:0003674,GO:0003735,GO:0005198,GO:0005575,GO:0005622,GO:0005623,GO:0005737,GO:0005829,GO:0005840,GO:0006412,GO:0006518,GO:0006807,GO:0008150,GO:0008152,GO:0009058,GO:0009059,GO:0009987,GO:0010467,GO:0015935,GO:0019538,GO:0022626,GO:0022627,GO:0032991,GO:0034641,GO:0034645,GO:0043043,GO:0043170,GO:0043226,GO:0043228,GO:0043229,GO:0043232,GO:0043603,GO:0043604,GO:0044237,GO:0044238,GO:0044249,GO:…	-	ko:K02967	ko03010,map03010
WP_025879814.1	GCF900637655.1	30S ribosomal protein S2 [Prevotella oris]	Bacteria	Bacteroidota	Bacteroidia	Bacteroidales	Prevotellaceae	Prevotella	Prevotella	Genus	4655	0	High	44	10	44	2	272	30.1	866	1.77403	10.0782	3.30137	0.00922261	0.0250283	-2.83125	674.4	362.7	1757.3	521.6	441.2	398.7	1296	5949.6	2001.2	1789.4	3181.6	724.1	1122989.KB898581_gene1484	1.02e-156	444	COG0052@1|root,COG0052@2|Bacteria,4NER0@976|Bacteroidetes,2FM4T@200643|Bacteroidia	976|Bacteroidetes	J	rpsB	GO:0003674,GO:0003735,GO:0005198,GO:0005575,GO:0005622,GO:0005623,GO:0005737,GO:0005829,GO:0005840,GO:0006412,GO:0006518,GO:0006807,GO:0008150,GO:0008152,GO:0009058,GO:0009059,GO:0009987,GO:0010467,GO:0015935,GO:0019538,GO:0022626,GO:0022627,GO:0032991,GO:0034641,GO:0034645,GO:0043043,GO:0043170,GO:0043226,GO:0043228,GO:0043229,GO:0043232,GO:0043603,GO:0043604,GO:0044237,GO:0044238,GO:0044249,GO:…	-	ko:K02967	ko03010,map03010
WP_009163808.1	GCF022846135.1	30S ribosomal protein S2 [Pyramidobacter piscolens]	Bacteria	Synergistota	Synergistia	Synergistales	Synergistaceae	Pyramidobacter	Pyramidobacter	Genus	2892	0	High	13	3	5	1	271	30.6	130	-2.38867	8.21419	-4.90405	0.000845468	0.00527343	-0.39935	1063.5	802.8	407.2	461.9	499.5	1216.4	57.4	209.3	92.2	136.8	136.4	219.4	352165.HMPREF7215_0245	2.15e-194	539	COG0052@1|root,COG0052@2|Bacteria,3T9UZ@508458|Synergistetes	508458|Synergistetes	J	rpsB	-	-	ko:K02967	ko03010,map03010
WP_154527819.1	GCF009695745.1	30S ribosomal protein S2 [Pyramidobacter porci]	Bacteria	Synergistota	Synergistia	Synergistales	Synergistaceae	Pyramidobacter	Pyramidobacter	Genus	193	0	High	23	4	9	2	271	30.6	333	-2.09479	9.00135	-3.8893	0.00368609	0.0131763	-1.90197	1405.9	1465.9	448.4	521	1242.5	2344.5	130.8	261.7	165	377.4	251.7	421.9	352165.HMPREF7215_0245	1.97e-190	529	COG0052@1|root,COG0052@2|Bacteria,3T9UZ@508458|Synergistetes	508458|Synergistetes	J	rpsB	-	-	ko:K02967	ko03010,map03010
WP_101028449.1	GCF002834225.1	30S ribosomal protein S2 [Ruminococcus bromii]	Bacteria	Bacillota	Clostridia	Oscillospirales	Ruminococcaceae	Ruminococcus	Bacteria	Superkingdom	13383	0	High	43	8	26	2	241	27	364	-0.702107	7.1542	-1.97686	0.0794934	0.128763	-4.93881	364.9	110.7	204.9	209.9	93.2	214.1	93.5	61.2	110.7	128.8	89.1	251.6	428125.CLOLEP_02104	1.16e-146	416	COG0052@1|root,COG0052@2|Bacteria,1TPNA@1239|Firmicutes,247ZR@186801|Clostridia,3WGT4@541000|Ruminococcaceae	186801|Clostridia	J	rpsB	-	-	ko:K02967	ko03010,map03010
WP_129423215.1	GCF004135645.1	30S ribosomal protein S2 [Senegalimassilia faecalis]	Bacteria	Actinobacteriota	Coriobacteriia	Coriobacteriales	Eggerthellaceae	Senegalimassilia	Senegalimassilia	Genus	8016	0.001	High	4	1	1	1	253	27.6	38	-2.44222	7.82255	-6.48829	0.000113504	0.00199551	1.63931	715.8	592.6	275.7	357.9	449.1	1134.8	117.2	78.8	83.4	92.5	86.1	128.3	1034345.CAEM01000014_gene151	8.98e-161	452	COG0052@1|root,COG0052@2|Bacteria,2GMYC@201174|Actinobacteria,4CU8M@84998|Coriobacteriia	84998|Coriobacteriia	J	rpsB	-	-	ko:K02967	ko03010,map03010
WP_154328777.1	GCF009676955.1	30S ribosomal protein S2 [Sodaliphilus pleomorphus]	Bacteria	Bacteroidota	Bacteroidia	Bacteroidales	Muribaculaceae	Sodaliphilus	Muribaculaceae	Family	1282	0	High	49	11	62	6	293	32.4	1057	1.83049	11.5054	3.06706	0.0134336	0.033016	-3.20896	2825.1	1204.3	1794.1	1668.4	1618.8	810.7	1514.1	10722.6	4565.5	11971.4	14946.4	2044.8	1349822.NSB1T_09340	1.29e-136	394	COG0052@1|root,COG0052@2|Bacteria,4NER0@976|Bacteroidetes,2FM4T@200643|Bacteroidia,22WM5@171551|Porphyromonadaceae	976|Bacteroidetes	J	rpsB	-	-	ko:K02967	ko03010,map03010
WP_160332783.1	GCF009767945.1	30S ribosomal protein S2 [Streptococcus danieliae]	Bacteria	Bacillota	Bacilli	Lactobacillales	Streptococcaceae	Streptococcus	Bacillota	Phylum	13134	0	High	26	6	17	1	260	29	277	1.63078	7.39215	5.62266	0.000325948	0.00316755	0.571992	147.6	91.1	118.7	80.8	96	57.2	329.1	346.8	197	313	297	312.7	862971.SANR_1950	1.22e-174	488	COG0052@1|root,COG0052@2|Bacteria,1TPNA@1239|Firmicutes,4H9N5@91061|Bacilli,42D2T@671232|Streptococcus anginosus group	91061|Bacilli	J	rpsB	GO:0003674,GO:0003735,GO:0005198,GO:0005575,GO:0005622,GO:0005623,GO:0005737,GO:0005829,GO:0005840,GO:0006412,GO:0006518,GO:0006807,GO:0008150,GO:0008152,GO:0009058,GO:0009059,GO:0009987,GO:0010467,GO:0015935,GO:0019538,GO:0022626,GO:0022627,GO:0032991,GO:0034641,GO:0034645,GO:0043043,GO:0043170,GO:0043226,GO:0043228,GO:0043229,GO:0043232,GO:0043603,GO:0043604,GO:0044237,GO:0044238,GO:0044249,GO:…	-	ko:K02967	ko03010,map03010
WP_007046328.1	GCF025152575.1	30S ribosomal protein S2 [Subdoligranulum variabile]	Bacteria	Bacillota	Clostridia	Oscillospirales	Ruminococcaceae	Subdoligranulum	Bacteria	Superkingdom	1651	0	High	55	10	43	4	242	27.1	834	-1.04408	11.881	-2.48107	0.0349555	0.0674192	-4.15438	2611.6	7088.9	10315.3	10668.5	3857	3207.9	4576	1215.7	1982.4	3691.4	3460.3	2324.8	411471.SUBVAR_04917	1.33e-169	474	COG0052@1|root,COG0052@2|Bacteria,1TPNA@1239|Firmicutes,247ZR@186801|Clostridia,3WGT4@541000|Ruminococcaceae	186801|Clostridia	J	rpsB	-	-	ko:K02967	ko03010,map03010
WP_018589449.1	GCF000439105.1	30S ribosomal protein S2 [Terrisporobacter glycolicus]	Bacteria	Bacillota	Clostridia	Peptostreptococcales-Tissierellales	Peptostreptococcaceae	Terrisporobacter	Bacteria	Superkingdom	7646	0	High	23	3	16	1	240	27.1	181	-0.466877	5.77584	-1.36696	0.204839	0.278065	-5.78212	68.1	82.1	132.1	71	40.6	30.2	40.4	39.6	35.9	44	51	69.6	1151292.QEW_2654	2.55e-154	435	COG0052@1|root,COG0052@2|Bacteria,1TPNA@1239|Firmicutes,247ZR@186801|Clostridia,25QY9@186804|Peptostreptococcaceae	186801|Clostridia	J	rpsB	-	-	ko:K02967	ko03010,map03010
WP_040435206.1	GCF022845755.1	30S ribosomal protein S20 [[Clostridium] hylemonae]	Bacteria	Bacillota	Clostridia	Eubacteriales	Clostridiaceae	Clostridium	Clostridia	Class	2781	0	High	10	2	9	2	87	9.4	39	-2.17856	11.5374	-5.54376	0.000360626	0.00332655	0.469189	1788.7	11235.6	7514.9	10544.8	4253.5	9432.7	1183.8	1078	1498.5	1869.4	1113.5	1859	553973.CLOHYLEM_06690	1.79e-44	145	COG0268@1|root,COG0268@2|Bacteria,1VEGX@1239|Firmicutes,24QNX@186801|Clostridia,220RQ@1506553|Lachnoclostridium	186801|Clostridia	J	rpsT	-	-	ko:K02968	ko03010,map03010
WP_005984636.1	GCF000239695.1	30S ribosomal protein S20 [Actinomyces graevenitzii]	Bacteria	Actinobacteriota	Actinobacteria	Actinomycetales	Actinomycetaceae	Actinomyces	Actinomyces	Genus	171	0.018	Medium	9	1	1	1	86	9.7	0	-1.73341	9.31693	-3.63471	0.00545487	0.0171975	-2.30024	2603.9	336.7	2062.6	998.8	1838.2	740.3	289.4	278.2	216.5	458.5	427.3	526.5	435830.HMPREF0045_00187	2.01e-48	155	COG0268@1|root,COG0268@2|Bacteria,2IQ73@201174|Actinobacteria,4D66N@85005|Actinomycetales	201174|Actinobacteria	J	rpsT	GO:0005575,GO:0005622,GO:0005623,GO:0005737,GO:0005829,GO:0008150,GO:0040007,GO:0044424,GO:0044444,GO:0044464	-	ko:K02968	ko03010,map03010
WP_154406851.1	GCF009695585.1	30S ribosomal protein S20 [Anaerovibrio slackiae]	Bacteria	Bacillota	Negativicutes	Veillonellales-Selenomonadales	Selenomonadaceae	Anaerovibrio	Anaerovibrio	Genus	11358	0	High	40	3	6	2	88	9.5	61	2.05788	10.2604	5.54868	0.000358349	0.00332254	0.475632	753.6	486.4	768.8	768.3	441.6	488.3	5889.3	3471.3	1763.9	1442.7	2151.3	2190.3	1392502.JNIO01000002_gene334	2.61e-45	147	COG0268@1|root,COG0268@2|Bacteria,1TU7V@1239|Firmicutes,4H5BA@909932|Negativicutes	909932|Negativicutes	J	rpsT	-	-	ko:K02968	ko03010,map03010
WP_007046711.1	GCF025152575.1	30S ribosomal protein S20 [Subdoligranulum variabile]	Bacteria	Bacillota	Clostridia	Oscillospirales	Ruminococcaceae	Subdoligranulum	Subdoligranulum	Genus	14204	0	High	25	2	8	2	88	9.4	225	-0.0938929	10.5209	-0.160637	0.875931	0.905504	-6.69621	1006.9	2647.5	3285.2	3826.4	657	552.7	4306	1096.7	1392.6	1432.7	827.3	1057	411471.SUBVAR_05318	1.57e-46	150	COG0268@1|root,COG0268@2|Bacteria,1VEGX@1239|Firmicutes,24QNX@186801|Clostridia,3WKKU@541000|Ruminococcaceae	186801|Clostridia	J	rpsT	-	-	ko:K02968	ko03010,map03010
WP_007554217.1	GCF000194985.1	30S ribosomal protein S21 [Dialister micraerophilus]	Bacteria	Bacillota	Negativicutes	Veillonellales-Selenomonadales	Veillonellaceae	Dialister	Negativicutes	Class	10081	0	High	31	3	5	2	58	6.9	40	3.04583	7.36172	2.96846	0.0157593	0.0371464	-3.36848	190.7	117.6	211.9	161.1	0	43.8	55.8	108.5	1740.5	2362.9	2517.5	171.9	888062.HMPREF9083_1138	1.39e-29	105	COG0828@1|root,COG0828@2|Bacteria,1VEHU@1239|Firmicutes,4H5V2@909932|Negativicutes	909932|Negativicutes	J	rpsU	-	-	ko:K02970	ko03010,map03010
WP_033117845.1	GCF001940005.1	30S ribosomal protein S21 [Intestinimonas butyriciproducens]	Bacteria	Bacillota	Clostridia	Oscillospirales	Oscillospiraceae	Intestinimonas	Clostridia	Class	792	0	High	30	2	5	1	60	7.1	67	-1.29276	8.88303	-2.70048	0.0243963	0.0511349	-3.80193	672.1	668.9	884.5	730.8	1112	499.8	80.7	172.4	300.8	525.9	377.1	883.2	1297617.JPJD01000028_gene2294	6.72e-31	108	COG0828@1|root,COG0828@2|Bacteria,1VEHU@1239|Firmicutes,24QP9@186801|Clostridia,269QJ@186813|unclassified Clostridiales	186801|Clostridia	J	rpsU	-	-	ko:K02970	ko03010,map03010
WP_102364983.1	GCF002874775.1	30S ribosomal protein S21 [Monoglobus pectinilyticus]	Bacteria	Bacillota	Clostridia	Monoglobales	Monoglobaceae	Monoglobus	Bacillota	Phylum	10430	0	High	33	3	5	2	57	6.8	67	1.17179	9.67781	2.65571	0.0262521	0.054143	-3.87412	377.1	811.6	697.3	504.5	494	490.8	2293	383.4	1428.8	716.4	1977	1928.6	537013.CLOSTMETH_03186	6.13e-26	96.3	COG0828@1|root,COG0828@2|Bacteria,1VEHU@1239|Firmicutes,24QP9@186801|Clostridia	186801|Clostridia	J	rpsU	-	-	ko:K02970	ko03010,map03010
WP_092452018.1	GCF900111235.1	30S ribosomal protein S3 [[Clostridium] fimetarium]	Bacteria	Bacillota	Clostridia	Eubacteriales	Clostridiaceae	Clostridium	Clostridium	Genus	9607	0.002	High	7	1	1	1	218	24.3	34	1.07716	7.26425	2.22873	0.0528361	0.093318	-4.55306	174.3	69.7	236	122.8	55.5	67.4	90.7	251.9	206	222.1	185.7	619	537007.BLAHAN_06375	2.84e-134	382	COG0092@1|root,COG0092@2|Bacteria,1TPCP@1239|Firmicutes,24833@186801|Clostridia,3XZ7Y@572511|Blautia	186801|Clostridia	J	rpsC	-	-	ko:K02982	ko03010,map03010
WP_003497844.1	GCF008632235.1	30S ribosomal protein S3 [[Clostridium] symbiosum]	Bacteria	Bacillota	Clostridia	Eubacteriales	Clostridiaceae	Clostridium	Clostridia	Class	7289	0	High	15	2	5	1	218	24.1	233	0.317115	9.23488	0.973966	0.355548	0.436598	-6.21691	759.5	339.3	673.2	904.7	340.5	457.5	814.6	404.3	529.5	714	923.2	797.4	742740.HMPREF9474_00434	1.62e-149	421	COG0092@1|root,COG0092@2|Bacteria,1TPCP@1239|Firmicutes,24833@186801|Clostridia,21XE4@1506553|Lachnoclostridium	186801|Clostridia	J	rpsC	-	-	ko:K02982	ko03010,map03010
WP_012741333.1	GCF003438925.1	30S ribosomal protein S3 [[Ruminococcus] torques]	Bacteria	Bacillota	Clostridia	Lachnospirales	Lachnospiraceae	Agathobacter	Clostridia	Class	11678	0	High	33	5	21	2	218	24	536	2.30515	9.31077	5.2107	0.000557905	0.00424997	0.0248026	311.4	230.2	292.6	236.6	199.6	536.7	2009.1	848.6	578.1	2035	1950.4	2014.5	140626.JHWB01000013_gene249	2.37e-142	403	COG0092@1|root,COG0092@2|Bacteria,1TPCP@1239|Firmicutes,24833@186801|Clostridia	186801|Clostridia	J	rpsC	-	-	ko:K02982	ko03010,map03010
WP_075579431.1	GCF900095825.1	30S ribosomal protein S3 [Acidaminococcus massiliensis]	Bacteria	Bacillota	Negativicutes	Acidaminococcales	Acidaminococcaceae	Acidaminococcus	Acidaminococcus	Genus	4746	0	High	33	6	15	4	225	25.2	423	2.20445	9.79767	5.49964	0.000381746	0.00342561	0.411291	747.4	303	461.6	475.7	336.7	298.6	1443	2307.4	1361	3438.3	2915.8	1067.4	591001.Acfer_1923	2.31e-157	441	COG0092@1|root,COG0092@2|Bacteria,1TPCP@1239|Firmicutes,4H3BP@909932|Negativicutes	909932|Negativicutes	J	rpsC	-	-	ko:K02982	ko03010,map03010
WP_006255212.1	GCF000159995.1	30S ribosomal protein S3 [Alloprevotella tannerae]	Bacteria	Bacteroidota	Bacteroidia	Bacteroidales	Prevotellaceae	Alloprevotella	Bacteria	Superkingdom	11356	0	High	14	3	12	2	243	27.6	119	0.564794	10.7472	1.2951	0.227552	0.303742	-5.86937	1507.7	915	782.1	1463.2	2879.9	1744.6	937.8	1949.7	1818.6	2852.3	2820.5	3110.3	626522.GCWU000325_01441	5.01e-170	475	COG0092@1|root,COG0092@2|Bacteria,4NE9F@976|Bacteroidetes,2FMYX@200643|Bacteroidia,1WD5R@1283313|Alloprevotella	976|Bacteroidetes	J	rpsC	GO:0002181,GO:0003674,GO:0003735,GO:0005198,GO:0005575,GO:0005622,GO:0005623,GO:0005737,GO:0005829,GO:0005840,GO:0006412,GO:0006518,GO:0006807,GO:0008150,GO:0008152,GO:0009058,GO:0009059,GO:0009987,GO:0010467,GO:0015935,GO:0019538,GO:0022626,GO:0022627,GO:0032991,GO:0034641,GO:0034645,GO:0043043,GO:0043170,GO:0043226,GO:0043228,GO:0043229,GO:0043232,GO:0043603,GO:0043604,GO:0044237,GO:0044238,GO:…	-	ko:K02982	ko03010,map03010
WP_039206677.1	GCF900141865.1	30S ribosomal protein S3 [Anaerovibrio lipolyticus]	Bacteria	Bacillota	Negativicutes	Veillonellales-Selenomonadales	Selenomonadaceae	Anaerovibrio	Anaerovibrio	Genus	13935	0	High	21	4	15	1	222	24.3	242	1.2671	7.96785	3.80799	0.00417383	0.0143048	-2.02839	239.4	148	172.2	140.9	151	131	294.4	368	321.4	437.5	333.6	664.8	1408423.JHYA01000011_gene1326	5.04e-155	435	COG0092@1|root,COG0092@2|Bacteria,1TPCP@1239|Firmicutes,4H3BP@909932|Negativicutes	909932|Negativicutes	J	rpsC	-	-	ko:K02982	ko03010,map03010
WP_154405987.1	GCF009695585.1	30S ribosomal protein S3 [Anaerovibrio slackiae]	Bacteria	Bacillota	Negativicutes	Veillonellales-Selenomonadales	Selenomonadaceae	Anaerovibrio	Anaerovibrio	Genus	11730	0	High	38	7	29	5	222	24.4	766	3.11297	11.2396	9.46263	5.7e-06	0.000922403	4.57369	1383.6	661.2	1763.9	718.9	522.5	505	17275.6	4855.8	3786.1	9636.8	3869.3	10916.4	1408423.JHYA01000011_gene1326	3.36e-144	408	COG0092@1|root,COG0092@2|Bacteria,1TPCP@1239|Firmicutes,4H3BP@909932|Negativicutes	909932|Negativicutes	J	rpsC	-	-	ko:K02982	ko03010,map03010
WP_154043492.1	GCF025567135.1	30S ribosomal protein S3 [Bacteroidaceae bacterium]	Bacteria	Bacteroidota	Bacteroidia	Bacteroidales	Bacteroidaceae	Bacteroides	Bacteria	Superkingdom	2104	0	High	23	5	15	1	243	27.2	268	-2.10311	8.14578	-4.16784	0.00242481	0.00998418	-1.47518	720.7	1166.7	176.5	393.5	523.1	1322.4	57.1	58.7	516.7	199.4	170.1	104.7	667015.Bacsa_2014	1.8e-163	458	COG0092@1|root,COG0092@2|Bacteria,4NE9F@976|Bacteroidetes,2FMYX@200643|Bacteroidia,4AKAZ@815|Bacteroidaceae	976|Bacteroidetes	J	rpsC	GO:0002181,GO:0003674,GO:0003735,GO:0005198,GO:0005575,GO:0005622,GO:0005623,GO:0005737,GO:0005829,GO:0005840,GO:0006412,GO:0006518,GO:0006807,GO:0008150,GO:0008152,GO:0009058,GO:0009059,GO:0009987,GO:0010467,GO:0015935,GO:0019538,GO:0022626,GO:0022627,GO:0032991,GO:0034641,GO:0034645,GO:0043043,GO:0043170,GO:0043226,GO:0043228,GO:0043229,GO:0043232,GO:0043603,GO:0043604,GO:0044237,GO:0044238,GO:…	-	ko:K02982	ko03010,map03010
WP_018109196.1	GCF000375405.1	30S ribosomal protein S3 [Bacteroides propionicifaciens]	Bacteria	Bacteroidota	Bacteroidia	Bacteroidales	Bacteroidaceae	Bacteroides	Bacteria	Superkingdom	5356	0	High	11	3	8	2	243	27.4	69	-0.262141	9.8248	-0.812117	0.437698	0.518041	-6.36201	1286.6	758.6	854.7	826.7	1289.2	1072.7	625.9	810	790.5	904.7	773.6	1141.6	679937.Bcop_0237	2.07e-147	417	COG0092@1|root,COG0092@2|Bacteria,4NE9F@976|Bacteroidetes,2FMYX@200643|Bacteroidia,4AKAZ@815|Bacteroidaceae	976|Bacteroidetes	J	rpsC	GO:0002181,GO:0003674,GO:0003735,GO:0005198,GO:0005575,GO:0005622,GO:0005623,GO:0005737,GO:0005829,GO:0005840,GO:0006412,GO:0006518,GO:0006807,GO:0008150,GO:0008152,GO:0009058,GO:0009059,GO:0009987,GO:0010467,GO:0015935,GO:0019538,GO:0022626,GO:0022627,GO:0032991,GO:0034641,GO:0034645,GO:0043043,GO:0043170,GO:0043226,GO:0043228,GO:0043229,GO:0043232,GO:0043603,GO:0043604,GO:0044237,GO:0044238,GO:…	-	ko:K02982	ko03010,map03010
WP_216469605.1	GCF018918345.1	30S ribosomal protein S3 [Butyricicoccus sp. MSJd-7]	Bacteria	Bacillota	Clostridia	Oscillospirales	Butyricicoccaceae	Butyricicoccus	Clostridia	Class	5417	0	High	29	5	8	3	256	29.2	281	0.938347	8.01653	2.79372	0.0209466	0.0455821	-3.65129	266.9	125.7	302.2	171.1	166.4	143.5	237	533.8	283.6	500.2	269.4	431.2	1408437.JNJN01000041_gene146	9.45e-132	379	COG0092@1|root,COG0092@2|Bacteria,1TPCP@1239|Firmicutes,24833@186801|Clostridia,25VHR@186806|Eubacteriaceae	186801|Clostridia	J	rpsC	-	-	ko:K02982	ko03010,map03010
WP_008710991.1	GCF000585335.1	30S ribosomal protein S3 [Cloacibacillus evryensis]	Bacteria	Synergistota	Synergistia	Synergistales	Synergistaceae	Cloacibacillus	Synergistaceae	Family	12644	0	High	13	2	6	2	224	25.6	174	-3.35762	8.94802	-6.55663	0.000104858	0.00193587	1.71899	2017	2077.2	648	901.4	1048.5	6062.7	99.5	146.1	149.7	119.2	145.1	343.4	457415.HMPREF1006_01614	6.64e-161	450	COG0092@1|root,COG0092@2|Bacteria,3TABJ@508458|Synergistetes	508458|Synergistetes	J	rpsC	-	-	ko:K02982	ko03010,map03010
WP_004850122.1	GCF902362315.1	30S ribosomal protein S3 [Coprococcus eutactus]	Bacteria	Bacillota	Clostridia	Lachnospirales	Lachnospiraceae	Coprococcus	Clostridia	Class	10659	0	High	16	2	4	1	222	24.6	210	-1.09694	6.21321	-3.06352	0.0135107	0.0331665	-3.21469	82.8	67.2	222.6	276.3	88.1	50.7	43.2	41.5	49.9	48.1	40.3	86.9	411474.COPEUT_02161	6.39e-158	442	COG0092@1|root,COG0092@2|Bacteria,1TPCP@1239|Firmicutes,24833@186801|Clostridia	186801|Clostridia	J	rpsC	-	-	ko:K02982	ko03010,map03010
WP_016360094.1	GCF001722575.1	30S ribosomal protein S3 [Eisenbergiella tayi]	Bacteria	Bacillota	Clostridia	Lachnospirales	Lachnospiraceae	Eisenbergiella	Clostridia	Class	2904	0	High	15	3	7	1	218	24.1	231	-0.181542	9.89208	-0.542802	0.600461	0.671913	-6.55162	1123.3	748.4	2050.4	1024.9	517	1167.8	734.1	482.4	950.4	1118.3	676.3	1967.7	658086.HMPREF0994_07178	1.19e-151	426	COG0092@1|root,COG0092@2|Bacteria,1TPCP@1239|Firmicutes,24833@186801|Clostridia,27IU4@186928|unclassified Lachnospiraceae	186801|Clostridia	J	rpsC	-	-	ko:K02982	ko03010,map03010
WP_022789351.1	GCF900459315.1	30S ribosomal protein S3 [Faecalicoccus pleomorphus]	Bacteria	Bacillota	Bacilli	Erysipelotrichales	Erysipelotrichaceae	Faecalicoccus	Bacillota	Phylum	8051	0	High	18	4	7	3	283	31.7	96	-1.7929	9.58866	-3.03878	0.014062	0.0341895	-3.25469	1199	698.8	621.3	625.5	4819	5492.8	204.7	358.1	465.6	368	837.6	468.6	1123313.ATUT01000003_gene778	1.69e-197	548	COG0092@1|root,COG0092@2|Bacteria,1TPCP@1239|Firmicutes,3VNPI@526524|Erysipelotrichia	526524|Erysipelotrichia	J	rpsC	-	-	ko:K02982	ko03010,map03010
WP_058965298.1	GCF001486665.1	30S ribosomal protein S3 [Fournierella massiliensis]	Bacteria	Bacillota	Clostridia	Oscillospirales	Ruminococcaceae	Fournierella	Oscillospirales	Order	14649	0	High	18	3	8	1	228	25.1	249	-1.0662	8.64345	-1.77144	0.110291	0.16718	-5.24009	73.3	1605.9	632.3	751.9	2133.1	308	236.2	383.2	168.9	704.7	199.6	202.2	411471.SUBVAR_05916	8.88e-126	362	COG0092@1|root,COG0092@2|Bacteria,1TPCP@1239|Firmicutes,24833@186801|Clostridia,3WGIF@541000|Ruminococcaceae	186801|Clostridia	J	rpsC	-	-	ko:K02982	ko03010,map03010
WP_003864838.1	GCF003464225.1	30S ribosomal protein S3 [Holdemanella biformis]	Bacteria	Bacillota	Bacilli	Erysipelotrichales	Erysipelotrichaceae	Holdemanella	Bacillota	Phylum	3686	0	High	9	2	2	1	270	29.9	42	0.270996	7.91989	0.634592	0.541504	0.617106	-6.49468	165.5	124.1	243.4	469.6	751.4	62.7	120.9	458.1	155	422.9	368.3	258.3	518637.EUBIFOR_01046	1.75e-188	524	COG0092@1|root,COG0092@2|Bacteria,1TPCP@1239|Firmicutes,3VNPI@526524|Erysipelotrichia	526524|Erysipelotrichia	J	rpsC	-	-	ko:K02982	ko03010,map03010
WP_058118498.1	GCF001940005.1	30S ribosomal protein S3 [Intestinimonas butyriciproducens]	Bacteria	Bacillota	Clostridia	Oscillospirales	Oscillospiraceae	Intestinimonas	Clostridia	Class	9353	0	High	11	3	8	1	302	33.5	229	-0.643837	8.68875	-1.29138	0.228783	0.305093	-5.87379	521.5	333.1	820.4	445.5	1009.1	290.2	106.4	302.8	159.6	532.6	991	465.6	1297617.JPJD01000013_gene912	1.16e-173	489	COG0092@1|root,COG0092@2|Bacteria,1TPCP@1239|Firmicutes,24833@186801|Clostridia,2680N@186813|unclassified Clostridiales	186801|Clostridia	J	rpsC	-	-	ko:K02982	ko03010,map03010
WP_027825718.1	GCF000425905.1	30S ribosomal protein S3 [Lactobacillus psittaci]	Bacteria	Bacillota	Bacilli	Lactobacillales	Lactobacillaceae	Lactobacillus	Lactobacillus	Genus	10867	0	High	17	4	7	2	224	25	102	0.494655	10.6593	0.918534	0.38232	0.463779	-6.26906	1573.7	3865.1	1246.7	613.5	1862.6	734.2	3615.9	1198.7	942.7	2747.8	1181.1	3759.6	1122152.AUEI01000006_gene49	1.06e-157	442	COG0092@1|root,COG0092@2|Bacteria,1TPCP@1239|Firmicutes,4HAUR@91061|Bacilli,3F3Q8@33958|Lactobacillaceae	91061|Bacilli	J	rpsC	GO:0002181,GO:0003674,GO:0003735,GO:0005198,GO:0005575,GO:0005622,GO:0005623,GO:0005737,GO:0005829,GO:0005840,GO:0006412,GO:0006518,GO:0006807,GO:0008150,GO:0008152,GO:0009058,GO:0009059,GO:0009987,GO:0010467,GO:0015935,GO:0019538,GO:0022626,GO:0022627,GO:0032991,GO:0034641,GO:0034645,GO:0043043,GO:0043170,GO:0043226,GO:0043228,GO:0043229,GO:0043232,GO:0043603,GO:0043604,GO:0044237,GO:0044238,GO:…	-	ko:K02982	ko03010,map03010
WP_006862747.1	GCF900102475.1	30S ribosomal protein S3 [Marvinbryantia formatexigens]	Bacteria	Bacillota	Clostridia	Lachnospirales	Lachnospiraceae	Marvinbryantia	Clostridia	Class	15774	0	High	11	2	4	1	214	23.8	174	-0.767409	8.34893	-2.02091	0.0740459	0.121505	-4.87249	698.4	507.1	263.2	206.9	235	1285.3	298.6	148.5	352.8	236.9	214.8	298.4	478749.BRYFOR_07960	1.34e-146	413	COG0092@1|root,COG0092@2|Bacteria,1TPCP@1239|Firmicutes,24833@186801|Clostridia	186801|Clostridia	J	rpsC	-	-	ko:K02982	ko03010,map03010
WP_048515392.1	GCF900167325.1	30S ribosomal protein S3 [Megasphaera cerevisiae]	Bacteria	Bacillota	Negativicutes	Veillonellales-Selenomonadales	Veillonellaceae	Megasphaera	Megasphaera	Genus	14557	0	High	26	5	6	4	223	24.7	187	1.1913	9.78158	1.78541	0.107885	0.164108	-5.22006	1211.4	305.1	498.9	688.4	837	363.2	502.9	1314.2	1571.1	879.8	7469.8	806.4	1232428.CAVO010000124_gene564	1.68e-151	426	COG0092@1|root,COG0092@2|Bacteria,1TPCP@1239|Firmicutes,4H3BP@909932|Negativicutes	909932|Negativicutes	J	rpsC	-	-	ko:K02982	ko03010,map03010
WP_036377712.1	GCF001404615.1	30S ribosomal protein S3 [Mitsuokella jalaludinii]	Bacteria	Bacillota	Negativicutes	Veillonellales-Selenomonadales	Selenomonadaceae	Mitsuokella	Mitsuokella	Genus	7324	0	High	26	5	26	1	222	24.7	860	3.22233	9.06469	5.5002	0.000381468	0.00342561	0.412032	468.7	148.1	308.6	190.2	154.8	43.9	1106.6	778.5	3443.9	1927.1	1540.1	2167.6	1410665.JNKR01000013_gene1372	4.31e-156	438	COG0092@1|root,COG0092@2|Bacteria,1TPCP@1239|Firmicutes,4H3BP@909932|Negativicutes	909932|Negativicutes	J	rpsC	-	-	ko:K02982	ko03010,map03010
WP_005842107.1	GCF902373875.1	30S ribosomal protein S3 [Mitsuokella multacida]	Bacteria	Bacillota	Negativicutes	Veillonellales-Selenomonadales	Selenomonadaceae	Mitsuokella	Mitsuokella	Genus	11264	0	High	31	6	28	2	222	24.7	897	2.63577	8.73748	4.24477	0.00216406	0.00931354	-1.35911	442.5	213.4	250.8	199.7	41.3	122.9	1109.9	2664.7	468.7	957.4	2386.2	455.1	500635.MITSMUL_05068	1.29e-157	442	COG0092@1|root,COG0092@2|Bacteria,1TPCP@1239|Firmicutes,4H3BP@909932|Negativicutes	909932|Negativicutes	J	rpsC	-	-	ko:K02982	ko03010,map03010
WP_154554948.1	GCF009695905.1	30S ribosomal protein S3 [Mogibacterium kristiansenii]	Bacteria	Bacillota	Clostridia	Peptostreptococcales-Tissierellales	Anaerovoracaceae	Mogibacterium	Clostridia	Class	13870	0	High	14	3	5	2	288	32.1	216	-1.68251	9.01966	-3.32397	0.00889658	0.0243415	-2.79498	2664.5	438.4	765	872.8	1269	648.4	161.3	243.5	170.1	458.7	307.2	613.5	936375.HMPREF1152_1575	2.56e-153	436	COG0092@1|root,COG0092@2|Bacteria,1TPCP@1239|Firmicutes,24833@186801|Clostridia,3WCE6@538999|Clostridiales incertae sedis	186801|Clostridia	J	rpsC	-	-	ko:K02982	ko03010,map03010
WP_102365567.1	GCF002874775.1	30S ribosomal protein S3 [Monoglobus pectinilyticus]	Bacteria	Bacillota	Clostridia	Monoglobales	Monoglobaceae	Monoglobus	Clostridia	Class	12671	0	High	10	2	4	1	240	26.7	193	1.20297	8.44192	2.25377	0.0507191	0.0903032	-4.51395	489.7	86	502.4	345.7	256	74.7	367.1	297.6	192.9	550.4	893.2	2052.4	428125.CLOLEP_01030	2.54e-114	333	COG0092@1|root,COG0092@2|Bacteria,1TPCP@1239|Firmicutes,24833@186801|Clostridia,3WGIF@541000|Ruminococcaceae	186801|Clostridia	J	rpsC	-	-	ko:K02982	ko03010,map03010
WP_068961788.1	GCF001688845.2	30S ribosomal protein S3 [Muribaculum intestinale]	Bacteria	Bacteroidota	Bacteroidia	Bacteroidales	Muribaculaceae	Muribaculum	Bacteria	Superkingdom	3279	0	High	13	3	9	1	245	27.5	114	0.248516	6.69481	0.587189	0.571526	0.644972	-6.52511	118.6	35.2	73.7	84.4	305.1	86.2	88	125	71.1	155.4	77.3	208.3	742726.HMPREF9448_02472	1.37e-142	405	COG0092@1|root,COG0092@2|Bacteria,4NE9F@976|Bacteroidetes,2FMYX@200643|Bacteroidia,22W3B@171551|Porphyromonadaceae	976|Bacteroidetes	J	rpsC	GO:0002181,GO:0003674,GO:0003735,GO:0005198,GO:0005575,GO:0005622,GO:0005623,GO:0005737,GO:0005829,GO:0005840,GO:0006412,GO:0006518,GO:0006807,GO:0008150,GO:0008152,GO:0009058,GO:0009059,GO:0009987,GO:0010467,GO:0015935,GO:0019538,GO:0022626,GO:0022627,GO:0032991,GO:0034641,GO:0034645,GO:0043043,GO:0043170,GO:0043226,GO:0043228,GO:0043229,GO:0043232,GO:0043603,GO:0043604,GO:0044237,GO:0044238,GO:…	-	ko:K02982	ko03010,map03010
WP_040663499.1	GCF000307265.1	30S ribosomal protein S3 [Oscillibacter ruminantium]	Bacteria	Bacillota	Clostridia	Oscillospirales	Oscillospiraceae	Oscillibacter	Oscillibacter	Genus	15819	0	High	15	4	6	1	344	37.1	242	0.440873	7.59527	1.39554	0.196359	0.268324	-5.74658	195.6	225.8	297.4	160.3	141	67.6	178.3	143.2	118.2	345.7	324.8	374.7	1007096.BAGW01000031_gene63	1.8e-202	565	COG0092@1|root,COG0092@2|Bacteria,1TPCP@1239|Firmicutes,24833@186801|Clostridia,2N6N1@216572|Oscillospiraceae	186801|Clostridia	J	rpsC	-	-	ko:K02982	ko03010,map03010
WP_235228232.1	GCF021531915.1	30S ribosomal protein S3 [Oscillibacter valericigenes]	Bacteria	Bacillota	Clostridia	Oscillospirales	Oscillospiraceae	Oscillibacter	Oscillibacter	Genus	2304	0	High	18	4	8	1	291	32.4	327	-0.296734	9.20143	-0.75392	0.470181	0.548382	-6.40868	370.2	548	1093.5	1914.6	753.7	238.3	528.8	657.1	322.6	756.2	550.1	476.1	1235797.C816_00666	7.14e-154	438	COG0092@1|root,COG0092@2|Bacteria,1TPCP@1239|Firmicutes,24833@186801|Clostridia,2N6N1@216572|Oscillospiraceae	186801|Clostridia	J	rpsC	-	-	ko:K02982	ko03010,map03010
WP_021589354.1	GCF000468635.1	30S ribosomal protein S3 [Prevotella baroniae]	Bacteria	Bacteroidota	Bacteroidia	Bacteroidales	Prevotellaceae	Prevotella	Bacteria	Superkingdom	6103	0	High	27	6	16	2	243	27.3	251	1.11725	8.91852	3.17799	0.0112355	0.0289112	-3.02983	401.5	272.2	326.5	283.2	408.1	299.3	633	2266.8	631.6	434.8	607.3	542.5	1122990.BAJH01000014_gene1855	3.2e-157	442	COG0092@1|root,COG0092@2|Bacteria,4NE9F@976|Bacteroidetes,2FMYX@200643|Bacteroidia	976|Bacteroidetes	J	rpsC	GO:0002181,GO:0003674,GO:0003735,GO:0005198,GO:0005575,GO:0005622,GO:0005623,GO:0005737,GO:0005829,GO:0005840,GO:0006412,GO:0006518,GO:0006807,GO:0008150,GO:0008152,GO:0009058,GO:0009059,GO:0009987,GO:0010467,GO:0015935,GO:0019538,GO:0022626,GO:0022627,GO:0032991,GO:0034641,GO:0034645,GO:0043043,GO:0043170,GO:0043226,GO:0043228,GO:0043229,GO:0043232,GO:0043603,GO:0043604,GO:0044237,GO:0044238,GO:…	-	ko:K02982	ko03010,map03010
WP_126679014.1	GCF003977605.1	30S ribosomal protein S3 [Prevotella koreensis]	Bacteria	Bacteroidota	Bacteroidia	Bacteroidales	Prevotellaceae	Prevotella	Bacteria	Superkingdom	1100	0	High	21	5	15	1	244	27.4	159	1.36384	7.27446	3.31641	0.00900428	0.0245472	-2.80711	72.7	61.1	75.5	68.6	525.2	62	230.1	565.3	522.7	225.7	127.6	116.5	1122991.BAIZ01000006_gene624	7.45e-152	429	COG0092@1|root,COG0092@2|Bacteria,4NE9F@976|Bacteroidetes,2FMYX@200643|Bacteroidia	976|Bacteroidetes	J	rpsC	GO:0002181,GO:0003674,GO:0003735,GO:0005198,GO:0005575,GO:0005622,GO:0005623,GO:0005737,GO:0005829,GO:0005840,GO:0006412,GO:0006518,GO:0006807,GO:0008150,GO:0008152,GO:0009058,GO:0009059,GO:0009987,GO:0010467,GO:0015935,GO:0019538,GO:0022626,GO:0022627,GO:0032991,GO:0034641,GO:0034645,GO:0043043,GO:0043170,GO:0043226,GO:0043228,GO:0043229,GO:0043232,GO:0043603,GO:0043604,GO:0044237,GO:0044238,GO:…	-	ko:K02982	ko03010,map03010
WP_154527941.1	GCF009695745.1	30S ribosomal protein S3 [Pyramidobacter porci]	Bacteria	Synergistota	Synergistia	Synergistales	Synergistaceae	Pyramidobacter	Pyramidobacter	Genus	3555	0.004	High	4	1	1	1	229	25.7	19	-3.11634	7.87067	-8.61321	1.23e-05	0.00104984	3.83706	657	998.1	398	440.3	689.1	1340.9	92	70.5	67.6	68.1	80.6	97	352165.HMPREF7215_0912	2.6e-165	462	COG0092@1|root,COG0092@2|Bacteria,3TABJ@508458|Synergistetes	508458|Synergistetes	J	rpsC	-	-	ko:K02982	ko03010,map03010
WP_015558482.1	GCF000210095.1	30S ribosomal protein S3 [Ruminococcus champanellensis]	Bacteria	Bacillota	Clostridia	Oscillospirales	Ruminococcaceae	Ruminococcus	Ruminococcus	Genus	10600	0	High	10	2	3	2	260	29.1	37	0.575708	7.25958	1.03838	0.326212	0.406801	-6.15323	167.8	216.5	118.3	70.7	105.6	115.8	160.9	56.8	167.5	268.9	132.4	753.9	641112.ACOK01000089_gene1256	3.42e-140	401	COG0092@1|root,COG0092@2|Bacteria,1TPCP@1239|Firmicutes,24833@186801|Clostridia,3WGIF@541000|Ruminococcaceae	186801|Clostridia	J	rpsC	-	-	ko:K02982	ko03010,map03010
WP_006694700.1	GCF000234135.1	30S ribosomal protein S3 [Selenomonas noxia]	Bacteria	Bacillota	Negativicutes	Veillonellales-Selenomonadales	Selenomonadaceae	Selenomonas	Selenomonas	Genus	1018	0	High	18	4	12	1	223	25	186	2.74401	7.59035	2.84928	0.019131	0.0427426	-3.5614	213.7	96	166.4	181.1	267.4	0	155.1	411.5	260.6	3100	437.1	672.1	585503.HMPREF7545_0817	5.67e-157	440	COG0092@1|root,COG0092@2|Bacteria,1TPCP@1239|Firmicutes,4H3BP@909932|Negativicutes	909932|Negativicutes	J	rpsC	-	-	ko:K02982	ko03010,map03010
WP_123198148.1	GCF003725295.1	30S ribosomal protein S3 [Slackia faecicanis]	Bacteria	Actinobacteriota	Coriobacteriia	Coriobacteriales	Eggerthellaceae	Slackia	Bacteria	Superkingdom	7634	0	High	15	3	9	1	240	26.7	128	-1.57662	7.01607	-4.18946	0.00234831	0.00978341	-1.44248	291.2	147.8	243.4	274.3	262.6	160.8	41	64.9	60.4	108.9	119.4	77.8	742818.HMPREF9451_00225	2.06e-149	422	COG0092@1|root,COG0092@2|Bacteria,2GKF1@201174|Actinobacteria,4CUK7@84998|Coriobacteriia	84998|Coriobacteriia	J	rpsC	-	-	ko:K02982	ko03010,map03010
WP_154328622.1	GCF009676955.1	30S ribosomal protein S3 [Sodaliphilus pleomorphus]	Bacteria	Bacteroidota	Bacteroidia	Bacteroidales	Muribaculaceae	Sodaliphilus	Bacteria	Superkingdom	9291	0	High	30	6	20	3	239	26.7	395	1.68141	10.2942	3.36962	0.00827405	0.0232103	-2.72181	1003.8	722.7	670.9	581.9	780.7	532.4	648.3	3636.7	1706.6	5313.7	5380.4	1119.8	880074.BARVI_08300	3.77e-143	407	COG0092@1|root,COG0092@2|Bacteria,4NE9F@976|Bacteroidetes,2FMYX@200643|Bacteroidia,22W3B@171551|Porphyromonadaceae	976|Bacteroidetes	J	rpsC	GO:0002181,GO:0003674,GO:0003735,GO:0005198,GO:0005575,GO:0005622,GO:0005623,GO:0005737,GO:0005829,GO:0005840,GO:0006412,GO:0006518,GO:0006807,GO:0008150,GO:0008152,GO:0009058,GO:0009059,GO:0009987,GO:0010467,GO:0015935,GO:0019538,GO:0022626,GO:0022627,GO:0032991,GO:0034641,GO:0034645,GO:0043043,GO:0043170,GO:0043226,GO:0043228,GO:0043229,GO:0043232,GO:0043603,GO:0043604,GO:0044237,GO:0044238,GO:…	-	ko:K02982	ko03010,map03010
WP_028077831.1	GCF000425005.1	30S ribosomal protein S3 [Solobacterium moorei]	Bacteria	Bacillota	Bacilli	Erysipelotrichales	Erysipelotrichaceae	Solobacterium	Solobacterium	Genus	5078	0.002	High	3	1	1	1	269	29.8	46	0.0648414	7.57095	0.144137	0.888571	0.914579	-6.69895	226.8	120.1	206.1	168.3	184.4	229.3	83	162.6	121.6	711.3	152.7	292.2	1123263.AUKY01000019_gene1295	2.12e-184	513	COG0092@1|root,COG0092@2|Bacteria,1TPCP@1239|Firmicutes,3VNPI@526524|Erysipelotrichia	526524|Erysipelotrichia	J	rpsC	-	-	ko:K02982	ko03010,map03010
WP_132972747.1	GCF004353325.1	30S ribosomal protein S3 [Streptococcus downii]	Bacteria	Bacillota	Bacilli	Lactobacillales	Streptococcaceae	Streptococcus	Streptococcus	Genus	788	0	High	18	4	10	3	217	24.1	303	1.88155	10.3999	6.29806	0.000141938	0.00218906	1.41407	947.1	666.3	653.8	584.3	839.2	595.9	2680.6	2811.4	1645.2	3227.2	2569.6	2953	1000588.HMPREF9965_0120	3.85e-152	427	COG0092@1|root,COG0092@2|Bacteria,1TPCP@1239|Firmicutes,4HAUR@91061|Bacilli,2TNM9@28037|Streptococcus mitis	91061|Bacilli	J	rpsC	GO:0002181,GO:0003674,GO:0003735,GO:0005198,GO:0005575,GO:0005622,GO:0005623,GO:0005737,GO:0005829,GO:0005840,GO:0006412,GO:0006518,GO:0006807,GO:0008150,GO:0008152,GO:0009058,GO:0009059,GO:0009987,GO:0010467,GO:0015935,GO:0019538,GO:0022626,GO:0022627,GO:0032991,GO:0034641,GO:0034645,GO:0043043,GO:0043170,GO:0043226,GO:0043228,GO:0043229,GO:0043232,GO:0043603,GO:0043604,GO:0044237,GO:0044238,GO:…	-	ko:K02982	ko03010,map03010
WP_007047290.1	GCF025152575.1	30S ribosomal protein S3 [Subdoligranulum variabile]	Bacteria	Bacillota	Clostridia	Oscillospirales	Ruminococcaceae	Subdoligranulum	Clostridia	Class	13895	0	High	39	7	27	5	234	25.5	1100	-0.75695	11.6102	-1.48038	0.17294	0.24121	-5.63834	1568.5	5164.4	8775.3	8747.2	4164.9	1736.5	3854	1235.6	1702.1	2320.9	5534.6	1852.7	411471.SUBVAR_05916	1.56e-164	460	COG0092@1|root,COG0092@2|Bacteria,1TPCP@1239|Firmicutes,24833@186801|Clostridia,3WGIF@541000|Ruminococcaceae	186801|Clostridia	J	rpsC	-	-	ko:K02982	ko03010,map03010
WP_031490580.1	GCF016747875.1	30S ribosomal protein S3 [Succinivibrio dextrinosolvens]	Bacteria	Proteobacteria	Gammaproteobacteria	Aeromonadales	Succinivibrionaceae	Succinivibrio	Bacteria	Superkingdom	4749	0	High	7	2	8	1	258	28.1	136	0.904056	8.19228	2.12178	0.0628867	0.106932	-4.71868	225.9	176.7	215.2	242.4	202.8	220	301.5	309.7	257.4	218.7	419.1	1829.8	1410676.JNKL01000003_gene533	2.7e-161	454	COG0092@1|root,COG0092@2|Bacteria,1MUAI@1224|Proteobacteria,1RN0P@1236|Gammaproteobacteria,1Y465@135624|Aeromonadales	135624|Aeromonadales	J	rpsC	-	-	ko:K02982	ko03010,map03010
WP_228106558.1	GCF020748465.1	30S ribosomal protein S3 [Terrisporobacter mayombei]	Bacteria	Bacillota	Clostridia	Peptostreptococcales-Tissierellales	Peptostreptococcaceae	Terrisporobacter	Clostridia	Class	10946	0	High	14	3	3	3	270	30.4	38	-0.618199	9.55001	-1.90984	0.0885184	0.14036	-5.03863	1013.9	728.1	722.5	1487.7	1004.4	799.8	400	487.3	781.2	748.8	518.6	821.2	272563.CD630_00790	7.96e-144	411	COG0092@1|root,COG0092@2|Bacteria,1TPCP@1239|Firmicutes,24833@186801|Clostridia,25QNG@186804|Peptostreptococcaceae	186801|Clostridia	J	rpsC	-	-	ko:K02982	ko03010,map03010
WP_006188376.1	GCF000412995.1	30S ribosomal protein S3 [Treponema vincentii]	Bacteria	Spirochaetota	Spirochaetia	Spirochaetales	Spirochaetaceae	Treponema	Bacteria	Superkingdom	6463	0.011	Medium	6	2	2	1	246	27.5	38	-0.76882	6.2935	-0.949119	0.367373	0.448813	-6.24059	185.2	22.1	99.3	219.5	613.8	18.7	128.1	22.4	16.7	212.9	105.1	37.8	596324.TREVI0001_1840	2.57e-169	473	COG0092@1|root,COG0092@2|Bacteria,2J5AK@203691|Spirochaetes	203691|Spirochaetes	J	rpsC	-	-	ko:K02982	ko03010,map03010
WP_092478233.1	GCF900111595.1	30S ribosomal protein S4 [[Clostridium] polysaccharolyticum]	Bacteria	Bacillota	Clostridia	Eubacteriales	Clostridiaceae	Clostridium	Clostridia	Class	11871	0.001	High	9	2	2	1	197	22.6	47	0.159553	7.25399	0.430845	0.676726	0.739585	-6.60973	148.8	193	174.1	162.2	91.7	116.9	92.9	88.9	166.8	129.1	587.5	161.5	1336241.JAEB01000001_gene176	4.02e-110	320	COG0522@1|root,COG0522@2|Bacteria,1TR0J@1239|Firmicutes,248Y5@186801|Clostridia,25VYW@186806|Eubacteriaceae	186801|Clostridia	J	rpsD	-	-	ko:K02986	ko03010,map03010
WP_232709000.1	GCF900095825.1	30S ribosomal protein S4 [Acidaminococcus massiliensis]	Bacteria	Bacillota	Negativicutes	Acidaminococcales	Acidaminococcaceae	Acidaminococcus	Bacteria	Superkingdom	15169	0	High	36	5	13	3	181	20.4	197	0.689207	10.4389	1.86364	0.0952935	0.148647	-5.10662	1735.1	780.5	1213.2	996.8	846	1224.6	1267.4	1387.3	1453.8	3085.7	2777.4	1363.8	591001.Acfer_1903	6.16e-119	341	COG0522@1|root,COG0522@2|Bacteria,1TR0J@1239|Firmicutes,4H3YU@909932|Negativicutes	909932|Negativicutes	J	rpsD	-	-	ko:K02986	ko03010,map03010
WP_154405957.1	GCF009695585.1	30S ribosomal protein S4 [Anaerovibrio slackiae]	Bacteria	Bacillota	Negativicutes	Veillonellales-Selenomonadales	Selenomonadaceae	Anaerovibrio	Bacteria	Superkingdom	14310	0	High	44	6	23	4	197	21.7	596	1.99459	11.2699	5.80377	0.000259269	0.00281077	0.804427	1954.8	1028.6	1637.2	1045.3	1200.1	863.1	13734.1	3377.9	2992.4	7774.8	2116.5	6271	1200557.JHWV01000002_gene21	7.11e-120	344	COG0522@1|root,COG0522@2|Bacteria,1TR0J@1239|Firmicutes,4H3YU@909932|Negativicutes	909932|Negativicutes	J	rpsD	-	-	ko:K02986	ko03010,map03010
WP_006743590.1	GCF000212915.1	30S ribosomal protein S4 [Bacteroides coprosuis]	Bacteria	Bacteroidota	Bacteroidia	Bacteroidales	Bacteroidaceae	Bacteroides	Bacteria	Superkingdom	9078	0	High	18	3	8	1	201	22.8	148	0.381524	7.12364	1.17874	0.268756	0.347395	-6.00369	138.8	81.8	82.8	114.3	275.7	106.5	218.1	166.6	143.8	124	117.3	205.8	679937.Bcop_0217	2.17e-141	399	COG0522@1|root,COG0522@2|Bacteria,4NEMZ@976|Bacteroidetes,2FMRC@200643|Bacteroidia,4AMR2@815|Bacteroidaceae	976|Bacteroidetes	J	rpsD	GO:0003674,GO:0003676,GO:0003723,GO:0003735,GO:0005198,GO:0005488,GO:0005575,GO:0005622,GO:0005623,GO:0005737,GO:0005840,GO:0006417,GO:0006450,GO:0008150,GO:0009889,GO:0009891,GO:0009893,GO:0010468,GO:0010556,GO:0010557,GO:0010604,GO:0010608,GO:0010628,GO:0015935,GO:0019222,GO:0019843,GO:0031323,GO:0031325,GO:0031326,GO:0031328,GO:0032268,GO:0032270,GO:0032991,GO:0034248,GO:0034250,GO:0043226,GO:…	-	ko:K02986	ko03010,map03010
WP_009125150.1	GCF000195635.1	30S ribosomal protein S4 [Bacteroides fluxus]	Bacteria	Bacteroidota	Bacteroidia	Bacteroidales	Bacteroidaceae	Bacteroides	Bacteroides	Genus	4522	0	High	21	4	14	2	201	22.6	127	-1.55702	9.11253	-3.30777	0.00912904	0.0248172	-2.82097	1173.4	517.2	611	744	3279	804.2	273.7	225.3	328.5	370.3	332.1	444.7	763034.HMPREF9446_01883	5.32e-142	400	COG0522@1|root,COG0522@2|Bacteria,4NEMZ@976|Bacteroidetes,2FMRC@200643|Bacteroidia,4AMR2@815|Bacteroidaceae	976|Bacteroidetes	J	rpsD	GO:0003674,GO:0003676,GO:0003723,GO:0003735,GO:0005198,GO:0005488,GO:0005575,GO:0005622,GO:0005623,GO:0005737,GO:0005840,GO:0006417,GO:0006450,GO:0008150,GO:0009889,GO:0009891,GO:0009893,GO:0010468,GO:0010556,GO:0010557,GO:0010604,GO:0010608,GO:0010628,GO:0015935,GO:0019222,GO:0019843,GO:0031323,GO:0031325,GO:0031326,GO:0031328,GO:0032268,GO:0032270,GO:0032991,GO:0034248,GO:0034250,GO:0043226,GO:…	-	ko:K02986	ko03010,map03010
WP_005950475.1	GCF001404935.1	30S ribosomal protein S4 [Blautia hydrogenotrophica]	Bacteria	Bacillota	Clostridia	Lachnospirales	Lachnospiraceae	Blautia	Clostridia	Class	12700	0	High	25	5	12	1	197	22.8	187	-0.629267	7.17081	-1.78611	0.107766	0.163968	-5.21906	183.8	252.1	199.2	238.4	138.5	104.9	87.5	100.4	123.6	167.1	70	180.2	476272.RUMHYD_02809	8.51e-137	387	COG0522@1|root,COG0522@2|Bacteria,1TR0J@1239|Firmicutes,248Y5@186801|Clostridia,3XYWU@572511|Blautia	186801|Clostridia	J	rpsD	-	-	ko:K02986	ko03010,map03010
WP_216469587.1	GCF018918345.1	30S ribosomal protein S4 [Butyricicoccus sp. MSJd-7]	Bacteria	Bacillota	Clostridia	Oscillospirales	Butyricicoccaceae	Butyricicoccus	Bacteria	Superkingdom	1920	0	High	17	3	7	2	197	22.6	160	0.502862	8.75172	1.11704	0.292936	0.372068	-6.07118	609.2	250.7	460.1	369.3	307.8	277.4	279	1221.6	208.7	1254.4	478.7	421.2	1203606.HMPREF1526_02669	2.47e-104	305	COG0522@1|root,COG0522@2|Bacteria,1TR0J@1239|Firmicutes,248Y5@186801|Clostridia,36DKK@31979|Clostridiaceae	186801|Clostridia	J	rpsD	-	-	ko:K02986	ko03010,map03010
WP_008711027.1	GCF000585335.1	30S ribosomal protein S4 [Cloacibacillus evryensis]	Bacteria	Synergistota	Synergistia	Synergistales	Synergistaceae	Cloacibacillus	Synergistaceae	Family	6628	0	High	6	1	3	1	208	23.3	94	-2.36133	8.83209	-4.91322	0.000834853	0.0052315	-0.38645	1360.1	1225.2	474.3	827.1	529.9	3485	319.7	193.4	142.6	217.8	139.9	238.3	457415.HMPREF1006_01636	5.09e-148	416	COG0522@1|root,COG0522@2|Bacteria,3T9PN@508458|Synergistetes	508458|Synergistetes	J	rpsD	-	-	ko:K02986	ko03010,map03010
WP_006720337.1	GCF020735465.1	30S ribosomal protein S4 [Collinsella stercoris]	Bacteria	Actinobacteriota	Coriobacteriia	Coriobacteriales	Coriobacteriaceae	Collinsella	Bacteria	Superkingdom	14535	0	High	22	5	10	1	198	22.9	123	-2.39983	8.46637	-3.90677	0.00358943	0.0129302	-1.87492	1351	335.6	992.2	1279.4	1018.8	486.6	47.1	203.8	120.7	152.1	537.4	133.8	445975.COLSTE_00675	1.3e-136	387	COG0522@1|root,COG0522@2|Bacteria,2GIRX@201174|Actinobacteria,4CV0K@84998|Coriobacteriia	84998|Coriobacteriia	J	rpsD	-	-	ko:K02986	ko03010,map03010
WP_085830599.1	GCF900176655.1	30S ribosomal protein S4 [Collinsella vaginalis]	Bacteria	Actinobacteriota	Coriobacteriia	Coriobacteriales	Coriobacteriaceae	Collinsella	Bacteria	Superkingdom	7436	0	High	28	6	15	2	198	22.9	219	-0.986053	9.26321	-3.08729	0.013002	0.0322456	-3.17627	904.3	1018.7	908.2	1097.6	1102.3	410.2	621.4	268.7	245.3	531.8	522.2	600	742722.HMPREF9463_00870	3.3e-130	370	COG0522@1|root,COG0522@2|Bacteria,2GIRX@201174|Actinobacteria,4CV0K@84998|Coriobacteriia	84998|Coriobacteriia	J	rpsD	-	-	ko:K02986	ko03010,map03010
WP_022381750.1	GCF007164725.1	30S ribosomal protein S4 [Dialister hominis]	Bacteria	Bacillota	Negativicutes	Veillonellales-Selenomonadales	Veillonellaceae	Dialister	Dialister	Genus	14288	0	High	25	4	7	4	197	23.3	206	1.66556	9.71839	2.85478	0.01896	0.0424503	-3.55249	860.6	453.1	570.4	504.8	316.2	311.1	495	498.9	2480	4777.6	4485.4	864.2	742743.HMPREF9453_01585	3.73e-131	373	COG0522@1|root,COG0522@2|Bacteria,1TR0J@1239|Firmicutes,4H3YU@909932|Negativicutes	909932|Negativicutes	J	rpsD	-	-	ko:K02986	ko03010,map03010
WP_007555248.1	GCF000194985.1	30S ribosomal protein S4 [Dialister micraerophilus]	Bacteria	Bacillota	Negativicutes	Veillonellales-Selenomonadales	Veillonellaceae	Dialister	Veillonellaceae	Family	5833	0	High	5	1	4	1	197	23.2	38	0.821047	9.22926	1.14673	0.281092	0.359608	-6.03903	789.7	294.7	512.7	505.2	608.9	227.6	229	271.2	1405.7	2821.2	2654.6	389.5	888062.HMPREF9083_0386	1.03e-137	389	COG0522@1|root,COG0522@2|Bacteria,1TR0J@1239|Firmicutes,4H3YU@909932|Negativicutes	909932|Negativicutes	J	rpsD	-	-	ko:K02986	ko03010,map03010
WP_090309234.1	GCF900107815.1	30S ribosomal protein S4 [Eubacterium aggregans]	Bacteria	Bacillota	Clostridia	Eubacteriales	Eubacteriaceae	Eubacterium	Eubacterium	Genus	12134	0.011	Medium	4	1	1	1	209	24	16	-2.52383	8.39175	-7.2027	5.1e-05	0.00156783	2.4409	443.3	724.2	1502.6	723.8	597.1	1299.2	149.5	114.2	121	242.4	77.6	185.5	903814.ELI_4007	1.16e-124	357	COG0522@1|root,COG0522@2|Bacteria,1TR0J@1239|Firmicutes,248Y5@186801|Clostridia,25VYW@186806|Eubacteriaceae	186801|Clostridia	J	rpsD	-	-	ko:K02986	ko03010,map03010
WP_118325842.1	GCF003464225.1	30S ribosomal protein S4 [Holdemanella biformis]	Bacteria	Bacillota	Bacilli	Erysipelotrichales	Erysipelotrichaceae	Holdemanella	Erysipelotrichaceae	Family	6787	0	High	18	3	3	3	202	23.3	75	-0.668262	9.66208	-1.87437	0.093678	0.146729	-5.09089	860.1	466.8	1063.5	1168.4	2061.8	1096.2	441.1	731.6	439.1	722.2	647.4	1053.2	518637.EUBIFOR_00543	1.58e-139	394	COG0522@1|root,COG0522@2|Bacteria,1TR0J@1239|Firmicutes,3VP26@526524|Erysipelotrichia	526524|Erysipelotrichia	J	rpsD	-	-	ko:K02986	ko03010,map03010
WP_027430825.1	GCF000424105.1	30S ribosomal protein S4 [Lachnospira multipara]	Bacteria	Bacillota	Clostridia	Lachnospirales	Lachnospiraceae	Lachnospira	Clostridia	Class	660	0	High	10	2	3	1	197	22.7	90	1.79764	7.83185	4.48385	0.00152787	0.00748962	-1.00369	149.7	122.1	150.1	107.4	137.5	78.1	726.7	181.3	778.5	467.4	343.7	351	1282887.AUJG01000003_gene395	2.85e-135	383	COG0522@1|root,COG0522@2|Bacteria,1TR0J@1239|Firmicutes,248Y5@186801|Clostridia	186801|Clostridia	J	rpsD	-	-	ko:K02986	ko03010,map03010
WP_057719441.1	GCF017894345.1	30S ribosomal protein S4 [Lactobacillus taiwanensis]	Bacteria	Bacillota	Bacilli	Lactobacillales	Lactobacillaceae	Lactobacillus	Bacillota	Phylum	6629	0	High	40	6	9	5	203	23.4	76	-0.525422	9.42183	-0.774596	0.458464	0.537701	-6.39245	176.5	3261.9	947.6	1024.9	1367.9	401.4	937.1	307.5	539.1	609.6	313.8	1161.1	257314.LJ_0951	4.36e-142	401	COG0522@1|root,COG0522@2|Bacteria,1TR0J@1239|Firmicutes,4HAC9@91061|Bacilli,3F3P0@33958|Lactobacillaceae	91061|Bacilli	J	rpsD	GO:0003674,GO:0003676,GO:0003723,GO:0003735,GO:0005198,GO:0005488,GO:0005575,GO:0005622,GO:0005623,GO:0005737,GO:0005840,GO:0006417,GO:0006450,GO:0008150,GO:0009889,GO:0009891,GO:0009893,GO:0010468,GO:0010556,GO:0010557,GO:0010604,GO:0010608,GO:0010628,GO:0015935,GO:0019222,GO:0019843,GO:0031323,GO:0031325,GO:0031326,GO:0031328,GO:0032268,GO:0032270,GO:0032991,GO:0034248,GO:0034250,GO:0043226,GO:…	-	ko:K02986	ko03010,map03010
WP_006863845.1	GCF900102475.1	30S ribosomal protein S4 [Marvinbryantia formatexigens]	Bacteria	Bacillota	Clostridia	Lachnospirales	Lachnospiraceae	Marvinbryantia	Clostridia	Class	13355	0	High	22	4	8	1	197	22.8	101	1.71669	9.82263	3.93873	0.00341942	0.0125074	-1.82552	1357.5	403.2	629.4	528.3	216.7	388.3	3184.8	881.9	1954.9	1178.3	4401.8	684.4	478749.BRYFOR_09082	8.51e-137	387	COG0522@1|root,COG0522@2|Bacteria,1TR0J@1239|Firmicutes,248Y5@186801|Clostridia	186801|Clostridia	J	rpsD	-	-	ko:K02986	ko03010,map03010
WP_068961808.1	GCF001688845.2	30S ribosomal protein S4 [Muribaculum intestinale]	Bacteria	Bacteroidota	Bacteroidia	Bacteroidales	Muribaculaceae	Muribaculum	Bacteria	Superkingdom	1223	0	High	18	3	16	1	201	22.8	316	1.0556	10.1251	2.99306	0.0151427	0.0360723	-3.32866	733	710.2	643.4	462.3	2612	529.4	726.3	4486.2	1163.8	2275	2637.9	762	742726.HMPREF9448_02452	8.6e-123	352	COG0522@1|root,COG0522@2|Bacteria,4NEMZ@976|Bacteroidetes,2FMRC@200643|Bacteroidia,22WPW@171551|Porphyromonadaceae	976|Bacteroidetes	J	rpsD	GO:0003674,GO:0003676,GO:0003723,GO:0003735,GO:0005198,GO:0005488,GO:0005575,GO:0005622,GO:0005623,GO:0005737,GO:0005840,GO:0006417,GO:0006450,GO:0008150,GO:0009889,GO:0009891,GO:0009893,GO:0010468,GO:0010556,GO:0010557,GO:0010604,GO:0010608,GO:0010628,GO:0015935,GO:0019222,GO:0019843,GO:0031323,GO:0031325,GO:0031326,GO:0031328,GO:0032268,GO:0032270,GO:0032991,GO:0034248,GO:0034250,GO:0043226,GO:…	-	ko:K02986	ko03010,map03010
WP_040663541.1	GCF000307265.1	30S ribosomal protein S4 [Oscillibacter ruminantium]	Bacteria	Bacillota	Clostridia	Oscillospirales	Oscillospiraceae	Oscillibacter	Oscillibacter	Genus	6010	0	High	16	3	3	3	200	22.7	48	-0.498306	9.56611	-1.62737	0.138136	0.200713	-5.44201	852.5	621.1	1102.7	1546.2	969.8	606.5	390.1	902.1	418.8	806.8	645.2	868.7	1007096.BAGW01000031_gene85	2.25e-138	391	COG0522@1|root,COG0522@2|Bacteria,1TR0J@1239|Firmicutes,248Y5@186801|Clostridia,2N67X@216572|Oscillospiraceae	186801|Clostridia	J	rpsD	-	-	ko:K02986	ko03010,map03010
WP_235228215.1	GCF021531915.1	30S ribosomal protein S4 [Oscillibacter valericigenes]	Bacteria	Bacillota	Clostridia	Oscillospirales	Oscillospiraceae	Oscillibacter	Oscillibacter	Genus	3295	0	High	9	2	4	1	208	23.7	48	0.319304	8.79796	0.908999	0.387069	0.468575	-6.27778	289.2	208.7	631.4	622.8	763.1	217.2	427	564.7	245.3	617	646.4	632	1235797.C816_00687	6.4e-142	401	COG0522@1|root,COG0522@2|Bacteria,1TR0J@1239|Firmicutes,248Y5@186801|Clostridia,2N67X@216572|Oscillospiraceae	186801|Clostridia	J	rpsD	-	-	ko:K02986	ko03010,map03010
WP_021718944.1	GCF003945365.1	30S ribosomal protein S4 [Phascolarctobacterium faecium]	Bacteria	Bacillota	Negativicutes	Acidaminococcales	Acidaminococcaceae	Phascolarctobacterium	Bacillota	Phylum	3258	0	High	16	3	5	1	208	23.6	75	1.23189	8.82473	2.12345	0.062716	0.106714	-4.71611	224.9	312.4	465	394.3	261	195.3	2560	768.9	706.7	160.5	416.8	1195	1262914.BN533_02044	1.4e-145	410	COG0522@1|root,COG0522@2|Bacteria,1TR0J@1239|Firmicutes,4H3YU@909932|Negativicutes	909932|Negativicutes	J	rpsD	-	-	ko:K02986	ko03010,map03010
WP_180702554.1	GCF900015215.1	30S ribosomal protein S4 [Romboutsia ilealis]	Bacteria	Bacillota	Clostridia	Peptostreptococcales-Tissierellales	Peptostreptococcaceae	Romboutsia	Romboutsia	Genus	7063	0.023	Medium	4	1	1	1	207	23.4	23	-1.04128	8.30781	-3.17002	0.0113801	0.0291802	-3.04268	581.2	297.3	572.2	517.1	515.7	330.2	193.4	312.1	92.9	256.5	181.4	431.7	1476973.JMMB01000007_gene127	1.75e-134	382	COG0522@1|root,COG0522@2|Bacteria,1TR0J@1239|Firmicutes,248Y5@186801|Clostridia,25SHG@186804|Peptostreptococcaceae	186801|Clostridia	J	rpsD	-	-	ko:K02986	ko03010,map03010
WP_015558498.1	GCF000210095.1	30S ribosomal protein S4 [Ruminococcus champanellensis]	Bacteria	Bacillota	Clostridia	Oscillospirales	Ruminococcaceae	Ruminococcus	Ruminococcus	Genus	11040	0	High	17	3	4	3	198	22.9	125	1.03716	9.25668	2.09551	0.0656256	0.110615	-4.75898	563.7	357.9	478.3	372.4	414.8	400.9	782.9	342.7	1037.6	1159	345.2	4028.1	411473.RUMCAL_00559	3.05e-110	320	COG0522@1|root,COG0522@2|Bacteria,1TR0J@1239|Firmicutes,248Y5@186801|Clostridia,3WH6V@541000|Ruminococcaceae	186801|Clostridia	J	rpsD	-	-	ko:K02986	ko03010,map03010
WP_154328641.1	GCF009676955.1	30S ribosomal protein S4 [Sodaliphilus pleomorphus]	Bacteria	Bacteroidota	Bacteroidia	Bacteroidales	Muribaculaceae	Sodaliphilus	Bacteria	Superkingdom	8754	0	High	64	10	24	9	202	22.9	562	1.50513	11.3605	3.20129	0.010823	0.0281367	-2.99226	2503	1388.1	2185.1	1583	1275.1	939.2	1656.8	6357.1	3184.8	9107.6	9757	2531.5	28115.HR11_09395	6.17e-114	330	COG0522@1|root,COG0522@2|Bacteria,4NEMZ@976|Bacteroidetes,2FMRC@200643|Bacteroidia,22WPW@171551|Porphyromonadaceae	976|Bacteroidetes	J	rpsD	GO:0003674,GO:0003676,GO:0003723,GO:0003735,GO:0005198,GO:0005488,GO:0005575,GO:0005622,GO:0005623,GO:0005737,GO:0005840,GO:0006417,GO:0006450,GO:0008150,GO:0009889,GO:0009891,GO:0009893,GO:0010468,GO:0010556,GO:0010557,GO:0010604,GO:0010608,GO:0010628,GO:0015935,GO:0019222,GO:0019843,GO:0031323,GO:0031325,GO:0031326,GO:0031328,GO:0032268,GO:0032270,GO:0032991,GO:0034248,GO:0034250,GO:0043226,GO:…	-	ko:K02986	ko03010,map03010
WP_002999566.1	GCF900459175.1	30S ribosomal protein S4 [Streptococcus downei]	Bacteria	Bacillota	Bacilli	Lactobacillales	Streptococcaceae	Streptococcus	Bacteria	Superkingdom	982	0	High	35	6	9	4	203	23.1	96	1.78427	10.1814	6.24518	0.00015116	0.00224729	1.35055	791.3	584.4	655.9	622.5	671.4	468.7	2608.6	2204.7	1239.8	2804.9	2392.1	2088.2	904293.HMPREF9176_0962	2.52e-141	399	COG0522@1|root,COG0522@2|Bacteria,1TR0J@1239|Firmicutes,4HAC9@91061|Bacilli	91061|Bacilli	J	rpsD	GO:0003674,GO:0003676,GO:0003723,GO:0003735,GO:0005198,GO:0005488,GO:0005575,GO:0005622,GO:0005623,GO:0005737,GO:0005840,GO:0006417,GO:0006450,GO:0008150,GO:0009889,GO:0009891,GO:0009893,GO:0010468,GO:0010556,GO:0010557,GO:0010604,GO:0010608,GO:0010628,GO:0015935,GO:0019222,GO:0019843,GO:0031323,GO:0031325,GO:0031326,GO:0031328,GO:0032268,GO:0032270,GO:0032991,GO:0034248,GO:0034250,GO:0043226,GO:…	-	ko:K02986	ko03010,map03010
WP_007047268.1	GCF025152575.1	30S ribosomal protein S4 [Subdoligranulum variabile]	Bacteria	Bacillota	Clostridia	Oscillospirales	Ruminococcaceae	Subdoligranulum	Subdoligranulum	Genus	12958	0	High	40	5	10	5	200	22.6	314	-1.07196	11.0216	-1.9898	0.077854	0.126705	-4.91938	1504.8	3741.7	6190.6	5355.5	2594.5	1544.8	3253.2	809.1	1018.5	896	3817.3	942.7	411471.SUBVAR_05894	9.54e-140	395	COG0522@1|root,COG0522@2|Bacteria,1TR0J@1239|Firmicutes,248Y5@186801|Clostridia,3WH6V@541000|Ruminococcaceae	186801|Clostridia	J	rpsD	-	-	ko:K02986	ko03010,map03010
WP_018590394.1	GCF000439105.1	30S ribosomal protein S4 [Terrisporobacter glycolicus]	Bacteria	Bacillota	Clostridia	Peptostreptococcales-Tissierellales	Peptostreptococcaceae	Terrisporobacter	Terrisporobacter	Genus	12780	0.013	Medium	4	1	1	1	207	23.5	0	0.0437511	8.58307	0.0786813	0.939009	0.955526	-6.70693	188.8	771.7	417.9	369.6	843.8	150	145.6	390.5	185.6	455.6	252.6	2808.4	445973.CLOBAR_00120	1.09e-130	372	COG0522@1|root,COG0522@2|Bacteria,1TR0J@1239|Firmicutes,248Y5@186801|Clostridia,25SHG@186804|Peptostreptococcaceae	186801|Clostridia	J	rpsD	-	-	ko:K02986	ko03010,map03010
WP_012741342.1	GCF003438925.1	30S ribosomal protein S5 [[Ruminococcus] torques]	Bacteria	Bacillota	Clostridia	Lachnospirales	Lachnospiraceae	Agathobacter	Agathobacter	Genus	3692	0	High	58	10	60	1	169	18	1671	3.62628	8.3314	9.10448	7.82e-06	0.000922403	4.27181	227.8	76.9	46.3	105.4	148.6	43.2	2628.4	882.2	509.9	1581.7	1559.3	716.8	140626.JHWB01000013_gene260	1.82e-104	303	COG0098@1|root,COG0098@2|Bacteria,1V1B1@1239|Firmicutes,24G5D@186801|Clostridia	186801|Clostridia	J	rpsE	-	-	ko:K02988	ko03010,map03010
WP_019130841.1	GCF006542665.1	30S ribosomal protein S5 [Alistipes communis]	Bacteria	Bacteroidota	Bacteroidia	Bacteroidales	Rikenellaceae	Alistipes	Bacteroidales	Order	7360	0	High	11	2	6	1	172	18	101	1.33947	10.086	2.22589	0.0530812	0.0936718	-4.55749	1776.9	298.1	415.3	782	1048.9	558.1	555.5	6022.2	1810.9	2378	2075.8	889.5	445970.ALIPUT_00647	1.14e-106	309	COG0098@1|root,COG0098@2|Bacteria,4NG1Z@976|Bacteroidetes,2FMI8@200643|Bacteroidia,22U2E@171550|Rikenellaceae	976|Bacteroidetes	J	rpsE	GO:0003674,GO:0003735,GO:0005198,GO:0005575,GO:0005622,GO:0005623,GO:0005737,GO:0005829,GO:0005840,GO:0006412,GO:0006518,GO:0006807,GO:0008150,GO:0008152,GO:0009058,GO:0009059,GO:0009987,GO:0010467,GO:0015935,GO:0019538,GO:0022626,GO:0022627,GO:0032991,GO:0034641,GO:0034645,GO:0043043,GO:0043170,GO:0043226,GO:0043228,GO:0043229,GO:0043232,GO:0043603,GO:0043604,GO:0044237,GO:0044238,GO:0044249,GO:…	-	ko:K02988	ko03010,map03010
WP_040599369.1	GCF000159995.1	30S ribosomal protein S5 [Alloprevotella tannerae]	Bacteria	Bacteroidota	Bacteroidia	Bacteroidales	Prevotellaceae	Alloprevotella	Bacteroidales	Order	10325	0	High	17	3	5	1	168	17.3	112	-0.499358	9.78374	-1.18959	0.264674	0.343434	-5.99155	1516.7	462.9	973.2	856.1	1943.2	1158.1	394.6	1445.6	413.8	904.9	845	911.7	626522.GCWU000325_01430	3.43e-111	320	COG0098@1|root,COG0098@2|Bacteria,4NG1Z@976|Bacteroidetes,2FMI8@200643|Bacteroidia,1WDA4@1283313|Alloprevotella	976|Bacteroidetes	J	rpsE	GO:0003674,GO:0003735,GO:0005198,GO:0005575,GO:0005622,GO:0005623,GO:0005737,GO:0005829,GO:0005840,GO:0006412,GO:0006518,GO:0006807,GO:0008150,GO:0008152,GO:0009058,GO:0009059,GO:0009987,GO:0010467,GO:0015935,GO:0019538,GO:0022626,GO:0022627,GO:0032991,GO:0034641,GO:0034645,GO:0043043,GO:0043170,GO:0043226,GO:0043228,GO:0043229,GO:0043232,GO:0043603,GO:0043604,GO:0044237,GO:0044238,GO:0044249,GO:…	-	ko:K02988	ko03010,map03010
WP_154405969.1	GCF009695585.1	30S ribosomal protein S5 [Anaerovibrio slackiae]	Bacteria	Bacillota	Negativicutes	Veillonellales-Selenomonadales	Selenomonadaceae	Anaerovibrio	Bacillota	Phylum	9636	0	High	52	9	37	5	166	17.5	451	2.60029	12.0069	8.41732	1.48e-05	0.00110829	3.65672	2442.3	1492.7	1896.6	1692	1545.4	1201	13901.3	8206.7	6706.8	17347.2	5747.8	14196.3	1200557.JHWV01000002_gene29	7.26e-107	309	COG0098@1|root,COG0098@2|Bacteria,1V1B1@1239|Firmicutes,4H3Z7@909932|Negativicutes	909932|Negativicutes	J	rpsE	-	-	ko:K02988	ko03010,map03010
WP_025069494.1	GCF000375405.1	30S ribosomal protein S5 [Bacteroides propionicifaciens]	Bacteria	Bacteroidota	Bacteroidia	Bacteroidales	Bacteroidaceae	Bacteroides	Bacteroides	Genus	267	0	High	14	2	4	1	171	18	114	6.51932	7.4459	5.03051	0.000711103	0.00481085	-0.222689	296.9	73.9	15.2	99.7	0	0	1279.2	4067.8	1619.8	1878.9	2839	480.1	679937.Bcop_0226	2.69e-102	298	COG0098@1|root,COG0098@2|Bacteria,4NG1Z@976|Bacteroidetes,2FMI8@200643|Bacteroidia,4AMA7@815|Bacteroidaceae	976|Bacteroidetes	J	rpsE	GO:0003674,GO:0003735,GO:0005198,GO:0005575,GO:0005622,GO:0005623,GO:0005737,GO:0005829,GO:0005840,GO:0006412,GO:0006518,GO:0006807,GO:0008150,GO:0008152,GO:0009058,GO:0009059,GO:0009987,GO:0010467,GO:0015935,GO:0019538,GO:0022626,GO:0022627,GO:0032991,GO:0034641,GO:0034645,GO:0043043,GO:0043170,GO:0043226,GO:0043228,GO:0043229,GO:0043232,GO:0043603,GO:0043604,GO:0044237,GO:0044238,GO:0044249,GO:…	-	ko:K02988	ko03010,map03010
WP_005950452.1	GCF001404935.1	30S ribosomal protein S5 [Blautia hydrogenotrophica]	Bacteria	Bacillota	Clostridia	Lachnospirales	Lachnospiraceae	Blautia	Clostridia	Class	850	0	High	37	7	26	1	169	18	666	-0.424311	7.42247	-1.488	0.170961	0.23903	-5.62842	166	174.4	224.1	330.2	258.7	107.6	135.3	177.4	86.7	213.8	114.3	198.7	476272.RUMHYD_02796	2.08e-112	323	COG0098@1|root,COG0098@2|Bacteria,1V1B1@1239|Firmicutes,24G5D@186801|Clostridia,3XZM0@572511|Blautia	186801|Clostridia	J	rpsE	-	-	ko:K02988	ko03010,map03010
WP_216469594.1	GCF018918345.1	30S ribosomal protein S5 [Butyricicoccus sp. MSJd-7]	Bacteria	Bacillota	Clostridia	Oscillospirales	Butyricicoccaceae	Butyricicoccus	Butyricicoccus	Genus	2583	0	High	18	3	5	3	165	17.2	39	0.960483	8.2362	1.78389	0.108144	0.164424	-5.22224	210.1	185.4	296.6	515.7	149	111.4	115.2	1405.2	144.7	1322.6	163	1070.9	1408437.JNJN01000001_gene1747	5.24e-84	251	COG0098@1|root,COG0098@2|Bacteria,1V1B1@1239|Firmicutes,24G5D@186801|Clostridia,25WCN@186806|Eubacteriaceae	186801|Clostridia	J	rpsE	-	-	ko:K02988	ko03010,map03010
WP_183374883.1	GCF014202635.1	30S ribosomal protein S5 [Faecalicoccus acidiformans]	Bacteria	Bacillota	Bacilli	Erysipelotrichales	Erysipelotrichaceae	Faecalicoccus	Erysipelotrichales	Order	13054	0	High	12	2	4	2	169	18.1	63	-1.18059	9.92056	-3.04164	0.0139971	0.034074	-3.25006	1162.2	657.5	929.5	1430.8	3522.2	2682.8	311.8	1532	489.9	436.6	645.2	1067.8	1123313.ATUT01000003_gene767	2.23e-107	310	COG0098@1|root,COG0098@2|Bacteria,1V1B1@1239|Firmicutes,3VQ7N@526524|Erysipelotrichia	526524|Erysipelotrichia	J	rpsE	-	-	ko:K02988	ko03010,map03010
WP_050755942.1	GCF003464225.1	30S ribosomal protein S5 [Holdemanella biformis]	Bacteria	Bacillota	Bacilli	Erysipelotrichales	Erysipelotrichaceae	Holdemanella	Bacillota	Phylum	15439	0	High	18	3	4	2	167	18	82	0.47485	9.63038	1.29275	0.228327	0.304647	-5.87216	584.3	422.8	849.1	1296.3	1783	188.2	489.3	1350.9	499.7	1242.4	1136.4	1416.5	518637.EUBIFOR_01035	6.41e-111	319	COG0098@1|root,COG0098@2|Bacteria,1V1B1@1239|Firmicutes,3VQ7N@526524|Erysipelotrichia	526524|Erysipelotrichia	J	rpsE	-	-	ko:K02988	ko03010,map03010
WP_076780568.1	GCF900120345.1	30S ribosomal protein S5 [Lachnoclostridium phocaeense]	Bacteria	Bacillota	Clostridia	Lachnospirales	Lachnospiraceae	Lachnoclostridium	Lachnoclostridium	Genus	6315	0	High	34	5	11	1	169	17.8	98	-0.208642	5.75524	-0.387038	0.70773	0.766199	-6.62898	15.7	62.2	123	94.6	53.4	55.3	93	56.7	22.8	31.5	59.4	62.5	411468.CLOSCI_02208	1.97e-101	295	COG0098@1|root,COG0098@2|Bacteria,1V1B1@1239|Firmicutes,24G5D@186801|Clostridia,21YA9@1506553|Lachnoclostridium	186801|Clostridia	J	rpsE	-	-	ko:K02988	ko03010,map03010
WP_099975195.1	GCF002762335.1	30S ribosomal protein S5 [Lactobacillus terrae]	Bacteria	Bacillota	Bacilli	Lactobacillales	Lactobacillaceae	Lactobacillus	Lactobacillus	Genus	10147	0	High	14	2	6	1	166	17.5	105	1.03646	8.72075	2.84547	0.0192502	0.0429485	-3.56756	488.6	381.6	355	306.6	170	185.3	730	675.3	424.1	910.3	315.6	801.7	1423775.BAMN01000004_gene1603	3.87e-102	297	COG0098@1|root,COG0098@2|Bacteria,1V1B1@1239|Firmicutes,4HFN4@91061|Bacilli,3F3VY@33958|Lactobacillaceae	91061|Bacilli	J	rpsE	GO:0003674,GO:0003735,GO:0005198,GO:0005575,GO:0005622,GO:0005623,GO:0005737,GO:0005829,GO:0005840,GO:0006412,GO:0006518,GO:0006807,GO:0008150,GO:0008152,GO:0009058,GO:0009059,GO:0009987,GO:0010467,GO:0015935,GO:0019538,GO:0022626,GO:0022627,GO:0032991,GO:0034641,GO:0034645,GO:0043043,GO:0043170,GO:0043226,GO:0043228,GO:0043229,GO:0043232,GO:0043603,GO:0043604,GO:0044237,GO:0044238,GO:0044249,GO:…	-	ko:K02988	ko03010,map03010
WP_154554958.1	GCF009695905.1	30S ribosomal protein S5 [Mogibacterium kristiansenii]	Bacteria	Bacillota	Clostridia	Peptostreptococcales-Tissierellales	Anaerovoracaceae	Mogibacterium	Mogibacterium	Genus	6541	0	High	5	1	2	1	167	17.5	49	-1.09459	9.56763	-2.30893	0.0463459	0.0842128	-4.4274	2520.6	514.1	823.5	1345.1	1168.6	1101.8	348.9	356.6	279.9	621.8	519.6	1719.3	936375.HMPREF1152_1586	2.81e-100	292	COG0098@1|root,COG0098@2|Bacteria,1V1B1@1239|Firmicutes,24G5D@186801|Clostridia,3WCJ1@538999|Clostridiales incertae sedis	186801|Clostridia	J	rpsE	-	-	ko:K02988	ko03010,map03010
WP_068961799.1	GCF001688845.2	30S ribosomal protein S5 [Muribaculum intestinale]	Bacteria	Bacteroidota	Bacteroidia	Bacteroidales	Muribaculaceae	Muribaculum	Bacteroidales	Order	9118	0	High	20	3	7	2	172	18	208	-0.505392	9.98912	-1.00261	0.34227	0.423461	-6.18899	476.9	1249.5	1133	787.5	3500.3	1683.6	675.4	575	605.7	1227.7	744.4	1778.5	1122931.AUAE01000024_gene3733	4.38e-100	292	COG0098@1|root,COG0098@2|Bacteria,4NG1Z@976|Bacteroidetes,2FMI8@200643|Bacteroidia,22WQ5@171551|Porphyromonadaceae	976|Bacteroidetes	J	rpsE	-	-	ko:K02988	ko03010,map03010
WP_235221229.1	GCF021531915.1	30S ribosomal protein S5 [Oscillibacter valericigenes]	Bacteria	Bacillota	Clostridia	Oscillospirales	Oscillospiraceae	Oscillibacter	Oscillibacter	Genus	2527	0	High	16	4	18	1	166	17.4	113	0.435333	10.6562	1.35677	0.207937	0.281571	-5.79468	1101.1	1479.5	3256.9	2439.3	1209	454	1522.4	1876.7	971.1	2547.3	2593.8	2373.6	1235797.C816_00677	5.32e-109	314	COG0098@1|root,COG0098@2|Bacteria,1V1B1@1239|Firmicutes,24G5D@186801|Clostridia,2N6AV@216572|Oscillospiraceae	186801|Clostridia	J	rpsE	-	-	ko:K02988	ko03010,map03010
WP_008448282.1	GCF000177355.1	30S ribosomal protein S5 [Prevotella amnii]	Bacteria	Bacteroidota	Bacteroidia	Bacteroidales	Prevotellaceae	Prevotella	Bacteroidales	Order	6116	0	High	28	5	17	2	170	17.5	167	3.75441	9.40891	6.38938	0.000127423	0.00209822	1.52284	335.7	169.7	109.1	284.5	166.7	131.5	1977.1	6592.4	2307.1	3009.7	5079.6	525.7	679191.HMPREF9018_1440	2.62e-111	320	COG0098@1|root,COG0098@2|Bacteria,4NG1Z@976|Bacteroidetes,2FMI8@200643|Bacteroidia	976|Bacteroidetes	J	rpsE	GO:0003674,GO:0003735,GO:0005198,GO:0005575,GO:0005622,GO:0005623,GO:0005737,GO:0005829,GO:0005840,GO:0006412,GO:0006518,GO:0006807,GO:0008150,GO:0008152,GO:0009058,GO:0009059,GO:0009987,GO:0010467,GO:0015935,GO:0019538,GO:0022626,GO:0022627,GO:0032991,GO:0034641,GO:0034645,GO:0043043,GO:0043170,GO:0043226,GO:0043228,GO:0043229,GO:0043232,GO:0043603,GO:0043604,GO:0044237,GO:0044238,GO:0044249,GO:…	-	ko:K02988	ko03010,map03010
WP_126679024.1	GCF003977605.1	30S ribosomal protein S5 [Prevotella koreensis]	Bacteria	Bacteroidota	Bacteroidia	Bacteroidales	Prevotellaceae	Prevotella	Bacteroidales	Order	6419	0	High	27	5	15	3	171	17.6	351	1.29395	10.042	3.67839	0.00509711	0.016378	-2.23141	764	612.4	733.5	648.7	573.5	722.8	3516.6	954.5	1614.1	1052.5	2733.1	1293.2	1122992.CBQQ010000067_gene2407	2.31e-103	300	COG0098@1|root,COG0098@2|Bacteria,4NG1Z@976|Bacteroidetes,2FMI8@200643|Bacteroidia	976|Bacteroidetes	J	rpsE	GO:0003674,GO:0003735,GO:0005198,GO:0005575,GO:0005622,GO:0005623,GO:0005737,GO:0005829,GO:0005840,GO:0006412,GO:0006518,GO:0006807,GO:0008150,GO:0008152,GO:0009058,GO:0009059,GO:0009987,GO:0010467,GO:0015935,GO:0019538,GO:0022626,GO:0022627,GO:0032991,GO:0034641,GO:0034645,GO:0043043,GO:0043170,GO:0043226,GO:0043228,GO:0043229,GO:0043232,GO:0043603,GO:0043604,GO:0044237,GO:0044238,GO:0044249,GO:…	-	ko:K02988	ko03010,map03010
WP_154527947.1	GCF009695745.1	30S ribosomal protein S5 [Pyramidobacter porci]	Bacteria	Synergistota	Synergistia	Synergistales	Synergistaceae	Pyramidobacter	Pyramidobacter	Genus	1820	0	High	19	3	4	3	167	17.7	85	-1.12979	10.0317	-3.00622	0.0148233	0.0355612	-3.30737	1811.9	2004.6	945	1058.5	1546.9	2442.9	767.9	570	746.7	665.8	469.7	1217.6	352165.HMPREF7215_0901	5.51e-107	309	COG0098@1|root,COG0098@2|Bacteria,3TAVB@508458|Synergistetes	508458|Synergistetes	J	rpsE	-	-	ko:K02988	ko03010,map03010
WP_180702549.1	GCF900015215.1	30S ribosomal protein S5 [Romboutsia ilealis]	Bacteria	Bacillota	Clostridia	Peptostreptococcales-Tissierellales	Peptostreptococcaceae	Romboutsia	Romboutsia	Genus	6290	0.001	High	7	1	1	1	169	18	34	-0.846993	8.05067	-1.88835	0.0916117	0.144194	-5.07035	415	159.1	1106.8	517.2	388.8	134.7	102.9	155.2	131.9	266.3	295.5	348.3	1301100.HG529435_gene6486	2.83e-110	318	COG0098@1|root,COG0098@2|Bacteria,1V1B1@1239|Firmicutes,24G5D@186801|Clostridia,36DG4@31979|Clostridiaceae	186801|Clostridia	J	rpsE	-	-	ko:K02988	ko03010,map03010
WP_201427138.1	GCF016680995.1	30S ribosomal protein S5 [Ruminococcus sp. M6(2020)]	Bacteria	Bacillota	Clostridia	Oscillospirales	Ruminococcaceae	Ruminococcus	Ruminococcaceae	Family	8575	0	High	11	2	9	2	166	17.2	78	-2.33076	11.0762	-5.02963	0.000711958	0.00481085	-0.223915	15678.5	3717.7	5402.9	5929.1	1627.3	4238.8	731.2	1087.9	1001.4	1095	753.4	1203.3	1105031.HMPREF1141_0331	7.1e-91	268	COG0098@1|root,COG0098@2|Bacteria,1V1B1@1239|Firmicutes,24G5D@186801|Clostridia,36DG4@31979|Clostridiaceae	186801|Clostridia	J	rpsE	-	-	ko:K02988	ko03010,map03010
WP_154328633.1	GCF009676955.1	30S ribosomal protein S5 [Sodaliphilus pleomorphus]	Bacteria	Bacteroidota	Bacteroidia	Bacteroidales	Muribaculaceae	Sodaliphilus	Bacteroidales	Order	249	0	High	26	4	10	2	172	18.1	174	1.51345	9.178	3.59618	0.00579245	0.017964	-2.36113	435.8	275.7	257.7	310.1	526.2	315.5	515.2	1651.6	1129.7	1320.8	1833.7	374.7	435591.BDI_2363	1.07e-90	268	COG0098@1|root,COG0098@2|Bacteria,4NG1Z@976|Bacteroidetes,2FMI8@200643|Bacteroidia,22WQ5@171551|Porphyromonadaceae	976|Bacteroidetes	J	rpsE	-	-	ko:K02988	ko03010,map03010
WP_006525021.1	GCF000425005.1	30S ribosomal protein S5 [Solobacterium moorei]	Bacteria	Bacillota	Bacilli	Erysipelotrichales	Erysipelotrichaceae	Solobacterium	Bacillota	Phylum	9811	0	High	11	2	5	2	172	18.6	90	-0.0933956	10.7429	-0.250591	0.807763	0.850047	-6.67605	2256.9	2144.2	3145.3	1285	1859.7	842.3	2074.5	948.8	1210.6	2122	1371.2	2996.1	1123263.AUKY01000019_gene1306	1.51e-111	321	COG0098@1|root,COG0098@2|Bacteria,1V1B1@1239|Firmicutes,3VQ7N@526524|Erysipelotrichia	526524|Erysipelotrichia	J	rpsE	-	-	ko:K02988	ko03010,map03010
WP_093651592.1	GCF001375655.1	30S ribosomal protein S5 [Streptococcus varani]	Bacteria	Bacillota	Bacilli	Lactobacillales	Streptococcaceae	Streptococcus	Streptococcus	Genus	1084	0	High	38	6	13	4	164	17.1	215	1.7648	10.9761	5.73249	0.000283557	0.00295729	0.713534	1185	2157.1	1017.8	939.7	954	725.6	7108	2654.6	1758.5	3106.4	7669.6	3310	1035184.HMPREF1042_2085	9.54e-102	296	COG0098@1|root,COG0098@2|Bacteria,1V1B1@1239|Firmicutes,4HFN4@91061|Bacilli,42D43@671232|Streptococcus anginosus group	91061|Bacilli	J	rpsE	GO:0003674,GO:0003735,GO:0005198,GO:0005575,GO:0005622,GO:0005623,GO:0005737,GO:0005829,GO:0005840,GO:0006412,GO:0006518,GO:0006807,GO:0008150,GO:0008152,GO:0009058,GO:0009059,GO:0009987,GO:0010467,GO:0015935,GO:0019538,GO:0022626,GO:0022627,GO:0032991,GO:0034641,GO:0034645,GO:0043043,GO:0043170,GO:0043226,GO:0043228,GO:0043229,GO:0043232,GO:0043603,GO:0043604,GO:0044237,GO:0044238,GO:0044249,GO:…	-	ko:K02988	ko03010,map03010
WP_007047279.1	GCF025152575.1	30S ribosomal protein S5 [Subdoligranulum variabile]	Bacteria	Bacillota	Clostridia	Oscillospirales	Ruminococcaceae	Subdoligranulum	Subdoligranulum	Genus	4586	0	High	29	6	20	5	167	17.2	388	-0.411513	12.4937	-0.86407	0.410009	0.491432	-6.31784	3669.2	8375.9	12774.8	11185.3	6980	2822.6	11877.8	2822	3561.1	4879.4	7168.4	3741.6	411471.SUBVAR_05905	4.21e-111	320	COG0098@1|root,COG0098@2|Bacteria,1V1B1@1239|Firmicutes,24G5D@186801|Clostridia,3WICZ@541000|Ruminococcaceae	186801|Clostridia	J	rpsE	-	-	ko:K02988	ko03010,map03010
WP_031490564.1	GCF016747875.1	30S ribosomal protein S5 [Succinivibrio dextrinosolvens]	Bacteria	Proteobacteria	Gammaproteobacteria	Aeromonadales	Succinivibrionaceae	Succinivibrio	Succinivibrio	Genus	2097	0	High	7	1	2	1	168	17.6	82	1.16168	7.30778	2.05218	0.0703966	0.116791	-4.82507	117.2	75.4	159.8	102.3	95.5	96.6	102.8	259.4	148.8	112.4	233.2	1646.1	1410676.JNKL01000003_gene522	1.46e-107	311	COG0098@1|root,COG0098@2|Bacteria,1MUS4@1224|Proteobacteria,1RNEV@1236|Gammaproteobacteria,1Y44Z@135624|Aeromonadales	135624|Aeromonadales	J	rpsE	-	-	ko:K02988	ko03010,map03010
WP_015515858.1	GCF003438925.1	30S ribosomal protein S6 [[Ruminococcus] torques]	Bacteria	Bacillota	Clostridia	Lachnospirales	Lachnospiraceae	Agathobacter	Agathobacter	Genus	7352	0	High	14	1	3	1	96	11	95	2.95237	8.38981	7.92991	2.39e-05	0.00124561	3.18965	246.3	144.2	184.8	163.7	30.4	88	1617.5	713	504.3	1427.1	1114.3	709	140626.JHWB01000009_gene1109	9.34e-54	169	COG0360@1|root,COG0360@2|Bacteria,1VA18@1239|Firmicutes,24QZQ@186801|Clostridia	186801|Clostridia	J	rpsF	-	-	ko:K02990	ko03010,map03010
WP_040599137.1	GCF000159995.1	30S ribosomal protein S6 [Alloprevotella tannerae]	Bacteria	Bacteroidota	Bacteroidia	Bacteroidales	Prevotellaceae	Alloprevotella	Alloprevotella	Genus	11293	0	High	18	1	2	1	113	13.4	48	-0.472275	8.35138	-1.3982	0.195584	0.267439	-5.74324	376.3	263.8	296.3	313.7	546.4	632.3	268.4	282.3	222.6	315	260.7	321.1	626522.GCWU000325_00480	4.91e-73	219	COG0360@1|root,COG0360@2|Bacteria,4NQ9W@976|Bacteroidetes,2FSHK@200643|Bacteroidia,1WDFB@1283313|Alloprevotella	976|Bacteroidetes	J	rpsF	GO:0003674,GO:0003676,GO:0003723,GO:0003735,GO:0005198,GO:0005488,GO:0005575,GO:0005622,GO:0005623,GO:0005737,GO:0005829,GO:0005840,GO:0015935,GO:0019843,GO:0022626,GO:0022627,GO:0032991,GO:0043226,GO:0043228,GO:0043229,GO:0043232,GO:0044391,GO:0044422,GO:0044424,GO:0044444,GO:0044445,GO:0044446,GO:0044464,GO:0070181,GO:0097159,GO:1901363,GO:1990904	-	ko:K02990	ko03010,map03010
WP_005028789.1	GCF000185705.2	30S ribosomal protein S6 [Bilophila wadsworthia]	Bacteria	Desulfobacterota	Desulfovibrionia	Desulfovibrionales	Desulfovibrionaceae	Bilophila	Bilophila	Genus	2509	0	High	28	2	4	2	100	11.2	106	-2.09439	8.92343	-3.84423	0.00394854	0.0137848	-1.97196	518.3	1913.9	875.2	539.3	4630.3	467	234.7	202.1	230.5	344.4	159.4	273	1408428.JNJP01000085_gene2437	9.1e-65	197	COG0360@1|root,COG0360@2|Bacteria,1RH82@1224|Proteobacteria,42TJR@68525|delta/epsilon subdivisions,2WRDG@28221|Deltaproteobacteria,2MCE6@213115|Desulfovibrionales	28221|Deltaproteobacteria	J	rpsF	GO:0003674,GO:0003676,GO:0003723,GO:0003735,GO:0005198,GO:0005488,GO:0005575,GO:0005622,GO:0005623,GO:0005737,GO:0005829,GO:0005840,GO:0015935,GO:0019843,GO:0022626,GO:0022627,GO:0032991,GO:0043226,GO:0043228,GO:0043229,GO:0043232,GO:0044391,GO:0044422,GO:0044424,GO:0044444,GO:0044445,GO:0044446,GO:0044464,GO:0070181,GO:0097159,GO:1901363,GO:1990904	-	ko:K02990	ko03010,map03010
WP_008713271.1	GCF000585335.1	30S ribosomal protein S6 [Cloacibacillus evryensis]	Bacteria	Synergistota	Synergistia	Synergistales	Synergistaceae	Cloacibacillus	Cloacibacillus	Genus	9556	0	High	12	1	1	1	94	11.1	38	-1.49199	7.93536	-3.11649	0.0124038	0.0311124	-3.12908	757.1	387.3	259.1	215	266.4	1081.5	70.8	238.4	159.6	168.3	173.4	117.6	457415.HMPREF1006_01090	1.34e-61	189	COG0360@1|root,COG0360@2|Bacteria,3TBK7@508458|Synergistetes	508458|Synergistetes	J	rpsF	-	-	ko:K02990	ko03010,map03010
WP_021590556.1	GCF000468635.1	30S ribosomal protein S6 [Prevotella baroniae]	Bacteria	Bacteroidota	Bacteroidia	Bacteroidales	Prevotellaceae	Prevotella	Prevotella	Genus	11888	0	High	40	3	15	1	114	13.3	561	2.20853	9.02121	4.89503	0.000856042	0.00528443	-0.41204	224	149.3	188.8	559.9	629.4	86.8	837.8	694.3	1068.8	1301.3	972.2	2455.9	1122989.KB898577_gene150	1.72e-71	215	COG0360@1|root,COG0360@2|Bacteria,4NQ9W@976|Bacteroidetes,2FSHK@200643|Bacteroidia	976|Bacteroidetes	J	rpsF	GO:0003674,GO:0003676,GO:0003723,GO:0003735,GO:0005198,GO:0005488,GO:0005575,GO:0005622,GO:0005623,GO:0005737,GO:0005829,GO:0005840,GO:0015935,GO:0019843,GO:0022626,GO:0022627,GO:0032991,GO:0043226,GO:0043228,GO:0043229,GO:0043232,GO:0044391,GO:0044422,GO:0044424,GO:0044444,GO:0044445,GO:0044446,GO:0044464,GO:0070181,GO:0097159,GO:1901363,GO:1990904	-	ko:K02990	ko03010,map03010
WP_268234005.1	GCF009695745.1	30S ribosomal protein S6 [Pyramidobacter porci]	Bacteria	Synergistota	Synergistia	Synergistales	Synergistaceae	Pyramidobacter	Pyramidobacter	Genus	5141	0.021	Medium	8	1	1	1	97	11	40	-1.88061	7.13429	-4.73172	0.00107433	0.00604806	-0.643987	326.8	595.4	183.9	100.6	252.5	411.3	65.8	62.2	64.4	88.1	82.9	73.6	352165.HMPREF7215_2293	7.17e-58	179	COG0360@1|root,COG0360@2|Bacteria,3TBK7@508458|Synergistetes	508458|Synergistetes	J	rpsF	-	-	ko:K02990	ko03010,map03010
WP_007046078.1	GCF025152575.1	30S ribosomal protein S6 [Subdoligranulum variabile]	Bacteria	Bacillota	Clostridia	Oscillospirales	Ruminococcaceae	Subdoligranulum	Subdoligranulum	Genus	14696	0	High	32	2	2	2	94	10.5	39	-0.728547	7.71003	-2.1826	0.0569629	0.0991972	-4.62479	192.1	387.5	352.9	380.7	225	166.4	250	108.3	118.8	202.6	147.2	185.8	411471.SUBVAR_04647	7.74e-61	187	COG0360@1|root,COG0360@2|Bacteria,1VA18@1239|Firmicutes,24QZQ@186801|Clostridia,3WK85@541000|Ruminococcaceae	186801|Clostridia	J	rpsF	-	-	ko:K02990	ko03010,map03010
WP_022292741.1	GCF003438925.1	30S ribosomal protein S7 [[Ruminococcus] torques]	Bacteria	Bacillota	Clostridia	Lachnospirales	Lachnospiraceae	Agathobacter	Agathobacter	Genus	11295	0	High	44	7	26	2	156	17.5	584	2.20761	11.5768	7.04841	6.03e-05	0.00164016	2.27353	1888.6	1379.1	1528	1061.5	1653.3	1175.4	12890.6	5532.8	3292.4	7713.2	7252.7	6090.2	140626.JHWB01000009_gene1230	1.83e-99	290	COG0049@1|root,COG0049@2|Bacteria,1V1GG@1239|Firmicutes,24FQN@186801|Clostridia	186801|Clostridia	J	rpsG	-	-	ko:K02992	ko03010,map03010
WP_031542442.1	GCF002735305.1	30S ribosomal protein S7 [Agathobacter ruminis]	Bacteria	Bacillota	Clostridia	Lachnospirales	Lachnospiraceae	Agathobacter	Bacillota	Phylum	2241	0	High	29	5	16	1	156	17.6	203	-1.81114	8.54853	-4.7073	0.00111182	0.00616178	-0.679017	585.1	687.1	1535.7	901.6	328	646	121.2	191.1	293.9	169	264.2	203.3	140626.JHWB01000009_gene1230	4.49e-100	291	COG0049@1|root,COG0049@2|Bacteria,1V1GG@1239|Firmicutes,24FQN@186801|Clostridia	186801|Clostridia	J	rpsG	-	-	ko:K02992	ko03010,map03010
WP_154406001.1	GCF009695585.1	30S ribosomal protein S7 [Anaerovibrio slackiae]	Bacteria	Bacillota	Negativicutes	Veillonellales-Selenomonadales	Selenomonadaceae	Anaerovibrio	Selenomonadaceae	Family	14688	0	High	49	7	24	1	156	17.7	509	5.10112	8.38399	5.82436	0.000252684	0.00279532	0.83053	141	143.8	127.5	122.9	104	0	3403	1688.5	1255.2	5279.4	733.3	2005.4	1200557.JHWV01000002_gene50	3.28e-105	304	COG0049@1|root,COG0049@2|Bacteria,1V1GG@1239|Firmicutes,4H1ZN@909932|Negativicutes	909932|Negativicutes	J	rpsG	-	-	ko:K02992	ko03010,map03010
WP_008710981.1	GCF000585335.1	30S ribosomal protein S7 [Cloacibacillus evryensis]	Bacteria	Synergistota	Synergistia	Synergistales	Synergistaceae	Cloacibacillus	Synergistaceae	Family	15907	0	High	7	1	2	1	156	17.6	60	-2.96905	8.22645	-6.55948	0.000104515	0.00193411	1.72229	1403.7	845.8	337.4	800.7	509.6	2102.2	157.1	111.3	81.4	135.9	62.3	117.6	457415.HMPREF1006_01604	1.76e-109	315	COG0049@1|root,COG0049@2|Bacteria,3TAVX@508458|Synergistetes	508458|Synergistetes	J	rpsG	-	-	ko:K02992	ko03010,map03010
WP_006720266.1	GCF020735465.1	30S ribosomal protein S7 [Collinsella stercoris]	Bacteria	Actinobacteriota	Coriobacteriia	Coriobacteriales	Coriobacteriaceae	Collinsella	Coriobacteriales	Order	13632	0	High	12	2	3	2	157	17.8	53	-1.43459	9.03127	-3.56123	0.00611758	0.0186589	-2.41647	1641.5	394.7	857	997.3	894.7	811.6	260.2	258.5	306.2	389.6	464.3	273.5	445975.COLSTE_00604	1.23e-105	305	COG0049@1|root,COG0049@2|Bacteria,2GMVW@201174|Actinobacteria,4CURQ@84998|Coriobacteriia	84998|Coriobacteriia	J	rpsG	-	-	ko:K02992	ko03010,map03010
WP_147562734.1	GCF020560725.1	30S ribosomal protein S7 [Flintibacter sp. BX5]	Bacteria	Bacillota	Clostridia	Oscillospirales	Oscillospiraceae	Colidextribacter	Colidextribacter	Genus	8624	0	High	31	4	5	4	162	18.4	82	-1.48052	9.92286	-4.91498	0.000832838	0.00522547	-0.383984	1045.7	1996.1	2125.4	1719.5	1943.2	1221.5	444.7	478.5	442.1	1024.8	527.9	748.3	411467.BACCAP_03475	8.55e-104	301	COG0049@1|root,COG0049@2|Bacteria,1V1GG@1239|Firmicutes,24FQN@186801|Clostridia,268CC@186813|unclassified Clostridiales	186801|Clostridia	J	rpsG	-	-	ko:K02992	ko03010,map03010
WP_082424557.1	GCF015557635.1	30S ribosomal protein S7 [Fusicatenibacter saccharivorans]	Bacteria	Bacillota	Clostridia	Lachnospirales	Lachnospiraceae	Fusicatenibacter	Bacillota	Phylum	4588	0	High	39	6	24	2	163	18.4	313	1.7363	8.81965	3.76668	0.00444728	0.0149042	-2.0929	394.3	365.6	257.2	259	112.8	206.8	549.1	449.6	2622.6	484.9	2092.6	474.7	33035.JPJF01000013_gene4700	4.57e-104	301	COG0049@1|root,COG0049@2|Bacteria,1V1GG@1239|Firmicutes,24FQN@186801|Clostridia,3XYYV@572511|Blautia	186801|Clostridia	J	rpsG	-	-	ko:K02992	ko03010,map03010
WP_036377662.1	GCF001404615.1	30S ribosomal protein S7 [Mitsuokella jalaludinii]	Bacteria	Bacillota	Negativicutes	Veillonellales-Selenomonadales	Selenomonadaceae	Mitsuokella	Selenomonadaceae	Family	9837	0	High	49	7	24	1	156	17.7	460	3.5394	8.9039	8.80183	1.03e-05	0.000958708	4.0069	253.2	115.1	52.4	156.6	209.2	146.2	919.4	3308.4	2013.2	1296	1823.3	1306.9	1410665.JNKR01000013_gene1362	4.15e-108	311	COG0049@1|root,COG0049@2|Bacteria,1V1GG@1239|Firmicutes,4H1ZN@909932|Negativicutes	909932|Negativicutes	J	rpsG	-	-	ko:K02992	ko03010,map03010
WP_094233848.1	GCF002243385.1	30S ribosomal protein S7 [Mogibacterium pumilum]	Bacteria	Bacillota	Clostridia	Peptostreptococcales-Tissierellales	Anaerovoracaceae	Mogibacterium	Mogibacterium	Genus	3428	0.001	High	17	2	2	1	156	17.7	37	-0.773996	8.27963	-2.0267	0.0733566	0.120571	-4.86373	563.4	332.4	418.8	448.2	413.3	305.3	118.9	333.5	115.9	376.4	223.1	453.2	936375.HMPREF1152_0878	9.4e-105	303	COG0049@1|root,COG0049@2|Bacteria,1V1GG@1239|Firmicutes,24FQN@186801|Clostridia,3WCGJ@538999|Clostridiales incertae sedis	186801|Clostridia	J	rpsG	-	-	ko:K02992	ko03010,map03010
WP_102365638.1	GCF002874775.1	30S ribosomal protein S7 [Monoglobus pectinilyticus]	Bacteria	Bacillota	Clostridia	Monoglobales	Monoglobaceae	Monoglobus	Monoglobus	Genus	4103	0	High	23	3	5	1	156	18	42	3.06268	5.80351	4.90191	0.000847959	0.0052744	-0.402354	39.9	21.1	151.3	93.5	0	3	102.4	40.1	101.4	237.4	252.9	671.1	755731.Clo1100_0342	5.55e-88	260	COG0049@1|root,COG0049@2|Bacteria,1V1GG@1239|Firmicutes,24FQN@186801|Clostridia,36DC5@31979|Clostridiaceae	186801|Clostridia	J	rpsG	-	-	ko:K02992	ko03010,map03010
WP_068961779.1	GCF001688845.2	30S ribosomal protein S7 [Muribaculum intestinale]	Bacteria	Bacteroidota	Bacteroidia	Bacteroidales	Muribaculaceae	Muribaculum	Bacteroidales	Order	10471	0	High	25	4	8	1	158	18.2	18	-0.0921295	7.60871	-0.207646	0.840133	0.8762	-6.68676	100.2	271.4	155.9	187	225.9	362	99.3	117.6	237	167.5	124.6	761	742726.HMPREF9448_02481	7.39e-103	298	COG0049@1|root,COG0049@2|Bacteria,4NEEM@976|Bacteroidetes,2FNKP@200643|Bacteroidia,22WEA@171551|Porphyromonadaceae	976|Bacteroidetes	J	rpsG	GO:0000028,GO:0003674,GO:0003676,GO:0003723,GO:0003729,GO:0003735,GO:0005198,GO:0005488,GO:0005575,GO:0005622,GO:0005623,GO:0005737,GO:0005829,GO:0005840,GO:0006412,GO:0006518,GO:0006807,GO:0006996,GO:0008150,GO:0008152,GO:0009058,GO:0009059,GO:0009987,GO:0010467,GO:0015935,GO:0016043,GO:0019538,GO:0019843,GO:0022607,GO:0022613,GO:0022618,GO:0022626,GO:0022627,GO:0032991,GO:0034622,GO:0034641,GO:…	-	ko:K02992	ko03010,map03010
WP_022116199.1	GCF900148495.1	30S ribosomal protein S7 [Negativibacillus massiliensis]	Bacteria	Bacillota	Clostridia	Oscillospirales	Ruminococcaceae	Negativibacillus	Negativibacillus	Genus	307	0	High	14	2	6	1	156	17.7	91	-1.1663	7.56738	-3.26064	0.00984216	0.026211	-2.89672	212.1	236.3	465.1	661.1	283.9	117.4	86.5	94	112	227.8	139.2	135.7	1235835.C814_00690	2.29e-96	281	COG0049@1|root,COG0049@2|Bacteria,1V1GG@1239|Firmicutes,24FQN@186801|Clostridia,3WGPA@541000|Ruminococcaceae	186801|Clostridia	J	rpsG	-	-	ko:K02992	ko03010,map03010
WP_235228194.1	GCF021531915.1	30S ribosomal protein S7 [Oscillibacter valericigenes]	Bacteria	Bacillota	Clostridia	Oscillospirales	Oscillospiraceae	Oscillibacter	Oscillibacter	Genus	2770	0	High	22	3	4	2	156	17.5	76	-0.282153	9.50506	-0.934682	0.374375	0.455686	-6.25413	754.2	780.8	925.7	1136.4	630.6	672.3	434.4	718.7	464.4	979.1	755.7	755.8	1226322.HMPREF1545_03703	8.41e-98	285	COG0049@1|root,COG0049@2|Bacteria,1V1GG@1239|Firmicutes,24FQN@186801|Clostridia,2N753@216572|Oscillospiraceae	186801|Clostridia	J	rpsG	-	-	ko:K02992	ko03010,map03010
WP_091791128.1	GCF900101835.1	30S ribosomal protein S7 [Peptococcus niger]	Bacteria	Bacillota	Clostridia	Peptococcales	Peptococcaceae	Peptococcus	Peptococcus	Genus	62	0	High	15	2	5	1	156	17.8	119	-1.13629	9.27306	-3.24206	0.0101388	0.026787	-2.9266	738.7	569.3	1356.6	1074.8	616.6	1564.4	372.9	310.5	344.3	396.1	377.2	873.2	635013.TherJR_0292	1.4e-81	244	COG0049@1|root,COG0049@2|Bacteria,1V1GG@1239|Firmicutes,24FQN@186801|Clostridia,261BV@186807|Peptococcaceae	186801|Clostridia	J	rpsG	-	-	ko:K02992	ko03010,map03010
WP_126679006.1	GCF003977605.1	30S ribosomal protein S7 [Prevotella koreensis]	Bacteria	Bacteroidota	Bacteroidia	Bacteroidales	Prevotellaceae	Prevotella	Bacteroidales	Order	3068	0	High	35	4	17	3	158	18.3	364	1.99506	10.5975	5.18837	0.000574789	0.00431315	-0.00559635	1181.5	630.5	702.9	859.9	818.5	588	1837.9	6578	1813.7	4832.3	3170.8	2603.2	1287476.HMPREF1651_02285	9.67e-99	288	COG0049@1|root,COG0049@2|Bacteria,4NEEM@976|Bacteroidetes,2FNKP@200643|Bacteroidia	976|Bacteroidetes	J	rpsG	GO:0000028,GO:0003674,GO:0003676,GO:0003723,GO:0003729,GO:0003735,GO:0005198,GO:0005488,GO:0005575,GO:0005622,GO:0005623,GO:0005737,GO:0005829,GO:0005840,GO:0006412,GO:0006518,GO:0006807,GO:0006996,GO:0008150,GO:0008152,GO:0009058,GO:0009059,GO:0009987,GO:0010467,GO:0015935,GO:0016043,GO:0019538,GO:0019843,GO:0022607,GO:0022613,GO:0022618,GO:0022626,GO:0022627,GO:0032991,GO:0034622,GO:0034641,GO:…	-	ko:K02992	ko03010,map03010
WP_055068803.1	GCF001405615.1	30S ribosomal protein S7 [Roseburia faecis]	Bacteria	Bacillota	Clostridia	Lachnospirales	Lachnospiraceae	Roseburia	Bacillota	Phylum	11285	0	High	35	5	29	1	156	17.7	675	1.39711	10.1057	3.0219	0.0144514	0.0349536	-3.28199	943.6	752.5	762.8	519	430.4	802.1	1236.1	808.1	4658	648.5	5049.5	2135.9	140626.JHWB01000009_gene1230	3.16e-100	291	COG0049@1|root,COG0049@2|Bacteria,1V1GG@1239|Firmicutes,24FQN@186801|Clostridia	186801|Clostridia	J	rpsG	-	-	ko:K02992	ko03010,map03010
WP_154328613.1	GCF009676955.1	30S ribosomal protein S7 [Sodaliphilus pleomorphus]	Bacteria	Bacteroidota	Bacteroidia	Bacteroidales	Muribaculaceae	Sodaliphilus	Bacteroidales	Order	9526	0	High	33	5	10	2	158	18.2	74	0.453359	7.95522	0.823815	0.431355	0.512127	-6.35227	290	180.6	174.4	142.7	269.1	252	77.1	427.6	244.1	717.4	880.8	114.4	1235815.BAIX01000002_gene279	8.9e-95	278	COG0049@1|root,COG0049@2|Bacteria,4NEEM@976|Bacteroidetes,2FNKP@200643|Bacteroidia	976|Bacteroidetes	J	rpsG	GO:0000028,GO:0003674,GO:0003676,GO:0003723,GO:0003729,GO:0003735,GO:0005198,GO:0005488,GO:0005575,GO:0005622,GO:0005623,GO:0005737,GO:0005829,GO:0005840,GO:0006412,GO:0006518,GO:0006807,GO:0006996,GO:0008150,GO:0008152,GO:0009058,GO:0009059,GO:0009987,GO:0010467,GO:0015935,GO:0016043,GO:0019538,GO:0019843,GO:0022607,GO:0022613,GO:0022618,GO:0022626,GO:0022627,GO:0032991,GO:0034622,GO:0034641,GO:…	-	ko:K02992	ko03010,map03010
WP_093649738.1	GCF001375655.1	30S ribosomal protein S7 [Streptococcus varani]	Bacteria	Bacillota	Bacilli	Lactobacillales	Streptococcaceae	Streptococcus	Lactobacillales	Order	1859	0	High	27	3	5	2	156	17.8	104	0.396684	9.17706	1.21239	0.256257	0.334517	-5.96576	678.8	784.5	329.6	317.2	517.7	564.9	910.3	517.1	418.4	712.2	976	621.1	1123312.KB904584_gene689	9.03e-103	298	COG0049@1|root,COG0049@2|Bacteria,1V1GG@1239|Firmicutes,4H9PA@91061|Bacilli	91061|Bacilli	J	rpsG	GO:0000028,GO:0003674,GO:0003676,GO:0003723,GO:0003729,GO:0003735,GO:0005198,GO:0005488,GO:0005575,GO:0005622,GO:0005623,GO:0005737,GO:0005829,GO:0005840,GO:0006412,GO:0006518,GO:0006807,GO:0006996,GO:0008150,GO:0008152,GO:0009058,GO:0009059,GO:0009987,GO:0010467,GO:0015935,GO:0016043,GO:0019538,GO:0019843,GO:0022607,GO:0022613,GO:0022618,GO:0022626,GO:0022627,GO:0032991,GO:0034622,GO:0034641,GO:…	-	ko:K02992	ko03010,map03010
WP_007046522.1	GCF025152575.1	30S ribosomal protein S7 [Subdoligranulum variabile]	Bacteria	Bacillota	Clostridia	Oscillospirales	Ruminococcaceae	Subdoligranulum	Subdoligranulum	Genus	13564	0	High	50	7	18	6	156	17.6	415	-0.445805	11.9254	-1.07733	0.309388	0.390005	-6.11317	3709.6	3742.9	6281.3	4924.3	4231.7	4808.4	6530.5	1879.9	3118.7	2605.1	6695.4	2047.8	411471.SUBVAR_05122	8.37e-108	310	COG0049@1|root,COG0049@2|Bacteria,1V1GG@1239|Firmicutes,24FQN@186801|Clostridia,3WGPA@541000|Ruminococcaceae	186801|Clostridia	J	rpsG	-	-	ko:K02992	ko03010,map03010
WP_006445008.1	GCF022845755.1	30S ribosomal protein S8 [[Clostridium] hylemonae]	Bacteria	Bacillota	Clostridia	Eubacteriales	Clostridiaceae	Clostridium	Clostridia	Class	4962	0	High	39	4	9	2	133	14.4	139	-1.56225	8.08871	-4.01993	0.00302471	0.0115312	-1.70058	328.2	736.9	836.7	1219.5	215.8	193.7	144.9	127.9	145.8	181.6	149.3	207.6	553973.CLOHYLEM_07665	2.1e-90	265	COG0096@1|root,COG0096@2|Bacteria,1V3KK@1239|Firmicutes,24HCP@186801|Clostridia,21ZVB@1506553|Lachnoclostridium	186801|Clostridia	J	rpsH	-	-	ko:K02994	ko03010,map03010
WP_075579436.1	GCF900095825.1	30S ribosomal protein S8 [Acidaminococcus massiliensis]	Bacteria	Bacillota	Negativicutes	Acidaminococcales	Acidaminococcaceae	Acidaminococcus	Negativicutes	Class	5333	0	High	43	5	8	4	132	14.5	245	1.53048	9.50396	3.82453	0.00406936	0.0140503	-2.00261	700.5	350	571.9	483.5	307.1	287.6	831.1	811.1	1271.7	2624.6	2149.3	726.4	591001.Acfer_1915	4.6e-89	261	COG0096@1|root,COG0096@2|Bacteria,1V3KK@1239|Firmicutes,4H4AT@909932|Negativicutes	909932|Negativicutes	J	rpsH	-	-	ko:K02994	ko03010,map03010
WP_009348421.1	GCF014195585.1	30S ribosomal protein S8 [Alloprevotella rava]	Bacteria	Bacteroidota	Bacteroidia	Bacteroidales	Prevotellaceae	Alloprevotella	Bacteroidales	Order	10548	0	High	32	4	11	1	131	14.7	214	-0.11293	7.97022	-0.331149	0.748119	0.800468	-6.65064	382.9	206.5	248.8	230.1	282.9	239.9	160.1	272.9	209.6	343.4	173.1	351.9	679199.HMPREF9332_01880	2.47e-88	259	COG0096@1|root,COG0096@2|Bacteria,4NNFW@976|Bacteroidetes,2FRZ6@200643|Bacteroidia,1WDCQ@1283313|Alloprevotella	976|Bacteroidetes	J	rpsH	GO:0003674,GO:0003735,GO:0005198,GO:0005575,GO:0005622,GO:0005623,GO:0005737,GO:0005829,GO:0005840,GO:0015935,GO:0022626,GO:0022627,GO:0032991,GO:0043226,GO:0043228,GO:0043229,GO:0043232,GO:0044391,GO:0044422,GO:0044424,GO:0044444,GO:0044445,GO:0044446,GO:0044464,GO:1990904	-	ko:K02994	ko03010,map03010
WP_154405973.1	GCF009695585.1	30S ribosomal protein S8 [Anaerovibrio slackiae]	Bacteria	Bacillota	Negativicutes	Veillonellales-Selenomonadales	Selenomonadaceae	Anaerovibrio	Anaerovibrio	Genus	6078	0	High	27	3	10	1	132	14.4	352	5.36319	8.10593	6.27217	0.000146373	0.00221668	1.38303	168.6	179.7	50.3	80.4	48	0	1680.4	1478.9	966.2	3721	879.1	3867	1200557.JHWV01000002_gene32	3.5e-84	249	COG0096@1|root,COG0096@2|Bacteria,1V3KK@1239|Firmicutes,4H4AT@909932|Negativicutes	909932|Negativicutes	J	rpsH	-	-	ko:K02994	ko03010,map03010
WP_018109204.1	GCF000375405.1	30S ribosomal protein S8 [Bacteroides propionicifaciens]	Bacteria	Bacteroidota	Bacteroidia	Bacteroidales	Bacteroidaceae	Bacteroides	Bacteroides	Genus	1194	0	High	32	4	16	1	131	14.6	351	0.550135	9.44472	1.49581	0.168954	0.236698	-5.61824	729.9	382	1181.2	521.7	568.8	369.1	2057.5	405.4	319.8	1484.3	730.6	1231.7	1121097.JCM15093_3349	1.09e-82	245	COG0096@1|root,COG0096@2|Bacteria,4NNFW@976|Bacteroidetes,2FRZ6@200643|Bacteroidia,4AQIE@815|Bacteroidaceae	976|Bacteroidetes	J	rpsH	GO:0003674,GO:0003735,GO:0005198,GO:0005575,GO:0005622,GO:0005623,GO:0005737,GO:0005829,GO:0005840,GO:0015935,GO:0022626,GO:0022627,GO:0032991,GO:0043226,GO:0043228,GO:0043229,GO:0043232,GO:0044391,GO:0044422,GO:0044424,GO:0044444,GO:0044445,GO:0044446,GO:0044464,GO:1990904	-	ko:K02994	ko03010,map03010
WP_021845471.1	GCF001404935.1	30S ribosomal protein S8 [Blautia hydrogenotrophica]	Bacteria	Bacillota	Clostridia	Lachnospirales	Lachnospiraceae	Blautia	Clostridia	Class	5555	0	High	34	4	10	1	133	14.6	200	1.7104	7.80586	2.05397	0.0701939	0.116532	-4.82236	374.8	116.2	153.8	90	24.3	227.2	137.4	111.7	305.9	146.4	1489	4183.9	411459.RUMOBE_03285	1.6e-85	252	COG0096@1|root,COG0096@2|Bacteria,1V3KK@1239|Firmicutes,24HCP@186801|Clostridia,3Y02G@572511|Blautia	186801|Clostridia	J	rpsH	-	-	ko:K02994	ko03010,map03010
WP_046443486.1	GCF001507385.1	30S ribosomal protein S8 [Christensenella hongkongensis]	Bacteria	Bacillota	Clostridia	Christensenellales	Christensenellaceae	Christensenella	Bacillota	Phylum	4807	0	High	20	2	19	1	132	14.3	840	-0.0577421	7.18988	-0.161398	0.875349	0.905051	-6.69607	101.4	80.7	208.3	155.1	256	154.5	73.7	201.3	96.3	170.1	215	157.1	2325.TKV_c20430	3.13e-62	193	COG0096@1|root,COG0096@2|Bacteria,1V3KK@1239|Firmicutes,24HCP@186801|Clostridia,42G9H@68295|Thermoanaerobacterales	186801|Clostridia	J	rpsH	-	-	ko:K02994	ko03010,map03010
WP_022789344.1	GCF900459315.1	30S ribosomal protein S8 [Faecalicoccus pleomorphus]	Bacteria	Bacillota	Bacilli	Erysipelotrichales	Erysipelotrichaceae	Faecalicoccus	Faecalicoccus	Genus	2429	0	High	13	2	4	2	132	14.8	52	-2.28594	9.73834	-5.15129	0.000604062	0.00441376	-0.0562532	1358.5	1033.6	1189.6	1011.7	4324.7	6138.8	227.9	479.7	394.5	411.9	361.5	513	1123313.ATUT01000003_gene770	7.64e-88	258	COG0096@1|root,COG0096@2|Bacteria,1V3KK@1239|Firmicutes,3VQMK@526524|Erysipelotrichia	526524|Erysipelotrichia	J	rpsH	-	-	ko:K02994	ko03010,map03010
WP_027430838.1	GCF000424105.1	30S ribosomal protein S8 [Lachnospira multipara]	Bacteria	Bacillota	Clostridia	Lachnospirales	Lachnospiraceae	Lachnospira	Clostridia	Class	6130	0	High	14	2	10	1	133	14.6	86	-0.0498652	9.55308	-0.103004	0.920221	0.939529	-6.70451	1160	476.4	2021.6	2405.7	410.4	178.6	409.3	858.8	648.4	1013.6	524.3	1325.9	1282887.AUJG01000003_gene408	2.29e-89	262	COG0096@1|root,COG0096@2|Bacteria,1V3KK@1239|Firmicutes,24HCP@186801|Clostridia	186801|Clostridia	J	rpsH	-	-	ko:K02994	ko03010,map03010
WP_036377737.1	GCF001404615.1	30S ribosomal protein S8 [Mitsuokella jalaludinii]	Bacteria	Bacillota	Negativicutes	Veillonellales-Selenomonadales	Selenomonadaceae	Mitsuokella	Mitsuokella	Genus	5065	0	High	27	3	8	1	132	14.6	286	-0.0089579	7.23857	-0.0247308	0.98081	0.986817	-6.70998	231.8	101.5	134.5	155.5	165.2	142.7	115.2	217.7	102.6	150.4	235.9	122.3	500635.MITSMUL_05076	3.78e-88	259	COG0096@1|root,COG0096@2|Bacteria,1V3KK@1239|Firmicutes,4H4AT@909932|Negativicutes	909932|Negativicutes	J	rpsH	-	-	ko:K02994	ko03010,map03010
WP_094233367.1	GCF002243385.1	30S ribosomal protein S8 [Mogibacterium pumilum]	Bacteria	Bacillota	Clostridia	Peptostreptococcales-Tissierellales	Anaerovoracaceae	Mogibacterium	Bacillota	Phylum	1611	0	High	20	2	3	1	132	14.2	53	0.235257	8.25192	0.695	0.504619	0.582206	-6.4528	354.5	208.2	492.8	364.7	253.6	142.9	353.8	238.9	304.5	369.2	421.8	320.6	936375.HMPREF1152_1583	8.92e-87	255	COG0096@1|root,COG0096@2|Bacteria,1V3KK@1239|Firmicutes,24HCP@186801|Clostridia,3WCJ7@538999|Clostridiales incertae sedis	186801|Clostridia	J	rpsH	-	-	ko:K02994	ko03010,map03010
WP_102365575.1	GCF002874775.1	30S ribosomal protein S8 [Monoglobus pectinilyticus]	Bacteria	Bacillota	Clostridia	Monoglobales	Monoglobaceae	Monoglobus	Monoglobus	Genus	6412	0	High	18	2	5	1	132	14.5	138	-0.28458	6.64835	-0.846464	0.419253	0.500504	-6.33307	75.7	131.1	96.8	136.7	185.9	71.2	74.3	65.1	77.7	93.7	96.3	155.2	1297617.JPJD01000013_gene904	6.18e-69	210	COG0096@1|root,COG0096@2|Bacteria,1V3KK@1239|Firmicutes,24HCP@186801|Clostridia,2696T@186813|unclassified Clostridiales	186801|Clostridia	J	rpsH	-	-	ko:K02994	ko03010,map03010
WP_235221226.1	GCF021531915.1	30S ribosomal protein S8 [Oscillibacter valericigenes]	Bacteria	Bacillota	Clostridia	Oscillospirales	Oscillospiraceae	Oscillibacter	Clostridia	Class	10943	0	High	26	3	9	1	132	14.4	276	0.0938917	9.39411	0.284993	0.782106	0.828185	-6.66605	486.3	800.9	1046.8	1497.5	487.4	253.7	471.8	578.8	555.2	943	835.8	935.4	1235797.C816_00674	1.54e-87	257	COG0096@1|root,COG0096@2|Bacteria,1V3KK@1239|Firmicutes,24HCP@186801|Clostridia,2N794@216572|Oscillospiraceae	186801|Clostridia	J	rpsH	-	-	ko:K02994	ko03010,map03010
WP_125669220.1	GCF003945365.1	30S ribosomal protein S8 [Phascolarctobacterium faecium]	Bacteria	Bacillota	Negativicutes	Acidaminococcales	Acidaminococcaceae	Phascolarctobacterium	Bacteria	Superkingdom	8614	0	High	22	3	6	1	132	14.4	99	0.754163	7.87403	2.28258	0.0483869	0.0870395	-4.46881	179.4	140.1	241.6	227.9	178.4	136	441.2	243.8	210.9	267.3	450.1	287.1	1262914.BN533_02056	2.56e-86	254	COG0096@1|root,COG0096@2|Bacteria,1V3KK@1239|Firmicutes,4H4AT@909932|Negativicutes	909932|Negativicutes	J	rpsH	-	-	ko:K02994	ko03010,map03010
WP_021589333.1	GCF000468635.1	30S ribosomal protein S8 [Prevotella baroniae]	Bacteria	Bacteroidota	Bacteroidia	Bacteroidales	Prevotellaceae	Prevotella	Bacteria	Superkingdom	11949	0	High	43	5	36	2	131	14.7	1190	1.01096	11.1224	3.08136	0.0131269	0.032472	-3.18584	1906.2	1433.9	1387	1632.2	1620.9	1489.5	2221	2932.3	4399.1	3682.2	4234.8	2244.2	537011.PREVCOP_06141	1.18e-86	255	COG0096@1|root,COG0096@2|Bacteria,4NNFW@976|Bacteroidetes,2FRZ6@200643|Bacteroidia	976|Bacteroidetes	J	rpsH	GO:0003674,GO:0003735,GO:0005198,GO:0005575,GO:0005622,GO:0005623,GO:0005737,GO:0005829,GO:0005840,GO:0015935,GO:0022626,GO:0022627,GO:0032991,GO:0043226,GO:0043228,GO:0043229,GO:0043232,GO:0044391,GO:0044422,GO:0044424,GO:0044444,GO:0044445,GO:0044446,GO:0044464,GO:1990904	-	ko:K02994	ko03010,map03010
WP_025067929.1	GCF018128205.1	30S ribosomal protein S8 [Prevotella denticola]	Bacteria	Bacteroidota	Bacteroidia	Bacteroidales	Prevotellaceae	Prevotella	Bacteria	Superkingdom	15865	0	High	43	5	36	1	131	14.5	1204	4.98659	8.06444	5.75636	0.000275161	0.00291127	0.744049	254.8	81.3	104.6	183.2	0	27.2	2118.1	757.5	2070.6	1162.2	3536.4	854.9	767031.HMPREF9137_0933	1.1e-88	261	COG0096@1|root,COG0096@2|Bacteria,4NNFW@976|Bacteroidetes,2FRZ6@200643|Bacteroidia	976|Bacteroidetes	J	rpsH	GO:0003674,GO:0003735,GO:0005198,GO:0005575,GO:0005622,GO:0005623,GO:0005737,GO:0005829,GO:0005840,GO:0015935,GO:0022626,GO:0022627,GO:0032991,GO:0043226,GO:0043228,GO:0043229,GO:0043232,GO:0044391,GO:0044422,GO:0044424,GO:0044444,GO:0044445,GO:0044446,GO:0044464,GO:1990904	-	ko:K02994	ko03010,map03010
WP_013264714.1	GCF000144405.1	30S ribosomal protein S8 [Prevotella melaninogenica]	Bacteria	Bacteroidota	Bacteroidia	Bacteroidales	Prevotellaceae	Prevotella	Bacteria	Superkingdom	14818	0	High	43	5	34	1	131	14.5	1142	0.277667	9.70286	0.57838	0.577206	0.650121	-6.53053	1067.8	579.6	646.4	605	646.8	1191.6	530	1974.1	469.6	1193.4	543.9	1857.1	553174.HMPREF0659_A5329	1.49e-89	262	COG0096@1|root,COG0096@2|Bacteria,4NNFW@976|Bacteroidetes,2FRZ6@200643|Bacteroidia	976|Bacteroidetes	J	rpsH	GO:0003674,GO:0003735,GO:0005198,GO:0005575,GO:0005622,GO:0005623,GO:0005737,GO:0005829,GO:0005840,GO:0015935,GO:0022626,GO:0022627,GO:0032991,GO:0043226,GO:0043228,GO:0043229,GO:0043232,GO:0044391,GO:0044422,GO:0044424,GO:0044444,GO:0044445,GO:0044446,GO:0044464,GO:1990904	-	ko:K02994	ko03010,map03010
WP_006857855.1	GCF900537995.1	30S ribosomal protein S8 [Roseburia intestinalis]	Bacteria	Bacillota	Clostridia	Lachnospirales	Lachnospiraceae	Roseburia	Roseburia	Genus	1524	0	High	24	3	6	1	133	14.5	113	6.25813	5.86432	6.39639	0.000126377	0.00209822	1.53114	117	23.3	0	29.4	0	0	987.2	516.8	315.5	825.3	532.9	244.3	585394.RHOM_14545	3.49e-89	261	COG0096@1|root,COG0096@2|Bacteria,1V3KK@1239|Firmicutes,24HCP@186801|Clostridia	186801|Clostridia	J	rpsH	-	-	ko:K02994	ko03010,map03010
WP_123198142.1	GCF003725295.1	30S ribosomal protein S8 [Slackia faecicanis]	Bacteria	Actinobacteriota	Coriobacteriia	Coriobacteriales	Eggerthellaceae	Slackia	Coriobacteriales	Order	13505	0.003	High	7	1	2	1	132	14.3	39	-1.28252	8.53201	-3.09346	0.0128731	0.0319954	-3.16629	631.9	346.2	800.9	821.7	753.2	337.7	145.6	138.8	153.8	290.6	478.9	401.5	742818.HMPREF9451_00233	2.56e-86	254	COG0096@1|root,COG0096@2|Bacteria,2IHQZ@201174|Actinobacteria,4CVVW@84998|Coriobacteriia	84998|Coriobacteriia	J	rpsH	-	-	ko:K02994	ko03010,map03010
WP_154328630.1	GCF009676955.1	30S ribosomal protein S8 [Sodaliphilus pleomorphus]	Bacteria	Bacteroidota	Bacteroidia	Bacteroidales	Muribaculaceae	Sodaliphilus	Sodaliphilus	Genus	6307	0	High	41	5	17	3	133	15	383	1.82676	11.1066	4.07895	0.0027683	0.0108536	-1.61029	1221.6	1187.1	772.1	898.7	2033.6	1251.8	1294.5	6331.2	3059.1	7875.1	8559.1	3031.3	1121101.HMPREF1532_02296	2.87e-74	224	COG0096@1|root,COG0096@2|Bacteria,4NNFW@976|Bacteroidetes,2FRZ6@200643|Bacteroidia,4AQIE@815|Bacteroidaceae	976|Bacteroidetes	J	rpsH	GO:0003674,GO:0003735,GO:0005198,GO:0005575,GO:0005622,GO:0005623,GO:0005737,GO:0005829,GO:0005840,GO:0015935,GO:0022626,GO:0022627,GO:0032991,GO:0043226,GO:0043228,GO:0043229,GO:0043232,GO:0044391,GO:0044422,GO:0044424,GO:0044444,GO:0044445,GO:0044446,GO:0044464,GO:1990904	-	ko:K02994	ko03010,map03010
WP_018590381.1	GCF000439105.1	30S ribosomal protein S8 [Terrisporobacter glycolicus]	Bacteria	Bacillota	Clostridia	Peptostreptococcales-Tissierellales	Peptostreptococcaceae	Terrisporobacter	Peptostreptococcaceae	Family	15028	0.008	High	7	1	1	1	132	14.9	46	-0.230365	7.6921	-0.439031	0.671001	0.734672	-6.60591	65.9	700.6	490.1	200.6	660.2	40.1	84.8	408.3	170.8	406.8	127.7	152	445973.CLOBAR_00108	4.42e-87	256	COG0096@1|root,COG0096@2|Bacteria,1V3KK@1239|Firmicutes,24HCP@186801|Clostridia,25RBC@186804|Peptostreptococcaceae	186801|Clostridia	J	rpsH	-	-	ko:K02994	ko03010,map03010
WP_116884803.1	GCF003096415.1	30S ribosomal protein S8 [Victivallis vadensis]	Bacteria	Verrucomicrobiota	Lentisphaeria	Victivallales	Victivallaceae	Victivallis	Victivallis	Genus	5655	0.03	Medium	6	1	1	1	131	14.3	0	0.543621	9.40054	1.25274	0.241904	0.319212	-5.91929	493	575.2	1377	343.5	336.5	673.7	454.6	1301.4	603.6	858	780.7	1224.1	243160.BMA2618	2.56e-49	160	COG0096@1|root,COG0096@2|Bacteria,1RDG3@1224|Proteobacteria,2VRBD@28216|Betaproteobacteria,1K77S@119060|Burkholderiaceae	28216|Betaproteobacteria	J	rpsH	-	-	ko:K02994	ko03010,map03010
WP_031471884.1	GCF900112885.1	30S ribosomal protein S9 [[Clostridium] aminophilum]	Bacteria	Bacillota	Clostridia	Eubacteriales	Clostridiaceae	Clostridium	Clostridia	Class	4867	0	High	19	2	3	1	129	14.5	55	-2.65759	8.84602	-6.21152	0.000157368	0.00226527	1.30991	915.1	1535.7	1453.9	1101.9	391.8	2687.3	140.5	161	143.6	190.5	165.1	357.5	1121296.JONJ01000004_gene923	1.68e-85	252	COG0103@1|root,COG0103@2|Bacteria,1V3MQ@1239|Firmicutes,24H94@186801|Clostridia,21ZV8@1506553|Lachnoclostridium	186801|Clostridia	J	rpsI	-	-	ko:K02996	ko03010,map03010
WP_092452074.1	GCF900111235.1	30S ribosomal protein S9 [[Clostridium] fimetarium]	Bacteria	Bacillota	Clostridia	Eubacteriales	Clostridiaceae	Clostridium	Clostridia	Class	3389	0	High	9	1	1	1	136	15.1	42	1.4383	8.09704	3.46975	0.00706255	0.0207655	-2.56187	81.3	117.5	569	76.8	139	348.7	525.4	392.6	419.3	697	331.9	413.5	483218.BACPEC_03150	3.15e-73	221	COG0103@1|root,COG0103@2|Bacteria,1V3MQ@1239|Firmicutes,24H94@186801|Clostridia,26924@186813|unclassified Clostridiales	186801|Clostridia	J	rpsI	-	-	ko:K02996	ko03010,map03010
WP_012743748.1	GCF003438925.1	30S ribosomal protein S9 [[Ruminococcus] torques]	Bacteria	Bacillota	Clostridia	Lachnospirales	Lachnospiraceae	Agathobacter	Clostridia	Class	14109	0	High	45	6	22	1	130	14.5	422	5.42713	7.11139	8.00906	2.21e-05	0.00118803	3.26733	87.5	52.7	51	52	0	5.7	1601.2	681.2	355.7	1200.2	1174	1010.7	140626.JHWB01000009_gene1239	1.68e-81	242	COG0103@1|root,COG0103@2|Bacteria,1V3MQ@1239|Firmicutes,24H94@186801|Clostridia	186801|Clostridia	J	rpsI	-	-	ko:K02996	ko03010,map03010
WP_075580709.1	GCF900095825.1	30S ribosomal protein S9 [Acidaminococcus massiliensis]	Bacteria	Bacillota	Negativicutes	Acidaminococcales	Acidaminococcaceae	Acidaminococcus	Acidaminococcus	Genus	1829	0	High	15	2	3	2	130	14.2	64	1.75154	8.71206	3.7895	0.00429394	0.014554	-2.05723	481.3	137	246.5	302.4	185.2	152.1	490.5	721.8	550.8	1886.3	1178.4	474.9	591001.Acfer_0487	3.38e-81	241	COG0103@1|root,COG0103@2|Bacteria,1V3MQ@1239|Firmicutes,4H4GK@909932|Negativicutes	909932|Negativicutes	J	rpsI	-	-	ko:K02996	ko03010,map03010
WP_078711148.1	GCF900167375.1	30S ribosomal protein S9 [Anaerorhabdus furcosa]	Bacteria	Bacillota	Erysipelotrichia;	Â Erysipelotrichales	Erysipelotrichaceae	Anaerorhabdus	Bacillota	Phylum	3795	0	High	9	1	1	1	135	14.9	51	-1.95648	6.87162	-4.38683	0.00175795	0.00813764	-1.14694	252.7	136.6	160.6	180.6	384	381.2	23.8	93.1	39	99.6	75	60.8	1211819.CALK01000056_gene1169	3.05e-75	226	COG0103@1|root,COG0103@2|Bacteria,1V3MQ@1239|Firmicutes,3VQHJ@526524|Erysipelotrichia	526524|Erysipelotrichia	J	rpsI	-	-	ko:K02996	ko03010,map03010
WP_227201037.1	GCF020554845.1	30S ribosomal protein S9 [Blautia faecis]	Bacteria	Bacillota	Clostridia	Lachnospirales	Lachnospiraceae	Blautia	Clostridia	Class	9423	0	High	25	3	10	1	130	14.4	143	0.670789	10.176	1.90324	0.0894572	0.14137	-5.04838	855.3	731.7	1076.9	3171.9	713.2	386.7	761.3	2404.7	792	1914.5	1166.4	2972.9	457412.RSAG_02035	1.68e-81	242	COG0103@1|root,COG0103@2|Bacteria,1V3MQ@1239|Firmicutes,24H94@186801|Clostridia,3WIS1@541000|Ruminococcaceae	186801|Clostridia	J	rpsI	-	-	ko:K02996	ko03010,map03010
WP_005947246.1	GCF001404935.1	30S ribosomal protein S9 [Blautia hydrogenotrophica]	Bacteria	Bacillota	Clostridia	Lachnospirales	Lachnospiraceae	Blautia	Lachnospiraceae	Family	9923	0	High	36	5	12	2	130	14.5	227	0.467537	8.91067	1.03846	0.326176	0.406801	-6.15315	307.9	360.4	524.5	375	1155.6	183.2	468.2	382.4	475.5	606.8	490.4	1282	476272.RUMHYD_01267	7.39e-85	250	COG0103@1|root,COG0103@2|Bacteria,1V3MQ@1239|Firmicutes,24H94@186801|Clostridia,3Y045@572511|Blautia	186801|Clostridia	J	rpsI	-	-	ko:K02996	ko03010,map03010
WP_216469427.1	GCF018918345.1	30S ribosomal protein S9 [Butyricicoccus sp. MSJd-7]	Bacteria	Bacillota	Clostridia	Oscillospirales	Butyricicoccaceae	Butyricicoccus	Butyricicoccus	Genus	1624	0.001	High	9	1	1	1	135	15	47	0.459931	6.98874	1.26492	0.237702	0.315012	-5.90505	136.4	83.9	135.9	83.6	137	85.5	92.6	369.6	84	324.9	85.3	130.7	1203606.HMPREF1526_01130	2.53e-83	247	COG0103@1|root,COG0103@2|Bacteria,1V3MQ@1239|Firmicutes,24H94@186801|Clostridia,36IRJ@31979|Clostridiaceae	186801|Clostridia	J	rpsI	-	-	ko:K02996	ko03010,map03010
WP_123614377.1	GCF004803915.1	30S ribosomal protein S9 [Duncaniella dubosii]	Bacteria	Bacteroidota	Bacteroidia	Bacteroidales	Muribaculaceae	Duncaniella	Duncaniella	Genus	6736	0.008	High	7	1	1	1	128	14.5	15	-0.0936486	8.55899	-0.234844	0.819591	0.859722	-6.68021	662.3	356.9	403.9	305.6	387.5	304.4	189.9	484.7	321.1	574	636.7	215.3	1158294.JOMI01000003_gene2570	1.09e-67	207	COG0103@1|root,COG0103@2|Bacteria,4NNN1@976|Bacteroidetes,2FSGZ@200643|Bacteroidia	976|Bacteroidetes	J	rpsI	-	-	ko:K02996	ko03010,map03010
WP_078787434.1	GCF900167085.1	30S ribosomal protein S9 [Eubacterium ruminantium]	Bacteria	Bacillota	Clostridia	Eubacteriales	Eubacteriaceae	Eubacterium	Eubacterium	Genus	2564	0.003	High	9	1	1	1	131	14.3	41	0.210564	7.52368	0.680513	0.513321	0.589807	-6.46316	199.7	195.1	237.2	195.8	129.6	103	138.6	175.5	137.7	341.2	168.6	302.3	1410622.JNKY01000010_gene1237	7.35e-81	240	COG0103@1|root,COG0103@2|Bacteria,1V3MQ@1239|Firmicutes,24H94@186801|Clostridia,27MQ4@186928|unclassified Lachnospiraceae	186801|Clostridia	J	rpsI	-	-	ko:K02996	ko03010,map03010
WP_033117904.1	GCF001940005.1	30S ribosomal protein S9 [Intestinimonas butyriciproducens]	Bacteria	Bacillota	Clostridia	Oscillospirales	Oscillospiraceae	Intestinimonas	Oscillospirales	Order	12291	0	High	9	1	3	1	134	14.8	122	1.48683	9.48569	4.81899	0.000951076	0.00559504	-0.519534	296.2	338.5	764.3	867.9	520.7	175.2	564.7	1319.1	832.9	1780.1	922.5	2917.6	1297617.JPJD01000029_gene2352	2.18e-88	259	COG0103@1|root,COG0103@2|Bacteria,1V3MQ@1239|Firmicutes,24H94@186801|Clostridia,26924@186813|unclassified Clostridiales	186801|Clostridia	J	rpsI	-	-	ko:K02996	ko03010,map03010
WP_006862231.1	GCF900102475.1	30S ribosomal protein S9 [Marvinbryantia formatexigens]	Bacteria	Bacillota	Clostridia	Lachnospirales	Lachnospiraceae	Marvinbryantia	Lachnospiraceae	Family	4214	0	High	26	3	12	2	130	14.5	243	-0.747058	10.9272	-1.56397	0.152297	0.217093	-5.52798	883.6	2658	7005.8	8673.5	2226.7	808.1	706.1	593.2	938.9	1989.3	5838.4	2510.8	478749.BRYFOR_07440	2.58e-85	251	COG0103@1|root,COG0103@2|Bacteria,1V3MQ@1239|Firmicutes,24H94@186801|Clostridia	186801|Clostridia	J	rpsI	-	-	ko:K02996	ko03010,map03010
WP_022131453.1	GCF900148495.1	30S ribosomal protein S9 [Negativibacillus massiliensis]	Bacteria	Bacillota	Clostridia	Oscillospirales	Ruminococcaceae	Negativibacillus	Oscillospirales	Order	6986	0	High	18	2	4	1	132	14.8	147	-0.611638	8.53619	-1.05395	0.319407	0.399954	-6.13736	695.9	312	1330	1095.8	376.9	76.6	73	292.2	258.4	983.7	357.3	368.5	1235835.C814_03050	2.44e-75	226	COG0103@1|root,COG0103@2|Bacteria,1V3MQ@1239|Firmicutes,24H94@186801|Clostridia,3WIS1@541000|Ruminococcaceae	186801|Clostridia	J	rpsI	-	-	ko:K02996	ko03010,map03010
WP_058270881.1	GCF001457795.1	30S ribosomal protein S9 [Olsenella massiliensis]	Bacteria	Actinobacteriota	Coriobacteriia	Coriobacteriales	Atopobiaceae	Olsenella	Olsenella	Genus	1378	0	High	9	1	1	1	131	14.3	41	-1.31699	6.95605	-1.51861	0.163211	0.229986	-5.5883	1607.6	81.4	105.3	54.7	84.3	845.3	38.1	93.2	47.2	107.7	126.2	95.5	633147.Olsu_0161	3e-80	239	COG0103@1|root,COG0103@2|Bacteria,2GNDY@201174|Actinobacteria,4CVU3@84998|Coriobacteriia	84998|Coriobacteriia	J	rpsI	-	-	ko:K02996	ko03010,map03010
WP_021589611.1	GCF000468635.1	30S ribosomal protein S9 [Prevotella baroniae]	Bacteria	Bacteroidota	Bacteroidia	Bacteroidales	Prevotellaceae	Prevotella	Prevotellaceae	Family	911	0	High	21	2	9	1	128	14.4	383	4.84061	7.82303	4.94387	0.000800421	0.00512416	-0.343453	205.2	92.3	0	66.6	123.5	34.4	803	2379.7	908.1	1671.7	2463.3	441.2	1122986.KB908319_gene257	4.65e-78	233	COG0103@1|root,COG0103@2|Bacteria,4NNN1@976|Bacteroidetes,2FSGZ@200643|Bacteroidia	976|Bacteroidetes	J	rpsI	GO:0000462,GO:0003674,GO:0003676,GO:0003723,GO:0003735,GO:0005198,GO:0005488,GO:0005575,GO:0005622,GO:0005623,GO:0005737,GO:0005829,GO:0005840,GO:0006139,GO:0006364,GO:0006396,GO:0006412,GO:0006518,GO:0006725,GO:0006807,GO:0008150,GO:0008152,GO:0009058,GO:0009059,GO:0009987,GO:0010467,GO:0015935,GO:0016070,GO:0016072,GO:0019538,GO:0022613,GO:0022626,GO:0022627,GO:0030490,GO:0032991,GO:0034470,GO:…	-	ko:K02996	ko03010,map03010
WP_004354053.1	GCF018128205.1	30S ribosomal protein S9 [Prevotella denticola]	Bacteria	Bacteroidota	Bacteroidia	Bacteroidales	Prevotellaceae	Prevotella	Prevotellaceae	Family	3917	0	High	32	4	12	1	128	14.3	428	2.44034	8.2053	3.76612	0.00445112	0.0149051	-2.09377	325.5	106.8	84.3	183.1	34.4	210.3	1637.6	1240.5	370.3	412.3	1829.3	184	767031.HMPREF9137_0698	5.24e-84	248	COG0103@1|root,COG0103@2|Bacteria,4NNN1@976|Bacteroidetes,2FSGZ@200643|Bacteroidia	976|Bacteroidetes	J	rpsI	GO:0000462,GO:0003674,GO:0003676,GO:0003723,GO:0003735,GO:0005198,GO:0005488,GO:0005575,GO:0005622,GO:0005623,GO:0005737,GO:0005829,GO:0005840,GO:0006139,GO:0006364,GO:0006396,GO:0006412,GO:0006518,GO:0006725,GO:0006807,GO:0008150,GO:0008152,GO:0009058,GO:0009059,GO:0009987,GO:0010467,GO:0015935,GO:0016070,GO:0016072,GO:0019538,GO:0022613,GO:0022626,GO:0022627,GO:0030490,GO:0032991,GO:0034470,GO:…	-	ko:K02996	ko03010,map03010
WP_126678439.1	GCF003977605.1	30S ribosomal protein S9 [Prevotella koreensis]	Bacteria	Bacteroidota	Bacteroidia	Bacteroidales	Prevotellaceae	Prevotella	Prevotellaceae	Family	2283	0	High	27	3	6	2	128	14.4	121	0.104193	9.75013	0.176782	0.863598	0.895187	-6.69323	412.2	1586.5	815.3	310.3	3040.2	646.8	363.6	721.8	1418.1	1186	597.6	1905.1	1122985.HMPREF1991_02808	1.82e-75	226	COG0103@1|root,COG0103@2|Bacteria,4NNN1@976|Bacteroidetes,2FSGZ@200643|Bacteroidia	976|Bacteroidetes	J	rpsI	GO:0000462,GO:0003674,GO:0003676,GO:0003723,GO:0003735,GO:0005198,GO:0005488,GO:0005575,GO:0005622,GO:0005623,GO:0005737,GO:0005829,GO:0005840,GO:0006139,GO:0006364,GO:0006396,GO:0006412,GO:0006518,GO:0006725,GO:0006807,GO:0008150,GO:0008152,GO:0009058,GO:0009059,GO:0009987,GO:0010467,GO:0015935,GO:0016070,GO:0016072,GO:0019538,GO:0022613,GO:0022626,GO:0022627,GO:0030490,GO:0032991,GO:0034470,GO:…	-	ko:K02996	ko03010,map03010
WP_154527860.1	GCF009695745.1	30S ribosomal protein S9 [Pyramidobacter porci]	Bacteria	Synergistota	Synergistia	Synergistales	Synergistaceae	Pyramidobacter	Pyramidobacter	Genus	3554	0.001	High	13	2	2	2	130	14.2	55	-5.19714	8.29448	-5.11322	0.000635792	0.00454028	-0.108471	2186.2	3661.3	837.8	1261.9	1473.1	3780.1	0	353.8	75	90.2	73.5	104.9	352165.HMPREF7215_0190	5.41e-87	256	COG0103@1|root,COG0103@2|Bacteria,3TB6B@508458|Synergistetes	508458|Synergistetes	J	rpsI	-	-	ko:K02996	ko03010,map03010
WP_092727831.1	GCF900103615.1	30S ribosomal protein S9 [Romboutsia lituseburensis]	Bacteria	Bacillota	Clostridia	Peptostreptococcales-Tissierellales	Peptostreptococcaceae	Romboutsia	Peptostreptococcaceae	Family	11526	0	High	21	2	3	2	130	14.6	135	-0.215191	9.17671	-0.719808	0.489931	0.567555	-6.43461	474	822.6	616.1	616	1095.5	358.8	459.9	580.6	422.5	557	737.8	512.1	1301100.HG529435_gene6504	5.61e-80	238	COG0103@1|root,COG0103@2|Bacteria,1V3MQ@1239|Firmicutes,24H94@186801|Clostridia,36IRJ@31979|Clostridiaceae	186801|Clostridia	J	rpsI	-	-	ko:K02996	ko03010,map03010
WP_055260681.1	GCF001405615.1	30S ribosomal protein S9 [Roseburia faecis]	Bacteria	Bacillota	Clostridia	Lachnospirales	Lachnospiraceae	Roseburia	Bacillota	Phylum	12435	0	High	52	7	37	2	130	14.5	893	2.45357	10.4209	3.69528	0.0049655	0.0160953	-2.20486	1084.8	567.8	736.8	801.6	261.4	419.8	3193.9	1485.6	13374.8	719.2	13573	1755.5	1280688.AUJB01000011_gene2132	9.7e-81	240	COG0103@1|root,COG0103@2|Bacteria,1V3MQ@1239|Firmicutes,24H94@186801|Clostridia,3NH9E@46205|Pseudobutyrivibrio	186801|Clostridia	J	rpsI	-	-	ko:K02996	ko03010,map03010
WP_006856368.1	GCF900537995.1	30S ribosomal protein S9 [Roseburia intestinalis]	Bacteria	Bacillota	Clostridia	Lachnospirales	Lachnospiraceae	Roseburia	Clostridia	Class	9826	0	High	25	3	5	1	130	14.5	89	1.07154	6.12813	0.934493	0.374467	0.45575	-6.2543	45.1	66.4	39	44.5	39.7	53.8	95.7	0	1404.6	182.1	53.3	803.3	585394.RHOM_01475	1.01e-82	245	COG0103@1|root,COG0103@2|Bacteria,1V3MQ@1239|Firmicutes,24H94@186801|Clostridia	186801|Clostridia	J	rpsI	-	-	ko:K02996	ko03010,map03010
WP_154328778.1	GCF009676955.1	30S ribosomal protein S9 [Sodaliphilus pleomorphus]	Bacteria	Bacteroidota	Bacteroidia	Bacteroidales	Muribaculaceae	Sodaliphilus	Muribaculaceae	Family	2201	0	High	16	2	3	2	128	14.4	61	0.870658	9.35459	1.11466	0.293906	0.373186	-6.07373	1743.2	720.3	413.8	277	275.5	320	161.2	1906.9	925.3	2526.5	3169.5	208.5	1123008.KB905693_gene1446	3.79e-68	208	COG0103@1|root,COG0103@2|Bacteria,4NNN1@976|Bacteroidetes,2FSGZ@200643|Bacteroidia,22XV9@171551|Porphyromonadaceae	976|Bacteroidetes	J	rpsI	-	-	ko:K02996	ko03010,map03010
WP_007045756.1	GCF025152575.1	30S ribosomal protein S9 [Subdoligranulum variabile]	Bacteria	Bacillota	Clostridia	Oscillospirales	Ruminococcaceae	Subdoligranulum	Ruminococcaceae	Family	7007	0	High	31	3	9	3	132	14.8	234	-1.00812	11.7129	-1.74297	0.115346	0.173419	-5.28066	1985.1	6255	11936.4	10603.4	4615.1	1602.3	4026.7	1254.2	1978.7	1437.4	6354.9	1920.8	411471.SUBVAR_04312	1.32e-88	260	COG0103@1|root,COG0103@2|Bacteria,1V3MQ@1239|Firmicutes,24H94@186801|Clostridia,3WIS1@541000|Ruminococcaceae	186801|Clostridia	J	rpsI	-	-	ko:K02996	ko03010,map03010
WP_154406248.1	GCF009695585.1	30S ribosome-binding factor RbfA [Anaerovibrio slackiae]	Bacteria	Bacillota	Negativicutes	Veillonellales-Selenomonadales	Selenomonadaceae	Anaerovibrio	Anaerovibrio	Genus	2498	0	High	10	1	1	1	120	14	50	1.65108	7.383	3.70212	0.00491318	0.0159876	-2.1941	78.7	76.1	58.5	96.1	84.8	228.2	234.5	339.6	265.6	735.5	144	292.4	1408423.JHYA01000001_gene1100	9.02e-65	199	COG0858@1|root,COG0858@2|Bacteria,1VA0P@1239|Firmicutes,4H538@909932|Negativicutes	909932|Negativicutes	J	rbfA	-	-	ko:K02834	-
WP_160332940.1	GCF009767945.1	30S ribosome-binding factor RbfA [Streptococcus danieliae]	Bacteria	Bacillota	Bacilli	Lactobacillales	Streptococcaceae	Streptococcus	Streptococcus	Genus	5306	0.016	Medium	8	1	1	1	118	13.5	35	0.591052	6.94793	1.36589	0.205162	0.278384	-5.78344	159.9	63.1	133.5	109.9	94	69.9	92.2	461.5	137.6	121.8	141	115.2	1114965.Spaf_0189	4.02e-67	204	COG0858@1|root,COG0858@2|Bacteria,1VA0P@1239|Firmicutes,4HII1@91061|Bacilli	91061|Bacilli	J	rbfA	-	-	ko:K02834	-
WP_040917629.1	GCF025152575.1	30S ribosome-binding factor RbfA [Subdoligranulum variabile]	Bacteria	Bacillota	Clostridia	Oscillospirales	Ruminococcaceae	Subdoligranulum	Subdoligranulum	Genus	15494	0	High	15	2	2	2	129	13.9	23	-1.25773	9.09803	-2.26492	0.0498037	0.0889381	-4.49649	264	1604.6	1528.9	1632.4	550.2	630.8	586.6	217.7	502	284.3	686.2	155.3	411471.SUBVAR_05250	2.71e-78	233	COG0858@1|root,COG0858@2|Bacteria,1VA0P@1239|Firmicutes,24MPB@186801|Clostridia,3WJYA@541000|Ruminococcaceae	186801|Clostridia	J	rbfA	-	-	ko:K02834	-
WP_021589280.1	GCF000468635.1	3'-5' exonuclease [Prevotella baroniae]	Bacteria	Bacteroidota	Bacteroidia	Bacteroidales	Prevotellaceae	Prevotella	Prevotella	Genus	11227	0	High	7	2	3	2	287	33	86	0.194151	9.80234	0.43085	0.676722	0.739585	-6.60972	382.1	279.3	1044.9	1265.1	2270.3	1046.8	825.1	2488.1	651.5	1080.4	1041.6	500.6	862515.HMPREF0658_0329	3.57e-166	469	COG0847@1|root,COG0847@2|Bacteria,4NE82@976|Bacteroidetes,2FMQF@200643|Bacteroidia	976|Bacteroidetes	L	dnaQ	-	2.7.7.7	ko:K02342	ko00230,ko00240,ko01100,ko03030,ko03430,ko03440,map00230,map00240,map01100,map03030,map03430,map03440
WP_005841103.1	GCF902373875.1	3D-(3,5/4)-trihydroxycyclohexane-1,2-dione acylhydrolase (decyclizing) [Mitsuokella multacida]	Bacteria	Bacillota	Negativicutes	Veillonellales-Selenomonadales	Selenomonadaceae	Mitsuokella	Mitsuokella	Genus	2800	0	High	10	5	7	5	649	71.4	118	0.659754	10.3387	1.65358	0.132636	0.194227	-5.40592	1487.5	615.1	1138.4	1068.8	1413.2	755.6	1970.5	1180.5	908.5	2096.9	3356.8	1245	500635.MITSMUL_04445	0	1314	COG3962@1|root,COG3962@2|Bacteria,1UI18@1239|Firmicutes,4H37B@909932|Negativicutes	909932|Negativicutes	E	-	-	3.7.1.22	ko:K03336	ko00562,ko01100,ko01120,map00562,map01100,map01120
WP_235228701.1	GCF021531915.1	3D-(3,5/4)-trihydroxycyclohexane-1,2-dione acylhydrolase (decyclizing) [Oscillibacter valericigenes]	Bacteria	Bacillota	Clostridia	Oscillospirales	Oscillospiraceae	Oscillibacter	Oscillibacter	Genus	2925	0	High	4	2	2	2	642	70.6	51	-0.227691	9.2361	-0.676187	0.515937	0.592379	-6.46621	555.5	592	1284.8	1331.8	547.3	248	461.2	459.6	277.1	1062.9	892.5	531.2	1226322.HMPREF1545_01960	0	1101	COG3962@1|root,COG3962@2|Bacteria,1UI18@1239|Firmicutes,25EA8@186801|Clostridia,2N7P5@216572|Oscillospiraceae	186801|Clostridia	E	iolD	-	3.7.1.22	ko:K03336	ko00562,ko01100,ko01120,map00562,map01100,map01120
WP_055068456.1	GCF001405615.1	3-dehydroquinate synthase [Roseburia faecis]	Bacteria	Bacillota	Clostridia	Lachnospirales	Lachnospiraceae	Roseburia	Lachnospiraceae	Family	1005	0	High	3	1	1	1	370	41.2	43	0.547235	7.06337	1.49386	0.169454	0.237345	-5.62079	149.8	110.7	129.7	96.5	106.5	78.5	147.2	157	264.4	91.3	235.8	130.5	1458462.JNLK01000001_gene1287	1.65e-195	550	COG0337@1|root,COG0337@2|Bacteria,1TPKZ@1239|Firmicutes,248H4@186801|Clostridia,27IJR@186928|unclassified Lachnospiraceae	186801|Clostridia	E	aroB	-	2.7.1.71,4.2.3.4	ko:K01735,ko:K13829	ko00400,ko01100,ko01110,ko01130,ko01230,map00400,map01100,map01110,map01130,map01230
WP_007046003.1	GCF025152575.1	3-dehydroquinate synthase [Subdoligranulum variabile]	Bacteria	Bacillota	Clostridia	Oscillospirales	Ruminococcaceae	Subdoligranulum	Subdoligranulum	Genus	7158	0	High	6	1	1	1	341	37.4	83	-0.927611	7.30417	-2.71223	0.0239315	0.0504004	-3.78296	168	326.9	480.5	222.3	125.4	141.4	78.7	95.1	81.9	107.8	178.7	181.4	411471.SUBVAR_04571	2.88e-250	686	COG0337@1|root,COG0337@2|Bacteria,1TPKZ@1239|Firmicutes,248H4@186801|Clostridia,3WGPK@541000|Ruminococcaceae	186801|Clostridia	E	aroB	-	4.2.3.4	ko:K01735	ko00400,ko01100,ko01110,ko01130,ko01230,map00400,map01100,map01110,map01130,map01230
WP_154406774.1	GCF009695585.1	3-deoxy-7-phosphoheptulonate synthase [Anaerovibrio slackiae]	Bacteria	Bacillota	Negativicutes	Veillonellales-Selenomonadales	Selenomonadaceae	Anaerovibrio	Anaerovibrio	Genus	13416	0	High	22	7	13	6	343	37.1	266	1.90904	11.0398	5.62195	0.000326242	0.00316755	0.571075	1637.5	862.2	1694.4	1087.8	1114.8	563.2	6134.9	5433.4	3416	8741	1578.7	2929.9	1408423.JHYA01000017_gene1669	1.96e-185	522	COG2876@1|root,COG2876@2|Bacteria,1TP61@1239|Firmicutes,4H25Z@909932|Negativicutes	909932|Negativicutes	E	aroF	-	2.5.1.54	ko:K03856	ko00400,ko01100,ko01110,ko01130,ko01230,map00400,map01100,map01110,map01130,map01230
WP_154404986.1	GCF009695585.1	3-deoxy-7-phosphoheptulonate synthase [Anaerovibrio slackiae]	Bacteria	Bacillota	Negativicutes	Veillonellales-Selenomonadales	Selenomonadaceae	Anaerovibrio	Bacillota	Phylum	8429	0	High	16	5	11	3	337	36.3	100	2.2973	10.5423	7.21618	5.02e-05	0.00156435	2.45538	1208.3	529.9	732.5	756.5	694.4	372.3	5900.7	2770.1	2353.3	5581.1	1443.1	4207	1200557.JHWV01000022_gene2448	3.27e-183	516	COG2876@1|root,COG2876@2|Bacteria,1TP61@1239|Firmicutes,4H25Z@909932|Negativicutes	909932|Negativicutes	E	aroF	-	2.5.1.54	ko:K03856	ko00400,ko01100,ko01110,ko01130,ko01230,map00400,map01100,map01110,map01130,map01230
WP_069176762.1	GCF001717505.1	3-deoxy-7-phosphoheptulonate synthase [Dialister pneumosintes]	Bacteria	Bacillota	Negativicutes	Veillonellales-Selenomonadales	Veillonellaceae	Dialister	Bacteria	Superkingdom	14846	0.013	Medium	2	1	1	1	346	39.2	33	0.579489	7.43849	1.32002	0.219445	0.294896	-5.83946	169	64.7	120.8	311.6	165.8	114.1	73.5	148	241.4	430.4	182.4	426	1232428.CAVO010000064_gene248	2.98e-176	499	COG0722@1|root,COG0722@2|Bacteria,1TQI4@1239|Firmicutes,4H37W@909932|Negativicutes	909932|Negativicutes	E	-	-	2.5.1.54	ko:K01626	ko00400,ko01100,ko01110,ko01130,ko01230,ko02024,map00400,map01100,map01110,map01130,map01230,map02024
WP_058963349.1	GCF001486665.1	3-deoxy-7-phosphoheptulonate synthase [Fournierella massiliensis]	Bacteria	Bacillota	Clostridia	Oscillospirales	Ruminococcaceae	Fournierella	Bacillota	Phylum	216	0	High	7	2	2	1	343	37.6	66	-1.844	8.21071	-4.72038	0.00109157	0.00610948	-0.660244	650	585.6	1109.5	800.7	250	365.6	240.2	136.1	133.7	128.5	229.5	108.9	665956.HMPREF1032_03010	3.98e-202	564	COG2876@1|root,COG2876@2|Bacteria,1TP61@1239|Firmicutes,24812@186801|Clostridia,3WG9J@541000|Ruminococcaceae	186801|Clostridia	E	aroF	-	2.5.1.54	ko:K03856	ko00400,ko01100,ko01110,ko01130,ko01230,map00400,map01100,map01110,map01130,map01230
WP_132973766.1	GCF004353325.1	3-deoxy-7-phosphoheptulonate synthase [Streptococcus downii]	Bacteria	Bacillota	Bacilli	Lactobacillales	Streptococcaceae	Streptococcus	Streptococcus	Genus	2796	0.04	Medium	3	1	1	1	343	38.5	0	-1.79549	7.86229	-2.82585	0.0198763	0.0438515	-3.59932	595.8	234.1	250.6	351.2	2025.9	262.5	41.9	87.7	102.6	191.2	180.8	274.5	1297857.CAUK01000004_gene571	5.59e-249	683	COG0722@1|root,COG0722@2|Bacteria,1TQI4@1239|Firmicutes	1239|Firmicutes	E	aroG	-	2.5.1.54	ko:K01626	ko00400,ko01100,ko01110,ko01130,ko01230,ko02024,map00400,map01100,map01110,map01130,map01230,map02024
WP_007045724.1	GCF025152575.1	3-deoxy-7-phosphoheptulonate synthase [Subdoligranulum variabile]	Bacteria	Bacillota	Clostridia	Oscillospirales	Ruminococcaceae	Subdoligranulum	Subdoligranulum	Genus	12062	0	High	3	1	2	1	339	36.5	77	-0.925814	6.41691	-1.44068	0.183578	0.253871	-5.68948	23.3	171.9	395.2	333.5	78.2	59.5	85.8	56.3	60.2	32.4	93.3	58.2	411471.SUBVAR_04277	2.43e-241	663	COG2876@1|root,COG2876@2|Bacteria,1TP61@1239|Firmicutes,24812@186801|Clostridia,3WG9J@541000|Ruminococcaceae	186801|Clostridia	E	aroF	-	2.5.1.54	ko:K03856	ko00400,ko01100,ko01110,ko01130,ko01230,map00400,map01100,map01110,map01130,map01230
WP_154527756.1	GCF009695745.1	3-deoxy-manno-octulosonate cytidylyltransferase [Pyramidobacter porci]	Bacteria	Synergistota	Synergistia	Synergistales	Synergistaceae	Pyramidobacter	Synergistaceae	Family	11834	0.005	High	4	1	1	1	242	26.3	42	-2.33694	7.94689	-5.43625	0.000414468	0.00355655	0.32759	925.6	823	347.2	441.7	272.2	904.2	86.5	103.5	89.4	139.1	85.7	173.3	352165.HMPREF7215_0325	4.7e-154	434	COG1212@1|root,COG1212@2|Bacteria,3TA3G@508458|Synergistetes	508458|Synergistetes	H	kdsB	-	2.7.7.38	ko:K00979	ko00540,ko01100,map00540,map01100
WP_034443922.1	GCF000585335.1	3-hydroxy-5-phosphonooxypentane-2,4-dione thiolase [Cloacibacillus evryensis]	Bacteria	Synergistota	Synergistia	Synergistales	Synergistaceae	Cloacibacillus	Bacteria	Superkingdom	605	0.001	High	4	1	1	1	290	31.5	34	-0.837284	7.62901	-2.7336	0.0231093	0.0490305	-3.74845	243.9	312.8	218.1	219.1	334.5	275	151	142.4	108.2	171.9	147	172.2	457415.HMPREF1006_01027	7.56e-209	577	COG1830@1|root,COG1830@2|Bacteria,3TBXQ@508458|Synergistetes	508458|Synergistetes	G	-	-	-	-	-
WP_078929387.1	GCF016747875.1	3-hydroxy-5-phosphonooxypentane-2,4-dione thiolase [Succinivibrio dextrinosolvens]	Bacteria	Proteobacteria	Gammaproteobacteria	Aeromonadales	Succinivibrionaceae	Succinivibrio	Succinivibrio	Genus	2870	0.007	High	3	1	1	1	292	32	0	-1.86133	7.53539	-5.2869	0.000504202	0.00397673	0.127971	100.2	659.7	486.5	315.4	711.2	265.2	35.3	175.9	164.5	96.6	95.5	83.9	1410676.JNKL01000033_gene1844	9.21e-211	582	COG1830@1|root,COG1830@2|Bacteria,1MWJW@1224|Proteobacteria,1RYC1@1236|Gammaproteobacteria	1236|Gammaproteobacteria	G	lsrF	GO:0003674,GO:0003824,GO:0016740,GO:0016746,GO:0016747	2.3.1.245,4.1.2.13	ko:K08321,ko:K11645	ko00010,ko00030,ko00051,ko00680,ko00710,ko01100,ko01110,ko01120,ko01130,ko01200,ko01230,ko02024,map00010,map00030,map00051,map00680,map00710,map01100,map01110,map01120,map01130,map01200,map01230,map02024
WP_039212269.1	GCF900141865.1	3-hydroxyacyl-ACP dehydratase FabZ [Anaerovibrio lipolyticus]	Bacteria	Bacillota	Negativicutes	Veillonellales-Selenomonadales	Selenomonadaceae	Anaerovibrio	Anaerovibrio	Genus	4705	0.039	Medium	5	1	1	1	146	16.2	31	4.60147	6.18245	5.84165	0.000247291	0.00277435	0.852411	25	81.8	18	37	5.6	0	395.2	519.6	182.9	592.4	111	831.9	1200557.JHWV01000005_gene1550	1.47e-101	294	COG0764@1|root,COG0764@2|Bacteria,1V6EX@1239|Firmicutes,4H4C3@909932|Negativicutes	909932|Negativicutes	I	fabZ	-	4.2.1.59	ko:K02372	ko00061,ko00780,ko01100,ko01212,map00061,map00780,map01100,map01212
WP_005028873.1	GCF000185705.2	3-hydroxyacyl-ACP dehydratase FabZ [Bilophila wadsworthia]	Bacteria	Desulfobacterota	Desulfovibrionia	Desulfovibrionales	Desulfovibrionaceae	Bilophila	Bilophila	Genus	4178	0.003	High	6	1	1	1	153	17.3	39	-1.12619	7.03006	-2.68597	0.0249826	0.0520205	-3.82533	114.1	339.1	168.1	146.9	377.7	138.8	61.9	71.2	74.3	141.3	64.3	149.8	563192.HMPREF0179_02803	1.46e-111	320	COG0764@1|root,COG0764@2|Bacteria,1RH2T@1224|Proteobacteria,42SCN@68525|delta/epsilon subdivisions,2WP3E@28221|Deltaproteobacteria,2MCBA@213115|Desulfovibrionales	28221|Deltaproteobacteria	I	fabZ	-	4.2.1.59	ko:K02372	ko00061,ko00780,ko01100,ko01212,map00061,map00780,map01100,map01212
WP_124851674.1	GCF004803795.1	3-hydroxyacyl-ACP dehydratase FabZ [Campylobacter rectus]	Bacteria	Campilobacterota	Campylobacteria	Campylobacterales	Campylobacteraceae	Campylobacter	Campylobacter	Genus	7562	0.013	Medium	5	1	1	1	148	16.6	47	-1.99865	8.13831	-5.49061	0.000386227	0.00343958	0.399416	582.5	309.2	830.3	871.2	586	413.5	56.4	202.3	84.9	209.8	150	244.7	553218.CAMRE0001_1938	1.47e-104	301	COG0764@1|root,COG0764@2|Bacteria,1RH2T@1224|Proteobacteria,42SCN@68525|delta/epsilon subdivisions,2YP5R@29547|Epsilonproteobacteria	29547|Epsilonproteobacteria	I	fabZ	GO:0003674,GO:0003824,GO:0016829,GO:0016835,GO:0016836,GO:0019171	4.2.1.59	ko:K02372	ko00061,ko00780,ko01100,ko01212,map00061,map00780,map01100,map01212
WP_009254851.1	GCF001722575.1	3-hydroxyacyl-ACP dehydratase FabZ [Eisenbergiella tayi]	Bacteria	Bacillota	Clostridia	Lachnospirales	Lachnospiraceae	Eisenbergiella	Lachnospiraceae	Family	6987	0.003	High	6	1	1	1	146	15.6	51	1.39063	6.76033	3.78084	0.00435151	0.0146812	-2.07077	120.7	43.3	46.8	73.4	54	84.4	139.4	363.8	212.7	126.6	113.1	182.6	658086.HMPREF0994_04950	5.58e-99	287	COG0764@1|root,COG0764@2|Bacteria,1V6EX@1239|Firmicutes,24JAW@186801|Clostridia,27MSY@186928|unclassified Lachnospiraceae	186801|Clostridia	I	fabZ	-	4.2.1.59	ko:K02372	ko00061,ko00780,ko01100,ko01212,map00061,map00780,map01100,map01212
WP_154515731.1	GCF009695655.1	3-hydroxyacyl-CoA dehydrogenase [Sharpea porci]	Bacteria	Bacillota	Bacilli	Erysipelotrichales	Erysipelatoclostridiaceae	Sharpea	Sharpea	Genus	14436	0.001	High	3	1	3	1	319	35.2	42	-1.37546	7.85875	-2.82511	0.0199001	0.043874	-3.6005	162.5	1840.9	216.4	227.5	644.3	282	77.8	138.1	103.9	222.5	166.4	207.2	1410674.JNKU01000002_gene2322	2.92e-232	639	COG1250@1|root,COG1250@2|Bacteria,1TPJS@1239|Firmicutes,4HA59@91061|Bacilli,3F4SY@33958|Lactobacillaceae	91061|Bacilli	I	-	-	1.1.1.157	ko:K00074	ko00360,ko00362,ko00650,ko01100,ko01120,map00360,map00362,map00650,map01100,map01120
WP_031472571.1	GCF900112885.1	3-hydroxyacyl-CoA dehydrogenase NAD-binding domain-containing protein [[Clostridium] aminophilum]	Bacteria	Bacillota	Clostridia	Eubacteriales	Clostridiaceae	Clostridium	Clostridium	Genus	7922	0	High	5	1	2	1	278	29.7	47	-4.24642	6.66426	-8.07843	2.06e-05	0.0011786	3.33482	253	234.6	200	201.3	1915.3	1595.2	10.6	25.5	40	7.9	35.3	38.1	1121296.JONJ01000008_gene551	9.16e-188	522	COG1250@1|root,COG1250@2|Bacteria,1TPJS@1239|Firmicutes,248AE@186801|Clostridia,21YZX@1506553|Lachnoclostridium	186801|Clostridia	I	hbd	-	1.1.1.157	ko:K00074	ko00360,ko00362,ko00650,ko01100,ko01120,map00360,map00362,map00650,map01100,map01120
WP_055274227.1	GCF003438925.1	3-hydroxyacyl-CoA dehydrogenase NAD-binding domain-containing protein [[Eubacterium] rectale]	Bacteria	Bacillota	Clostridia	Lachnospirales	Lachnospiraceae	Agathobacter	Clostridia	Class	9818	0	High	41	9	61	1	290	31.1	1780	0.532738	6.96615	1.03289	0.328638	0.409501	-6.15878	153	75.8	116.6	153.5	56.4	101.3	85.2	73.7	109.8	61.9	492.5	521.3	411489.CLOL250_00055	4.13e-197	547	COG1250@1|root,COG1250@2|Bacteria,1TPJS@1239|Firmicutes,248AE@186801|Clostridia,36DG5@31979|Clostridiaceae	186801|Clostridia	I	hbd	-	1.1.1.157	ko:K00074	ko00360,ko00362,ko00650,ko01100,ko01120,map00360,map00362,map00650,map01100,map01120
WP_031542375.1	GCF002735305.1	3-hydroxyacyl-CoA dehydrogenase NAD-binding domain-containing protein [Agathobacter ruminis]	Bacteria	Bacillota	Clostridia	Lachnospirales	Lachnospiraceae	Agathobacter	Clostridia	Class	12628	0	High	26	7	36	2	290	31.4	929	0.141081	8.6163	0.37643	0.715327	0.772891	-6.63334	444.9	229.6	623	746.8	323.4	174	404.3	201.1	511.5	396.2	298.7	979.1	411489.CLOL250_00055	9.32e-194	539	COG1250@1|root,COG1250@2|Bacteria,1TPJS@1239|Firmicutes,248AE@186801|Clostridia,36DG5@31979|Clostridiaceae	186801|Clostridia	I	hbd	-	1.1.1.157	ko:K00074	ko00360,ko00362,ko00650,ko01100,ko01120,map00360,map00362,map00650,map01100,map01120
WP_024730223.1	GCF023008305.1	3-hydroxyacyl-CoA dehydrogenase NAD-binding domain-containing protein [Anaerotruncus colihominis]	Bacteria	Bacillota	Clostridia	Oscillospirales	Ruminococcaceae	Anaerotruncus	Anaerotruncus	Genus	12953	0	High	5	1	2	1	280	29.8	75	-0.235808	6.08419	-0.240145	0.815604	0.85652	-6.67884	0	1106.2	118.9	123.6	59.1	159.2	39.3	65.9	55.3	65.2	64.9	89.2	1232443.BAIA02000073_gene526	1.06e-194	540	COG1250@1|root,COG1250@2|Bacteria,1TPJS@1239|Firmicutes,248AE@186801|Clostridia,267JD@186813|unclassified Clostridiales	186801|Clostridia	I	hbd	-	1.1.1.157	ko:K00074	ko00360,ko00362,ko00650,ko01100,ko01120,map00360,map00362,map00650,map01100,map01120
WP_216469759.1	GCF018918345.1	3-hydroxyacyl-CoA dehydrogenase NAD-binding domain-containing protein [Butyricicoccus sp. MSJd-7]	Bacteria	Bacillota	Clostridia	Oscillospirales	Butyricicoccaceae	Butyricicoccus	Butyricicoccus	Genus	556	0	High	11	2	3	2	296	31.8	153	-0.146	8.37038	-0.397926	0.699968	0.758974	-6.62438	395.6	250.4	341.6	300.8	429.2	400.2	194.3	820.4	197.2	451.7	192	348	1203606.HMPREF1526_00649	2.36e-144	414	COG1250@1|root,COG1250@2|Bacteria,1TPJS@1239|Firmicutes,248AE@186801|Clostridia,36DG5@31979|Clostridiaceae	186801|Clostridia	I	hbd	-	1.1.1.157	ko:K00074	ko00360,ko00362,ko00650,ko01100,ko01120,map00360,map00362,map00650,map01100,map01120
WP_216470114.1	GCF018918345.1	3-hydroxyacyl-CoA dehydrogenase NAD-binding domain-containing protein [Butyricicoccus sp. MSJd-7]	Bacteria	Bacillota	Clostridia	Oscillospirales	Butyricicoccaceae	Butyricicoccus	Butyricicoccus	Genus	7030	0.007	High	5	1	1	1	293	31.8	0	-1.48585	7.57896	-2.71062	0.0239946	0.0504654	-3.78555	158.5	105.2	207.2	283.7	717	1488.2	57.5	271.5	68.1	227.8	66	130.7	861452.HMPREF9093_01880	2.62e-117	345	COG1250@1|root,COG1250@2|Bacteria,378WJ@32066|Fusobacteria	32066|Fusobacteria	C	hbd	-	1.1.1.157	ko:K00074	ko00360,ko00362,ko00650,ko01100,ko01120,map00360,map00362,map00650,map01100,map01120
WP_078785734.1	GCF900167085.1	3-hydroxyacyl-CoA dehydrogenase NAD-binding domain-containing protein [Eubacterium ruminantium]	Bacteria	Bacillota	Clostridia	Eubacteriales	Eubacteriaceae	Eubacterium	Bacillota	Phylum	11233	0	High	5	1	3	1	279	30	21	-1.41493	8.91728	-4.8367	0.000927973	0.00552227	-0.494423	690.5	658.8	882	1425.1	672.4	624.8	362	217.7	241.9	253.8	293.7	464.2	1410622.JNKY01000012_gene2043	7.39e-190	528	COG1250@1|root,COG1250@2|Bacteria,1TPJS@1239|Firmicutes,248AE@186801|Clostridia,27IK9@186928|unclassified Lachnospiraceae	186801|Clostridia	I	hbd	-	1.1.1.157	ko:K00074	ko00360,ko00362,ko00650,ko01100,ko01120,map00360,map00362,map00650,map01100,map01120
WP_022789026.1	GCF900459315.1	3-hydroxyacyl-CoA dehydrogenase NAD-binding domain-containing protein [Faecalicoccus pleomorphus]	Bacteria	Bacillota	Bacilli	Erysipelotrichales	Erysipelotrichaceae	Faecalicoccus	Faecalicoccus	Genus	9374	0.001	High	4	1	1	1	278	29.6	36	-3.71311	7.11638	-4.51025	0.00147099	0.00732623	-0.964945	279.3	241.9	202.9	258.5	2436.9	1831.8	0	154.8	62.8	77.7	72.8	53.8	1123313.ATUT01000001_gene1073	1.44e-191	532	COG1250@1|root,COG1250@2|Bacteria,1TPJS@1239|Firmicutes,3VPVV@526524|Erysipelotrichia	526524|Erysipelotrichia	C	-	-	-	-	-
WP_058269979.1	GCF001457795.1	3-hydroxyacyl-CoA dehydrogenase NAD-binding domain-containing protein [Olsenella massiliensis]	Bacteria	Actinobacteriota	Coriobacteriia	Coriobacteriales	Atopobiaceae	Olsenella	Bacteria	Superkingdom	9163	0	High	15	3	30	2	289	31.2	916	0.109145	11.1177	0.201817	0.844552	0.87987	-6.68806	1637.6	4964.9	5353.3	2623.6	717.2	1167	4933.5	1167	4213.4	1268	2990.5	1636.9	411474.COPEUT_01273	1.55e-178	500	COG1250@1|root,COG1250@2|Bacteria,1TPJS@1239|Firmicutes,248AE@186801|Clostridia	186801|Clostridia	I	hbd	-	1.1.1.157	ko:K00074	ko00360,ko00362,ko00650,ko01100,ko01120,map00360,map00362,map00650,map01100,map01120
WP_040662278.1	GCF000307265.1	3-hydroxyacyl-CoA dehydrogenase NAD-binding domain-containing protein [Oscillibacter ruminantium]	Bacteria	Bacillota	Clostridia	Oscillospirales	Oscillospiraceae	Oscillibacter	Oscillibacter	Genus	8267	0	High	10	2	2	2	278	29.8	58	-0.587331	9.20378	-0.585829	0.572401	0.645751	-6.52595	82	937.4	2130.4	3289.6	1290.6	201.1	1702.7	191.3	481.2	292.9	1265.5	209.8	1007096.BAGW01000021_gene400	2.91e-191	531	COG1250@1|root,COG1250@2|Bacteria,1TPJS@1239|Firmicutes,248AE@186801|Clostridia,2N73A@216572|Oscillospiraceae	186801|Clostridia	I	hbd	-	1.1.1.157	ko:K00074	ko00360,ko00362,ko00650,ko01100,ko01120,map00360,map00362,map00650,map01100,map01120
WP_235229497.1	GCF021531915.1	3-hydroxyacyl-CoA dehydrogenase NAD-binding domain-containing protein [Oscillibacter valericigenes]	Bacteria	Bacillota	Clostridia	Oscillospirales	Oscillospiraceae	Oscillibacter	Oscillibacter	Genus	3163	0	High	5	1	1	1	279	29.9	44	0.89386	6.84382	2.32082	0.0454527	0.0829983	-4.40867	47.3	69.6	163.3	191.7	79.3	40.3	151	131.5	83.9	317.2	230.7	115.9	1226322.HMPREF1545_03265	4.61e-186	518	COG1250@1|root,COG1250@2|Bacteria,1TPJS@1239|Firmicutes,248AE@186801|Clostridia,2N73A@216572|Oscillospiraceae	186801|Clostridia	I	hbd	-	1.1.1.157	ko:K00074	ko00360,ko00362,ko00650,ko01100,ko01120,map00360,map00362,map00650,map01100,map01120
WP_154575722.1	GCF009696145.1	3-hydroxyacyl-CoA dehydrogenase NAD-binding domain-containing protein [Pseudoramibacter porci]	Bacteria	Bacillota	Clostridia	Eubacteriales	Eubacteriaceae	Pseudoramibacter	Pseudoramibacter	Genus	6015	0.032	Medium	6	1	2	1	281	30.1	0	0.627602	6.17924	1.77986	0.108834	0.165312	-5.22802	88.2	35.6	67.4	39.3	88.6	47.7	78.9	109.3	80.1	91.6	143.1	55	887929.HMP0721_1665	9.24e-185	515	COG1250@1|root,COG1250@2|Bacteria,1TPJS@1239|Firmicutes,248AE@186801|Clostridia,25V6P@186806|Eubacteriaceae	186801|Clostridia	I	hbd	-	1.1.1.157	ko:K00074	ko00360,ko00362,ko00650,ko01100,ko01120,map00360,map00362,map00650,map01100,map01120
WP_007045833.1	GCF025152575.1	3-hydroxyacyl-CoA dehydrogenase NAD-binding domain-containing protein [Subdoligranulum variabile]	Bacteria	Bacillota	Clostridia	Oscillospirales	Ruminococcaceae	Subdoligranulum	Clostridia	Class	5280	0	High	41	10	51	4	290	31	1469	0.0335857	11.2507	0.0726302	0.94369	0.958754	-6.70743	1151.8	4538.8	5444.5	3822.1	1450	1233.7	3999.8	1109.7	2768.3	2680.5	4363.8	1557.4	411471.SUBVAR_04394	4.37e-208	575	COG1250@1|root,COG1250@2|Bacteria,1TPJS@1239|Firmicutes,248AE@186801|Clostridia,3WHJ6@541000|Ruminococcaceae	186801|Clostridia	I	hbd	-	1.1.1.157	ko:K00074	ko00360,ko00362,ko00650,ko01100,ko01120,map00360,map00362,map00650,map01100,map01120
WP_075580615.1	GCF900095825.1	3-hydroxybutyryl-CoA dehydrogenase [Acidaminococcus massiliensis]	Bacteria	Bacillota	Negativicutes	Acidaminococcales	Acidaminococcaceae	Acidaminococcus	Acidaminococcus	Genus	12172	0.002	High	4	1	1	1	286	31	35	0.345312	7.84308	1.00415	0.341565	0.422755	-6.18747	299.5	95.7	225.4	218.9	297.9	164.3	248.2	279.7	176.7	456.7	249.1	210.2	591001.Acfer_1476	4.45e-192	534	COG1250@1|root,COG1250@2|Bacteria,1TPJS@1239|Firmicutes,4H1WV@909932|Negativicutes	909932|Negativicutes	C	hbd	-	1.1.1.157	ko:K00074	ko00360,ko00362,ko00650,ko01100,ko01120,map00360,map00362,map00650,map01100,map01120
WP_117544871.1	GCF003435485.1	3-hydroxybutyryl-CoA dehydrogenase [Eisenbergiella massiliensis]	Bacteria	Bacillota	Clostridia	Lachnospirales	Lachnospiraceae	Eisenbergiella	Clostridia	Class	14575	0	High	19	4	14	2	279	29.8	394	-1.74836	7.93232	-5.59869	0.000336082	0.00321094	0.540866	406.5	308.4	821.5	584.5	297.7	443.2	110	124.5	126.9	133.6	116.9	197.1	1226325.HMPREF1548_06829	4.65e-193	536	COG1250@1|root,COG1250@2|Bacteria,1TPJS@1239|Firmicutes,248AE@186801|Clostridia,36DG5@31979|Clostridiaceae	186801|Clostridia	I	hbd	-	1.1.1.157	ko:K00074	ko00360,ko00362,ko00650,ko01100,ko01120,map00360,map00362,map00650,map01100,map01120
WP_075704396.1	GCF001940005.1	3-hydroxybutyryl-CoA dehydrogenase [Intestinimonas butyriciproducens]	Bacteria	Bacillota	Clostridia	Oscillospirales	Oscillospiraceae	Intestinimonas	Intestinimonas	Genus	12538	0	High	8	2	4	2	283	30.5	169	-4.17251	9.24867	-8.05757	2.1e-05	0.0011786	3.31457	1098.2	3857	3712.4	1163.6	7306.2	2216.1	22.2	156.1	172.6	271.2	144.4	344.1	742738.HMPREF9460_00686	8.94e-161	455	COG1250@1|root,COG1250@2|Bacteria,1TPJS@1239|Firmicutes,248AE@186801|Clostridia,267JD@186813|unclassified Clostridiales	186801|Clostridia	I	hbd	-	1.1.1.157	ko:K00074	ko00360,ko00362,ko00650,ko01100,ko01120,map00360,map00362,map00650,map01100,map01120
WP_051682746.1	GCF000712295.1	3-isopropylmalate dehydratase [Synergistes jonesii]	Bacteria	Synergistota	Synergistia	Synergistales	Synergistaceae	Synergistes	Synergistaceae	Family	3643	0	High	18	2	2	2	174	19.2	72	-1.13627	7.98487	-3.00701	0.0148042	0.0355457	-3.30608	326.5	647.4	297.5	237.4	271.9	679.7	135.9	171.5	130.2	210.9	178.9	209.7	2754.EH55_05455	4.18e-128	363	COG0066@1|root,COG0066@2|Bacteria,3TAD5@508458|Synergistetes	508458|Synergistetes	E	-	-	4.2.1.33,4.2.1.35	ko:K01704	ko00290,ko00660,ko01100,ko01110,ko01210,ko01230,map00290,map00660,map01100,map01110,map01210,map01230
WP_154407202.1	GCF009695585.1	3-isopropylmalate dehydratase large subunit [Anaerovibrio slackiae]	Bacteria	Bacillota	Negativicutes	Veillonellales-Selenomonadales	Selenomonadaceae	Anaerovibrio	Selenomonadaceae	Family	11643	0	High	14	3	3	3	419	44.6	117	1.42469	8.35309	4.46661	0.00156627	0.00761246	-1.02904	268	149.6	162.7	167.6	250.8	223.4	737.7	657.6	583.7	679.3	210.5	576.8	1200557.JHWV01000006_gene1635	2.23e-266	733	COG0065@1|root,COG0065@2|Bacteria,1TPE5@1239|Firmicutes,4H2MR@909932|Negativicutes	909932|Negativicutes	E	leuC	-	4.2.1.33,4.2.1.35	ko:K01703	ko00290,ko00660,ko00966,ko01100,ko01110,ko01210,ko01230,map00290,map00660,map00966,map01100,map01110,map01210,map01230
WP_154043982.1	GCF025567135.1	3-isopropylmalate dehydratase large subunit [Bacteroidaceae bacterium]	Bacteria	Bacteroidota	Bacteroidia	Bacteroidales	Bacteroidaceae	Bacteroides	Bacteroides	Genus	4625	0.018	Medium	2	1	2	1	464	50.6	22	1.93008	8.65456	2.73136	0.0231941	0.0491252	-3.75207	393.5	205.4	120.4	363.4	64.5	327	465.2	2997.5	817.7	807.9	1003.7	253.8	484018.BACPLE_01591	0	923	COG0065@1|root,COG0065@2|Bacteria,4NG7E@976|Bacteroidetes,2FMCX@200643|Bacteroidia,4AMGN@815|Bacteroidaceae	976|Bacteroidetes	H	leuC	-	4.2.1.33,4.2.1.35	ko:K01703	ko00290,ko00660,ko00966,ko01100,ko01110,ko01210,ko01230,map00290,map00660,map00966,map01100,map01110,map01210,map01230
WP_021590650.1	GCF000468635.1	3-isopropylmalate dehydratase large subunit [Prevotella baroniae]	Bacteria	Bacteroidota	Bacteroidia	Bacteroidales	Prevotellaceae	Prevotella	Prevotella	Genus	10113	0	High	6	2	5	2	463	50.5	131	1.45318	9.62819	2.64655	0.026649	0.0547279	-3.88888	961.4	260.4	648.9	837.2	329.7	263	883.7	4526.4	1022	1523.6	1250.5	643.9	1122978.AUFP01000006_gene1622	1.01e-296	814	COG0065@1|root,COG0065@2|Bacteria,4NG7E@976|Bacteroidetes,2FMCX@200643|Bacteroidia	976|Bacteroidetes	E	leuC	-	4.2.1.33,4.2.1.35	ko:K01703	ko00290,ko00660,ko00966,ko01100,ko01110,ko01210,ko01230,map00290,map00660,map00966,map01100,map01110,map01210,map01230
WP_037976386.1	GCF000712295.1	3-isopropylmalate dehydratase large subunit [Synergistes jonesii]	Bacteria	Synergistota	Synergistia	Synergistales	Synergistaceae	Synergistes	Synergistaceae	Family	4842	0	High	13	4	5	4	419	45.4	85	-3.01907	9.99172	-5.23954	0.000536884	0.00414772	0.0639569	4201.5	4732.3	1449.9	2160.9	812.5	11689.8	326.5	419.6	279.2	543.7	305.6	323.4	2754.EH55_05450	1.8799999989242e-315	857	COG0065@1|root,COG0065@2|Bacteria,3TA6N@508458|Synergistetes	508458|Synergistetes	H	leuC	-	4.2.1.33,4.2.1.35	ko:K01703	ko00290,ko00660,ko00966,ko01100,ko01110,ko01210,ko01230,map00290,map00660,map00966,map01100,map01110,map01210,map01230
WP_008709564.1	GCF000585335.1	3-isopropylmalate dehydratase small subunit [Cloacibacillus evryensis]	Bacteria	Synergistota	Synergistia	Synergistales	Synergistaceae	Cloacibacillus	Cloacibacillus	Genus	9432	0	High	21	3	5	1	163	17.8	122	-1.86723	7.18253	-2.96741	0.0157861	0.0371887	-3.37018	703.8	456	139.1	82.3	138.6	868.5	48.5	82.2	66.8	129.8	53.9	95.5	457415.HMPREF1006_01955	6.29e-120	342	COG0066@1|root,COG0066@2|Bacteria,3TAFC@508458|Synergistetes	508458|Synergistetes	E	-	-	4.2.1.33,4.2.1.35	ko:K01704	ko00290,ko00660,ko01100,ko01110,ko01210,ko01230,map00290,map00660,map01100,map01110,map01210,map01230
WP_006695863.1	GCF000234135.1	3-isopropylmalate dehydratase small subunit [Selenomonas noxia]	Bacteria	Bacillota	Negativicutes	Veillonellales-Selenomonadales	Selenomonadaceae	Selenomonas	Bacillota	Phylum	10413	0.006	High	8	1	1	1	167	18	38	0.169797	7.30802	0.519203	0.616157	0.685869	-6.56492	192.2	125	269.3	117.6	128	109.5	166	191	161.8	156.2	138.5	195.9	702437.HMPREF9432_00374	7.02e-119	339	COG0066@1|root,COG0066@2|Bacteria,1V1I6@1239|Firmicutes,4H41S@909932|Negativicutes	909932|Negativicutes	E	leuD	-	4.2.1.33,4.2.1.35	ko:K01704	ko00290,ko00660,ko01100,ko01110,ko01210,ko01230,map00290,map00660,map01100,map01110,map01210,map01230
WP_037976422.1	GCF000712295.1	3-isopropylmalate dehydratase small subunit [Synergistes jonesii]	Bacteria	Synergistota	Synergistia	Synergistales	Synergistaceae	Synergistes	Synergistes	Genus	4884	0	High	26	4	7	2	164	17.9	154	-1.54874	8.62631	-2.53369	0.0320655	0.0629671	-4.07022	140.5	5101.2	930.6	482.1	366.1	798.4	239.7	253.3	213.6	278.5	206.4	198.7	2754.EH55_05445	1.17e-120	343	COG0066@1|root,COG0066@2|Bacteria,3TAFC@508458|Synergistetes	508458|Synergistetes	E	-	-	4.2.1.33,4.2.1.35	ko:K01704	ko00290,ko00660,ko01100,ko01110,ko01210,ko01230,map00290,map00660,map01100,map01110,map01210,map01230
WP_136415307.1	GCF004803915.1	3-isopropylmalate dehydrogenase [Duncaniella dubosii]	Bacteria	Bacteroidota	Bacteroidia	Bacteroidales	Muribaculaceae	Duncaniella	Bacteroidales	Order	12949	0	High	9	3	3	1	353	39.3	55	0.719218	5.69576	1.59314	0.145627	0.20968	-5.48865	49.9	21.5	70	64.7	31.8	23.8	61	103.8	67.5	47.5	93.3	41.5	762982.HMPREF9442_01677	8.43e-224	620	COG0473@1|root,COG0473@2|Bacteria,4NEBE@976|Bacteroidetes,2FNJ0@200643|Bacteroidia	976|Bacteroidetes	C	leuB	GO:0003674,GO:0003824,GO:0003862,GO:0005575,GO:0005622,GO:0005623,GO:0005737,GO:0005829,GO:0006082,GO:0006520,GO:0006551,GO:0006807,GO:0008150,GO:0008152,GO:0008652,GO:0009058,GO:0009081,GO:0009082,GO:0009098,GO:0009987,GO:0016053,GO:0016491,GO:0016614,GO:0016616,GO:0019752,GO:0043436,GO:0044237,GO:0044238,GO:0044249,GO:0044281,GO:0044283,GO:0044424,GO:0044444,GO:0044464,GO:0046394,GO:0055114,GO:…	1.1.1.85	ko:K00052	ko00290,ko00660,ko01100,ko01110,ko01210,ko01230,map00290,map00660,map01100,map01110,map01210,map01230
WP_021590633.1	GCF000468635.1	3-isopropylmalate dehydrogenase [Prevotella baroniae]	Bacteria	Bacteroidota	Bacteroidia	Bacteroidales	Prevotellaceae	Prevotella	Bacteroidales	Order	10285	0	High	10	3	3	1	353	39	49	0.260481	6.61158	0.63483	0.541355	0.617049	-6.49453	134.8	53.6	99.1	163.3	59.9	67.5	73.4	225.9	89.2	103.9	87.6	105.2	1287488.HMPREF0671_10315	1.86e-227	629	COG0473@1|root,COG0473@2|Bacteria,4NEBE@976|Bacteroidetes,2FNJ0@200643|Bacteroidia	976|Bacteroidetes	C	leuB	GO:0003674,GO:0003824,GO:0003862,GO:0005575,GO:0005622,GO:0005623,GO:0005737,GO:0005829,GO:0006082,GO:0006520,GO:0006551,GO:0006807,GO:0008150,GO:0008152,GO:0008652,GO:0009058,GO:0009081,GO:0009082,GO:0009098,GO:0009987,GO:0016053,GO:0016491,GO:0016614,GO:0016616,GO:0019752,GO:0043436,GO:0044237,GO:0044238,GO:0044249,GO:0044281,GO:0044283,GO:0044424,GO:0044444,GO:0044464,GO:0046394,GO:0055114,GO:…	1.1.1.85	ko:K00052	ko00290,ko00660,ko01100,ko01110,ko01210,ko01230,map00290,map00660,map01100,map01110,map01210,map01230
WP_055262822.1	GCF001405615.1	3-isopropylmalate dehydrogenase [Roseburia faecis]	Bacteria	Bacillota	Clostridia	Lachnospirales	Lachnospiraceae	Roseburia	Bacillota	Phylum	1339	0.001	High	5	2	3	2	366	39.8	39	0.307202	9.90255	0.772978	0.459374	0.538367	-6.39373	502.2	1066.8	1074.7	1409.8	734.8	675.4	859	637.1	2442.3	748.3	1554.5	930.8	622312.ROSEINA2194_02817	3.14e-237	655	COG0473@1|root,COG0473@2|Bacteria,1TPEM@1239|Firmicutes,24A63@186801|Clostridia	186801|Clostridia	C	leuB	-	1.1.1.85	ko:K00052	ko00290,ko00660,ko01100,ko01110,ko01210,ko01230,map00290,map00660,map01100,map01110,map01210,map01230
WP_067087197.1	GCF001623565.1	3-keto-L-gulonate-6-phosphate decarboxylase UlaD [Streptococcus marmotae]	Bacteria	Bacillota	Bacilli	Lactobacillales	Streptococcaceae	Streptococcus	Streptococcus	Genus	6719	0.001	High	6	1	3	1	221	23.9	64	0.74306	8.00429	0.970005	0.357414	0.438385	-6.22072	12.2	1123.8	270.4	193.6	444.6	173.9	582.4	450.9	169.6	215.4	596.3	230.1	1346.DQ08_09610	6.1e-151	425	COG0269@1|root,COG0269@2|Bacteria,1TSHP@1239|Firmicutes,4HCA8@91061|Bacilli	91061|Bacilli	G	ulaD	-	4.1.1.85,4.1.2.43	ko:K03078,ko:K08093	ko00030,ko00040,ko00053,ko00680,ko01100,ko01120,ko01200,ko01230,map00030,map00040,map00053,map00680,map01100,map01120,map01200,map01230
WP_009123959.1	GCF000195635.1	3-methyl-2-oxobutanoate dehydrogenase subunit VorB [Bacteroides fluxus]	Bacteria	Bacteroidota	Bacteroidia	Bacteroidales	Bacteroidaceae	Bacteroides	Bacteroides	Genus	8821	0	High	9	2	6	1	359	38.9	203	-2.61382	10.3687	-6.26801	0.000147101	0.00221697	1.37802	7323.6	1925.1	2875.6	5291.3	1363.3	4181.3	416.4	505.3	362.4	484.3	518.5	1202.2	763034.HMPREF9446_00702	3.28e-256	702	COG0674@1|root,COG0674@2|Bacteria,4NGYK@976|Bacteroidetes,2FM6R@200643|Bacteroidia,4AMHM@815|Bacteroidaceae	976|Bacteroidetes	C	vorB	-	1.2.7.11,1.2.7.3	ko:K00174	ko00010,ko00020,ko00620,ko00650,ko00720,ko01100,ko01120,ko01130,ko01200,map00010,map00020,map00620,map00650,map00720,map01100,map01120,map01130,map01200
WP_021845018.1	GCF001404935.1	3-methyl-2-oxobutanoate dehydrogenase subunit VorB [Blautia hydrogenotrophica]	Bacteria	Bacillota	Clostridia	Lachnospirales	Lachnospiraceae	Blautia	Blautia	Genus	10828	0.039	Medium	3	1	1	1	352	38.9	0	-0.447296	7.03183	-0.40434	0.695413	0.755732	-6.62161	0	836.6	876.6	457.1	158.8	235.5	87.9	107.9	73.4	131.7	99.3	205.6	476272.RUMHYD_03289	4.21e-143	410	COG0674@1|root,COG0674@2|Bacteria,1TSSC@1239|Firmicutes,248I6@186801|Clostridia	186801|Clostridia	C	-	-	-	-	-
WP_248921827.1	GCF023276655.1	3-methyl-2-oxobutanoate dehydrogenase subunit VorB [Olsenella intestinalis]	Bacteria	Actinobacteriota	Coriobacteriia	Coriobacteriales	Atopobiaceae	Olsenella	Olsenella	Genus	13909	0.006	High	5	1	1	1	373	40.2	0	-1.50876	6.391	-3.57921	0.00594797	0.0183017	-2.38798	73.9	79.5	299.9	167.4	82.1	316.1	34.6	46.7	39.6	48.2	63.5	68.3	1034345.CAEM01000019_gene1692	5.67e-179	508	COG0674@1|root,COG0674@2|Bacteria,2GKXV@201174|Actinobacteria,4CV32@84998|Coriobacteriia	84998|Coriobacteriia	C	-	-	1.2.7.11,1.2.7.3	ko:K00174	ko00010,ko00020,ko00620,ko00650,ko00720,ko01100,ko01120,ko01130,ko01200,map00010,map00020,map00620,map00650,map00720,map01100,map01120,map01130,map01200
WP_008449899.1	GCF000177355.1	3-methyl-2-oxobutanoate dehydrogenase subunit VorB [Prevotella amnii]	Bacteria	Bacteroidota	Bacteroidia	Bacteroidales	Prevotellaceae	Prevotella	Bacteroidales	Order	12551	0	High	9	2	2	1	362	39.5	87	-0.294566	5.93408	-0.920831	0.381183	0.462533	-6.26695	76.8	42.2	73	81.3	96.7	47.2	38.9	58.9	60.6	59	52.6	58.8	679191.HMPREF9018_0682	4.51e-260	712	COG0674@1|root,COG0674@2|Bacteria,4NGYK@976|Bacteroidetes,2FM6R@200643|Bacteroidia	976|Bacteroidetes	C	vorB	-	1.2.7.11,1.2.7.3	ko:K00174	ko00010,ko00020,ko00620,ko00650,ko00720,ko01100,ko01120,ko01130,ko01200,map00010,map00020,map00620,map00650,map00720,map01100,map01120,map01130,map01200
WP_154527735.1	GCF009695745.1	3-methyl-2-oxobutanoate dehydrogenase subunit VorB [Pyramidobacter porci]	Bacteria	Synergistota	Synergistia	Synergistales	Synergistaceae	Pyramidobacter	Pyramidobacter	Genus	12792	0	High	24	5	7	5	350	38.3	303	-2.47433	9.38308	-5.15413	0.000601758	0.00440751	-0.0523558	1024.8	6095	899.9	869.7	804.5	3848	254.5	342.4	279.1	368.7	304.9	184.8	352165.HMPREF7215_0349	1.28e-253	695	COG0674@1|root,COG0674@2|Bacteria,3TA01@508458|Synergistetes	508458|Synergistetes	C	-	-	1.2.7.11,1.2.7.3	ko:K00174	ko00010,ko00020,ko00620,ko00650,ko00720,ko01100,ko01120,ko01130,ko01200,map00010,map00020,map00620,map00650,map00720,map01100,map01120,map01130,map01200
WP_041326412.1	GCF000210095.1	3-methyl-2-oxobutanoate dehydrogenase subunit VorB [Ruminococcus champanellensis]	Bacteria	Bacillota	Clostridia	Oscillospirales	Ruminococcaceae	Ruminococcus	Clostridia	Class	8984	0	High	13	3	5	3	349	37.8	137	-1.02419	9.92556	-3.17238	0.0113372	0.0290939	-3.03888	2659.6	864.1	1140.4	1952	759.2	1823.6	1071.4	512.1	488.9	595.8	682.5	913.5	1341157.RF007C_09895	2.15e-211	588	COG0674@1|root,COG0674@2|Bacteria,1TSSC@1239|Firmicutes,248I6@186801|Clostridia,3WH2U@541000|Ruminococcaceae	186801|Clostridia	C	vorB	-	1.2.7.11,1.2.7.3	ko:K00174	ko00010,ko00020,ko00620,ko00650,ko00720,ko01100,ko01120,ko01130,ko01200,map00010,map00020,map00620,map00650,map00720,map01100,map01120,map01130,map01200
WP_154328600.1	GCF009676955.1	3-methyl-2-oxobutanoate dehydrogenase subunit VorB [Sodaliphilus pleomorphus]	Bacteria	Bacteroidota	Bacteroidia	Bacteroidales	Muribaculaceae	Sodaliphilus	Sodaliphilus	Genus	373	0	High	16	4	4	4	362	39.8	122	1.14656	9.1593	2.14051	0.0610014	0.10442	-4.68985	659	278.2	352.2	399.5	403.4	304.5	272.3	2060.7	912.9	1532.9	1339.4	357.1	880074.BARVI_01690	1.43e-191	539	COG0674@1|root,COG0674@2|Bacteria,4NGYK@976|Bacteroidetes,2FM6R@200643|Bacteroidia,22WCE@171551|Porphyromonadaceae	976|Bacteroidetes	C	vorB	-	1.2.7.11,1.2.7.3	ko:K00174	ko00010,ko00020,ko00620,ko00650,ko00720,ko01100,ko01120,ko01130,ko01200,map00010,map00020,map00620,map00650,map00720,map01100,map01120,map01130,map01200
WP_251214730.1	GCF943193205.1	3-methyl-2-oxobutanoate hydroxymethyltransferase [Alistipes muris]	Bacteria	Bacteroidota	Bacteroidia	Bacteroidales	Rikenellaceae	Alistipes	Alistipes	Genus	10965	0.026	Medium	14	1	3	1	271	29.5	0	-1.89263	6.59311	-2.77254	0.0216838	0.0468015	-3.68552	63	69	2024.7	427.1	109.8	95.3	59.6	36.3	60.4	38.8	40.5	68	1033732.CAHI01000009_gene1624	2.6e-170	478	COG0413@1|root,COG0413@2|Bacteria,4NDX4@976|Bacteroidetes,2FNNC@200643|Bacteroidia,22U54@171550|Rikenellaceae	976|Bacteroidetes	H	panB	-	2.1.2.11	ko:K00606	ko00770,ko01100,ko01110,map00770,map01100,map01110
WP_216469756.1	GCF018918345.1	3-oxoacid CoA-transferase [Butyricicoccus sp. MSJd-7]	Bacteria	Bacillota	Clostridia	Oscillospirales	Butyricicoccaceae	Butyricicoccus	Butyricicoccus	Genus	3725	0.006	High	2	1	1	1	522	56.1	36	0.204631	7.62415	0.617389	0.552292	0.627236	-6.50598	228.5	160.7	266.5	183.1	149.8	138.8	165.8	377.2	127.7	287.3	196.8	193.9	1123075.AUDP01000008_gene1656	0	955	COG4670@1|root,COG4670@2|Bacteria,1TP5H@1239|Firmicutes,247ZG@186801|Clostridia,3WMUG@541000|Ruminococcaceae	186801|Clostridia	I	-	-	2.8.3.1	ko:K01026	ko00620,ko00640,ko00643,ko01100,ko01120,map00620,map00640,map00643,map01100,map01120
WP_235229762.1	GCF021531915.1	3-oxoacid CoA-transferase [Oscillibacter valericigenes]	Bacteria	Bacillota	Clostridia	Oscillospirales	Oscillospiraceae	Oscillibacter	Oscillibacter	Genus	10208	0.021	Medium	2	1	1	1	518	55.6	0	-0.239157	7.91	-0.547481	0.597375	0.669354	-6.54891	343.6	244.9	318.7	305.6	173.6	218.5	101.7	155.3	709.6	249.3	210.8	193.7	1235797.C816_01767	0	988	COG4670@1|root,COG4670@2|Bacteria,1TP5H@1239|Firmicutes,247ZG@186801|Clostridia,2N675@216572|Oscillospiraceae	186801|Clostridia	I	-	-	2.8.3.1	ko:K01026	ko00620,ko00640,ko00643,ko01100,ko01120,map00620,map00640,map00643,map01100,map01120
WP_092721864.1	GCF900103615.1	3-oxoacid CoA-transferase subunit A [Romboutsia lituseburensis]	Bacteria	Bacillota	Clostridia	Peptostreptococcales-Tissierellales	Peptostreptococcaceae	Romboutsia	Romboutsia	Genus	14339	0.039	Medium	8	1	1	1	217	23.4	0	1.02025	6.82084	2.19076	0.0562109	0.0981736	-4.61213	110.2	85.2	76.2	78.1	67.5	61.4	61	275.2	128.6	318.1	79.7	303.8	1301100.HG529329_gene4456	4.87e-130	372	COG1788@1|root,COG1788@2|Bacteria,1V21Q@1239|Firmicutes,25E61@186801|Clostridia,36UK0@31979|Clostridiaceae	186801|Clostridia	I	ctfA	-	2.8.3.8,2.8.3.9	ko:K01034	ko00310,ko00627,ko00640,ko00650,ko01100,ko01120,ko02020,map00310,map00627,map00640,map00650,map01100,map01120,map02020
WP_090305905.1	GCF900107815.1	3-oxoacid CoA-transferase subunit B [Eubacterium aggregans]	Bacteria	Bacillota	Clostridia	Eubacteriales	Eubacteriaceae	Eubacterium	Clostridia	Class	12998	0.007	High	4	1	1	1	220	23.1	34	-0.438194	6.57197	-0.387153	0.707648	0.766176	-6.62893	0	873.7	1545.2	111.4	106	112.4	57.2	109.6	56.5	69.5	87.3	128.4	411490.ANACAC_03476	7.98e-144	407	COG2057@1|root,COG2057@2|Bacteria,1TNY5@1239|Firmicutes,247ZM@186801|Clostridia	186801|Clostridia	I	ctfB1	-	2.8.3.5,2.8.3.8,2.8.3.9	ko:K01029,ko:K01035	ko00072,ko00280,ko00310,ko00627,ko00640,ko00650,ko01100,ko01120,ko02020,map00072,map00280,map00310,map00627,map00640,map00650,map01100,map01120,map02020
WP_154404962.1	GCF009695585.1	3-oxoacyl-[acyl-carrier-protein] reductase [Anaerovibrio slackiae]	Bacteria	Bacillota	Negativicutes	Veillonellales-Selenomonadales	Selenomonadaceae	Anaerovibrio	Negativicutes	Class	10685	0	High	26	4	5	4	247	25.8	195	1.18836	9.37182	3.3657	0.00832571	0.0232994	-2.72809	705.1	279.1	414.9	432	621.4	321.3	1396.6	1180.8	780.5	2510	471.9	652	1200557.JHWV01000001_gene418	6.53e-136	389	COG1028@1|root,COG1028@2|Bacteria,1TP76@1239|Firmicutes,4H2JC@909932|Negativicutes	909932|Negativicutes	IQ	fabG	-	1.1.1.100	ko:K00059	ko00061,ko00333,ko00780,ko01040,ko01100,ko01130,ko01212,map00061,map00333,map00780,map01040,map01100,map01130,map01212
WP_009124554.1	GCF000195635.1	3-oxoacyl-[acyl-carrier-protein] reductase [Bacteroides fluxus]	Bacteria	Bacteroidota	Bacteroidia	Bacteroidales	Bacteroidaceae	Bacteroides	Bacteroidales	Order	7386	0	High	16	4	6	1	248	26.2	79	-1.88618	6.81443	-4.85911	0.000899599	0.00542438	-0.462713	310.1	90	182.8	257.6	240.7	314.7	47.9	38.5	52.4	65	67.5	85.3	763034.HMPREF9446_01325	2.47e-168	471	COG1028@1|root,COG1028@2|Bacteria,4NEAI@976|Bacteroidetes,2FNB4@200643|Bacteroidia,4ANUZ@815|Bacteroidaceae	976|Bacteroidetes	IQ	fabG	-	1.1.1.100	ko:K00059	ko00061,ko00333,ko00780,ko01040,ko01100,ko01130,ko01212,map00061,map00333,map00780,map01040,map01100,map01130,map01212
WP_154553887.1	GCF009695905.1	3-oxoacyl-[acyl-carrier-protein] reductase [Mogibacterium kristiansenii]	Bacteria	Bacillota	Clostridia	Peptostreptococcales-Tissierellales	Anaerovoracaceae	Mogibacterium	Mogibacterium	Genus	6946	0.008	High	8	1	3	1	244	25.9	27	-1.08407	5.63787	-3.38065	0.00813056	0.022958	-2.70415	79.6	73.1	64.5	60.2	68.8	85.9	44.1	22.4	34.1	34	22.5	51.5	1392487.JIAD01000001_gene1448	2.96e-105	311	COG1028@1|root,COG1028@2|Bacteria,1TP76@1239|Firmicutes,247PV@186801|Clostridia,25VA9@186806|Eubacteriaceae	186801|Clostridia	IQ	fabG	-	1.1.1.100	ko:K00059	ko00061,ko00333,ko00780,ko01040,ko01100,ko01130,ko01212,map00061,map00333,map00780,map01040,map01100,map01130,map01212
WP_008449403.1	GCF000177355.1	3-oxoacyl-[acyl-carrier-protein] reductase [Prevotella amnii]	Bacteria	Bacteroidota	Bacteroidia	Bacteroidales	Prevotellaceae	Prevotella	Bacteroidales	Order	1636	0	High	14	3	5	1	250	26.4	45	-0.379897	6.83561	-1.28711	0.230204	0.306597	-5.87887	198.3	85.3	148.3	187.8	115.5	85.6	103	77.6	92.1	124.8	70.3	146.6	679191.HMPREF9018_0979	1.49e-170	477	COG1028@1|root,COG1028@2|Bacteria,4NEAI@976|Bacteroidetes,2FNB4@200643|Bacteroidia	976|Bacteroidetes	IQ	fabG	-	1.1.1.100	ko:K00059	ko00061,ko00333,ko00780,ko01040,ko01100,ko01130,ko01212,map00061,map00333,map00780,map01040,map01100,map01130,map01212
WP_004353144.1	GCF018128205.1	3-oxoacyl-[acyl-carrier-protein] reductase [Prevotella denticola]	Bacteria	Bacteroidota	Bacteroidia	Bacteroidales	Prevotellaceae	Prevotella	Bacteroidales	Order	1744	0	High	13	2	2	1	248	26.1	58	1.2129	7.29575	4.18226	0.0023735	0.00983229	-1.45336	114.5	84.8	90.8	87.5	169.7	86.9	243.1	327.6	226.4	281	227	158.8	767031.HMPREF9137_0173	7.07e-168	470	COG1028@1|root,COG1028@2|Bacteria,4NEAI@976|Bacteroidetes,2FNB4@200643|Bacteroidia	976|Bacteroidetes	IQ	fabG	-	1.1.1.100	ko:K00059	ko00061,ko00333,ko00780,ko01040,ko01100,ko01130,ko01212,map00061,map00333,map00780,map01040,map01100,map01130,map01212
WP_154327058.1	GCF009676955.1	3-oxoacyl-[acyl-carrier-protein] reductase [Sodaliphilus pleomorphus]	Bacteria	Bacteroidota	Bacteroidia	Bacteroidales	Muribaculaceae	Sodaliphilus	Bacteria-Fungi	NA	8817	0	High	23	5	10	5	248	26.2	237	1.43248	10.3622	2.63923	0.0269705	0.0552309	-3.90067	903.9	831.8	649.8	856.1	570.8	1099.2	570.6	5292.9	2273.4	4502.5	3605.9	913.6	862515.HMPREF0658_0795	1.97e-140	400	COG1028@1|root,COG1028@2|Bacteria,4NEAI@976|Bacteroidetes,2FNB4@200643|Bacteroidia	976|Bacteroidetes	IQ	fabG	-	1.1.1.100	ko:K00059	ko00061,ko00333,ko00780,ko01040,ko01100,ko01130,ko01212,map00061,map00333,map00780,map01040,map01100,map01130,map01212
WP_235229286.1	GCF021531915.1	3-oxoacyl-ACP reductase FabG [Oscillibacter valericigenes]	Bacteria	Bacillota	Clostridia	Oscillospirales	Oscillospiraceae	Oscillibacter	Oscillibacter	Genus	3059	0.005	High	4	1	1	1	248	26.2	23	-1.78932	7.68539	-4.41948	0.00167663	0.00790699	-1.09858	550.1	373.3	915.6	537.6	234.3	130.1	117.3	68.4	66.7	93.8	91.9	375.3	411459.RUMOBE_03494	1.95e-149	423	COG1028@1|root,COG1028@2|Bacteria,1TPIK@1239|Firmicutes,25073@186801|Clostridia,3XYII@572511|Blautia	186801|Clostridia	IQ	baiA	-	1.1.1.100,1.1.1.159	ko:K00059,ko:K00076	ko00061,ko00121,ko00333,ko00780,ko01040,ko01100,ko01130,ko01212,map00061,map00121,map00333,map00780,map01040,map01100,map01130,map01212
WP_040661679.1	GCF000307265.1	3-oxoacyl-ACP reductase family protein [Oscillibacter ruminantium]	Bacteria	Bacillota	Clostridia	Oscillospirales	Oscillospiraceae	Oscillibacter	Oscillibacter	Genus	13107	0.029	Medium	4	1	1	1	248	26.1	0	-2.83346	8.11735	-5.41434	0.000426473	0.00363004	0.298519	229.7	274.5	2387.5	1874.1	1560.9	372.5	92.5	56.7	99.6	134.5	95.3	177.8	1007096.BAGW01000020_gene528	2.22e-165	463	COG1028@1|root,COG1028@2|Bacteria,1TPIK@1239|Firmicutes,25073@186801|Clostridia,2N8YX@216572|Oscillospiraceae	186801|Clostridia	IQ	baiA	-	1.1.1.100,1.1.1.159	ko:K00059,ko:K00076	ko00061,ko00121,ko00333,ko00780,ko01040,ko01100,ko01130,ko01212,map00061,map00121,map00333,map00780,map01040,map01100,map01130,map01212
WP_068960903.1	GCF001688845.2	3-phosphoglycerate dehydrogenase [Muribaculum intestinale]	Bacteria	Bacteroidota	Bacteroidia	Bacteroidales	Muribaculaceae	Muribaculum	Muribaculaceae	Family	2312	0	High	9	3	6	2	306	32.7	82	-0.210771	9.88093	-0.355369	0.730508	0.785223	-6.64166	628.2	3321	1127	366.1	595.8	2107.5	495.5	2135.6	731.8	618.5	697.6	1346.4	880074.BARVI_04140	1.07e-147	424	COG1052@1|root,COG1052@2|Bacteria,4NFDE@976|Bacteroidetes,2FP6R@200643|Bacteroidia,22WZN@171551|Porphyromonadaceae	976|Bacteroidetes	CH	serA	-	1.1.1.399,1.1.1.95	ko:K00058	ko00260,ko00680,ko01100,ko01120,ko01130,ko01200,ko01230,map00260,map00680,map01100,map01120,map01130,map01200,map01230
WP_211797475.1	GCF018128205.1	3-phosphoglycerate dehydrogenase [Prevotella denticola]	Bacteria	Bacteroidota	Bacteroidia	Bacteroidales	Prevotellaceae	Prevotella	Prevotella	Genus	5210	0	High	6	2	4	1	305	33.2	48	1.62153	9.03422	4.41684	0.00168307	0.00791952	-1.10249	459	214.7	337.5	352.3	283.2	210.4	726.1	690.8	1606.2	858.3	549.9	1580.1	767031.HMPREF9137_2469	6.2e-211	583	COG1052@1|root,COG1052@2|Bacteria,4NFDE@976|Bacteroidetes,2FP6R@200643|Bacteroidia	976|Bacteroidetes	CH	-	-	1.1.1.399,1.1.1.95	ko:K00058	ko00260,ko00680,ko01100,ko01120,ko01130,ko01200,ko01230,map00260,map00680,map01100,map01120,map01130,map01200,map01230
WP_041254065.1	GCF003438925.1	3-phosphoserine/phosphohydroxythreonine transaminase [[Ruminococcus] torques]	Bacteria	Bacillota	Clostridia	Lachnospirales	Lachnospiraceae	Agathobacter	Bacteria	Superkingdom	3840	0	High	11	4	13	1	360	40.2	198	1.57233	8.37758	4.2971	0.0020039	0.00882816	-1.28063	283.6	118.6	186	175.6	285.3	158.9	693.4	468.2	314.9	799	873	493.6	622312.ROSEINA2194_02814	8.46e-244	671	COG1932@1|root,COG1932@2|Bacteria,1TP6Y@1239|Firmicutes,247SM@186801|Clostridia	186801|Clostridia	E	serC	-	2.6.1.52	ko:K00831	ko00260,ko00680,ko00750,ko01100,ko01120,ko01130,ko01200,ko01230,map00260,map00680,map00750,map01100,map01120,map01130,map01200,map01230
WP_006255647.1	GCF000159995.1	3-phosphoserine/phosphohydroxythreonine transaminase [Alloprevotella tannerae]	Bacteria	Bacteroidota	Bacteroidia	Bacteroidales	Prevotellaceae	Alloprevotella	Alloprevotella	Genus	6919	0.027	Medium	3	1	1	1	355	39.5	24	2.68245	6.87449	5.62298	0.000325813	0.00316755	0.572414	87.8	40.7	24.7	53.3	49.5	36.8	320.8	1366.5	169.9	241.8	326.6	114.4	626522.GCWU000325_01868	1.06e-259	711	COG1932@1|root,COG1932@2|Bacteria,4NE06@976|Bacteroidetes,2FMET@200643|Bacteroidia,1WD7T@1283313|Alloprevotella	976|Bacteroidetes	E	serC	GO:0003674,GO:0003824,GO:0004648,GO:0005575,GO:0005622,GO:0005623,GO:0005737,GO:0006082,GO:0006520,GO:0006563,GO:0006564,GO:0006807,GO:0008150,GO:0008152,GO:0008483,GO:0008652,GO:0009058,GO:0009069,GO:0009070,GO:0009987,GO:0016053,GO:0016740,GO:0016769,GO:0019752,GO:0043436,GO:0044237,GO:0044238,GO:0044249,GO:0044281,GO:0044283,GO:0044424,GO:0044464,GO:0046394,GO:0071704,GO:1901564,GO:1901566,GO:…	2.6.1.52	ko:K00831	ko00260,ko00680,ko00750,ko01100,ko01120,ko01130,ko01200,ko01230,map00260,map00680,map00750,map01100,map01120,map01130,map01200,map01230
WP_154407660.1	GCF009695585.1	3-phosphoserine/phosphohydroxythreonine transaminase [Anaerovibrio slackiae]	Bacteria	Bacillota	Negativicutes	Veillonellales-Selenomonadales	Selenomonadaceae	Anaerovibrio	Selenomonadaceae	Family	10145	0	High	14	5	7	4	363	40.2	66	0.538444	9.48763	1.53393	0.159449	0.225571	-5.56804	706.9	379	512.5	909.5	792.5	446.7	908.5	1176.1	673.2	1870.9	360.5	857.7	1200557.JHWV01000005_gene1600	1.13e-233	646	COG1932@1|root,COG1932@2|Bacteria,1TP6Y@1239|Firmicutes,4H26T@909932|Negativicutes	909932|Negativicutes	E	serC	-	2.6.1.52	ko:K00831	ko00260,ko00680,ko00750,ko01100,ko01120,ko01130,ko01200,ko01230,map00260,map00680,map00750,map01100,map01120,map01130,map01200,map01230
WP_009127128.1	GCF000195635.1	3-phosphoserine/phosphohydroxythreonine transaminase [Bacteroides fluxus]	Bacteria	Bacteroidota	Bacteroidia	Bacteroidales	Bacteroidaceae	Bacteroides	Bacteroidales	Order	14774	0	High	21	8	21	4	355	39.5	294	-2.70008	10.5055	-7.05233	6e-05	0.00164016	2.27782	6027.8	6081.3	1312.1	2500.4	3782.7	5681.6	610.4	570.5	514.1	582.6	625.1	521.9	763034.HMPREF9446_03962	9.49e-263	719	COG1932@1|root,COG1932@2|Bacteria,4NE06@976|Bacteroidetes,2FMET@200643|Bacteroidia,4AKSS@815|Bacteroidaceae	976|Bacteroidetes	E	serC	GO:0003674,GO:0003824,GO:0004648,GO:0005575,GO:0005622,GO:0005623,GO:0005737,GO:0006082,GO:0006520,GO:0006563,GO:0006564,GO:0006807,GO:0008150,GO:0008152,GO:0008483,GO:0008652,GO:0009058,GO:0009069,GO:0009070,GO:0009987,GO:0016053,GO:0016740,GO:0016769,GO:0019752,GO:0043436,GO:0044237,GO:0044238,GO:0044249,GO:0044281,GO:0044283,GO:0044424,GO:0044464,GO:0046394,GO:0071704,GO:1901564,GO:1901566,GO:…	2.6.1.52	ko:K00831	ko00260,ko00680,ko00750,ko01100,ko01120,ko01130,ko01200,ko01230,map00260,map00680,map00750,map01100,map01120,map01130,map01200,map01230
WP_217747080.1	GCF019127215.1	3-phosphoserine/phosphohydroxythreonine transaminase [Catenibacterium mitsuokai]	Bacteria	Bacillota	Bacilli	Erysipelotrichales	Erysipelatoclostridiaceae	Catenibacterium	Catenibacterium	Genus	14395	0	High	3	1	2	1	361	40.3	58	2.93017	8.53735	6.04553	0.00019233	0.00250989	1.10707	366.8	115.6	386.4	141.5	37.6	64	1964	448.6	914.5	585.7	2208.1	1110	1410674.JNKU01000005_gene1576	1.41e-217	605	COG1932@1|root,COG1932@2|Bacteria,1TP6Y@1239|Firmicutes,4HATT@91061|Bacilli,3F4IU@33958|Lactobacillaceae	91061|Bacilli	E	serC	GO:0003674,GO:0003824,GO:0004648,GO:0005575,GO:0005622,GO:0005623,GO:0005737,GO:0006082,GO:0006520,GO:0006563,GO:0006564,GO:0006807,GO:0008150,GO:0008152,GO:0008483,GO:0008652,GO:0009058,GO:0009069,GO:0009070,GO:0009987,GO:0016053,GO:0016740,GO:0016769,GO:0019752,GO:0043436,GO:0044237,GO:0044238,GO:0044249,GO:0044281,GO:0044283,GO:0044424,GO:0044464,GO:0046394,GO:0071704,GO:1901564,GO:1901566,GO:…	2.6.1.52	ko:K00831	ko00260,ko00680,ko00750,ko01100,ko01120,ko01130,ko01200,ko01230,map00260,map00680,map00750,map01100,map01120,map01130,map01200,map01230
WP_006861874.1	GCF900102475.1	3-phosphoserine/phosphohydroxythreonine transaminase [Marvinbryantia formatexigens]	Bacteria	Bacillota	Clostridia	Lachnospirales	Lachnospiraceae	Marvinbryantia	Marvinbryantia	Genus	9487	0	High	9	2	2	2	360	40.3	84	1.19546	8.26279	2.84285	0.0193325	0.0430624	-3.5718	282.4	185.7	179.7	194.6	232.9	158.8	509	360.8	1516.3	273.7	461.9	282.3	478749.BRYFOR_07081	1.03e-264	724	COG1932@1|root,COG1932@2|Bacteria,1TP6Y@1239|Firmicutes,247SM@186801|Clostridia	186801|Clostridia	E	serC	-	2.6.1.52	ko:K00831	ko00260,ko00680,ko00750,ko01100,ko01120,ko01130,ko01200,ko01230,map00260,map00680,map00750,map01100,map01120,map01130,map01200,map01230
WP_005841716.1	GCF902373875.1	3-phosphoserine/phosphohydroxythreonine transaminase [Mitsuokella multacida]	Bacteria	Bacillota	Negativicutes	Veillonellales-Selenomonadales	Selenomonadaceae	Mitsuokella	Mitsuokella	Genus	11938	0	High	5	2	2	1	363	40.5	21	1.325	7.154	2.48619	0.034663	0.0669167	-4.1462	137.7	85.3	101	155.9	37	71.9	173.6	383.2	181.9	276.4	460.2	82.6	500635.MITSMUL_04839	8.54e-270	737	COG1932@1|root,COG1932@2|Bacteria,1TP6Y@1239|Firmicutes,4H26T@909932|Negativicutes	909932|Negativicutes	E	serC	-	2.6.1.52	ko:K00831	ko00260,ko00680,ko00750,ko01100,ko01120,ko01130,ko01200,ko01230,map00260,map00680,map00750,map01100,map01120,map01130,map01200,map01230
WP_154554295.1	GCF009695905.1	3-phosphoserine/phosphohydroxythreonine transaminase [Mogibacterium kristiansenii]	Bacteria	Bacillota	Clostridia	Peptostreptococcales-Tissierellales	Anaerovoracaceae	Mogibacterium	Mogibacterium	Genus	12566	0.01	Medium	2	1	1	1	361	40.4	42	-3.52887	7.8652	-2.82743	0.0198251	0.0437714	-3.59676	1864.9	153.2	155.2	1216.5	2276.8	1981.5	0	166.8	113.6	129.9	170.6	240.9	936375.HMPREF1152_0726	1.08e-219	610	COG1932@1|root,COG1932@2|Bacteria,1TP6Y@1239|Firmicutes,247SM@186801|Clostridia	186801|Clostridia	E	serC	-	2.6.1.52	ko:K00831	ko00260,ko00680,ko00750,ko01100,ko01120,ko01130,ko01200,ko01230,map00260,map00680,map00750,map01100,map01120,map01130,map01200,map01230
WP_235228960.1	GCF021531915.1	3-phosphoserine/phosphohydroxythreonine transaminase [Oscillibacter valericigenes]	Bacteria	Bacillota	Clostridia	Oscillospirales	Oscillospiraceae	Oscillibacter	Bacteria	Superkingdom	14493	0	High	12	4	9	3	362	40.2	159	2.61541	8.70481	5.25048	0.000529137	0.00410809	0.0787744	398.1	147.4	382.9	223.1	131	33.1	537.5	1076.7	711.3	2244.8	1599.1	816.6	1226322.HMPREF1545_01309	7.58e-248	682	COG1932@1|root,COG1932@2|Bacteria,1TP6Y@1239|Firmicutes,247SM@186801|Clostridia,2N727@216572|Oscillospiraceae	186801|Clostridia	E	serC	-	2.6.1.52	ko:K00831	ko00260,ko00680,ko00750,ko01100,ko01120,ko01130,ko01200,ko01230,map00260,map00680,map00750,map01100,map01120,map01130,map01200,map01230
WP_099465273.1	GCF900232875.1	3-phosphoserine/phosphohydroxythreonine transaminase [Parabacteroides provencensis]	Bacteria	Bacteroidota	Bacteroidia	Bacteroidales	Tannerellaceae	Parabacteroides	Bacteria	Superkingdom	160	0	High	13	4	12	3	355	39.5	278	-3.03842	9.66313	-6.61216	9.84e-05	0.00192013	1.78325	1059	2714.3	1054.9	1250.9	5070.6	8162.2	172.7	379.9	282.2	261.5	247.8	417.5	999419.HMPREF1077_00957	1.1e-236	653	COG1932@1|root,COG1932@2|Bacteria,4NE06@976|Bacteroidetes,2FMET@200643|Bacteroidia,22WAK@171551|Porphyromonadaceae	976|Bacteroidetes	E	serC	-	2.6.1.52	ko:K00831	ko00260,ko00680,ko00750,ko01100,ko01120,ko01130,ko01200,ko01230,map00260,map00680,map00750,map01100,map01120,map01130,map01200,map01230
WP_126678112.1	GCF003977605.1	3-phosphoserine/phosphohydroxythreonine transaminase [Prevotella koreensis]	Bacteria	Bacteroidota	Bacteroidia	Bacteroidales	Prevotellaceae	Prevotella	Prevotella	Genus	4250	0	High	15	5	8	3	355	39.9	59	0.657765	9.58472	1.51484	0.16415	0.231146	-5.59328	823.1	560.6	379.8	597.5	605.9	814.5	470.3	2408.1	756.1	1408	836.4	792.6	1408310.JHUW01000005_gene1634	7.24e-226	625	COG1932@1|root,COG1932@2|Bacteria,4NE06@976|Bacteroidetes,2FMET@200643|Bacteroidia	976|Bacteroidetes	E	serC	GO:0003674,GO:0003824,GO:0004648,GO:0005575,GO:0005622,GO:0005623,GO:0005737,GO:0006082,GO:0006520,GO:0006563,GO:0006564,GO:0006807,GO:0008150,GO:0008152,GO:0008483,GO:0008652,GO:0009058,GO:0009069,GO:0009070,GO:0009987,GO:0016053,GO:0016740,GO:0016769,GO:0019752,GO:0043436,GO:0044237,GO:0044238,GO:0044249,GO:0044281,GO:0044283,GO:0044424,GO:0044464,GO:0046394,GO:0071704,GO:1901564,GO:1901566,GO:…	2.6.1.52	ko:K00831	ko00260,ko00680,ko00750,ko01100,ko01120,ko01130,ko01200,ko01230,map00260,map00680,map00750,map01100,map01120,map01130,map01200,map01230
WP_006856993.1	GCF900537995.1	3-phosphoserine/phosphohydroxythreonine transaminase [Roseburia intestinalis]	Bacteria	Bacillota	Clostridia	Lachnospirales	Lachnospiraceae	Roseburia	Bacteria	Superkingdom	3785	0	High	24	7	17	3	360	40.2	274	0.605016	9.1675	1.89523	0.0906102	0.142815	-5.06021	611.9	389.4	564.2	482.8	399	391.6	861.9	415.5	745.3	656.8	1108.3	649	585394.RHOM_06235	9.38e-257	704	COG1932@1|root,COG1932@2|Bacteria,1TP6Y@1239|Firmicutes,247SM@186801|Clostridia	186801|Clostridia	E	serC	-	2.6.1.52	ko:K00831	ko00260,ko00680,ko00750,ko01100,ko01120,ko01130,ko01200,ko01230,map00260,map00680,map00750,map01100,map01120,map01130,map01200,map01230
WP_101028231.1	GCF002834225.1	3-phosphoserine/phosphohydroxythreonine transaminase [Ruminococcus bromii]	Bacteria	Bacillota	Clostridia	Oscillospirales	Ruminococcaceae	Ruminococcus	Ruminococcus	Genus	53	0	High	13	4	7	3	361	39.7	46	-3.05793	10.0425	-6.00163	0.000202934	0.00257829	1.05275	11424.7	1749.7	2120	6057	736.2	4192.3	287.7	261.6	332.9	600.6	300.6	517.6	428125.CLOLEP_03881	2.39e-211	589	COG1932@1|root,COG1932@2|Bacteria,1TP6Y@1239|Firmicutes,247SM@186801|Clostridia,3WGD1@541000|Ruminococcaceae	186801|Clostridia	E	serC	-	2.6.1.52	ko:K00831	ko00260,ko00680,ko00750,ko01100,ko01120,ko01130,ko01200,ko01230,map00260,map00680,map00750,map01100,map01120,map01130,map01200,map01230
WP_015557534.1	GCF000210095.1	3-phosphoserine/phosphohydroxythreonine transaminase [Ruminococcus champanellensis]	Bacteria	Bacillota	Clostridia	Oscillospirales	Ruminococcaceae	Ruminococcus	Clostridia	Class	5057	0	High	14	3	4	1	363	40	63	-0.81678	3.73419	-1.89552	0.0905685	0.142767	-5.05978	47.4	10.3	10.1	19.6	7.7	26.9	12.5	8.4	4.2	6	7.8	24	445972.ANACOL_02681	2.16e-198	557	COG1932@1|root,COG1932@2|Bacteria,1TP6Y@1239|Firmicutes,247SM@186801|Clostridia,3WGD1@541000|Ruminococcaceae	186801|Clostridia	E	serC	-	2.6.1.52	ko:K00831	ko00260,ko00680,ko00750,ko01100,ko01120,ko01130,ko01200,ko01230,map00260,map00680,map00750,map01100,map01120,map01130,map01200,map01230
WP_201427954.1	GCF016680995.1	3-phosphoserine/phosphohydroxythreonine transaminase [Ruminococcus sp. M6(2020)]	Bacteria	Bacillota	Clostridia	Oscillospirales	Ruminococcaceae	Ruminococcus	Clostridia	Class	1	0	High	10	3	4	1	361	39.8	81	-1.2172	7.17485	-2.90404	0.0174984	0.0400646	-3.47275	651.5	73.5	331.3	278.2	159.5	157	85.6	74.9	76.7	95.5	79.6	181.3	1235835.C814_02048	4.59e-209	583	COG1932@1|root,COG1932@2|Bacteria,1TP6Y@1239|Firmicutes,247SM@186801|Clostridia,3WGD1@541000|Ruminococcaceae	186801|Clostridia	E	serC	-	2.6.1.52	ko:K00831	ko00260,ko00680,ko00750,ko01100,ko01120,ko01130,ko01200,ko01230,map00260,map00680,map00750,map01100,map01120,map01130,map01200,map01230
WP_123198665.1	GCF003725295.1	3-phosphoserine/phosphohydroxythreonine transaminase [Slackia faecicanis]	Bacteria	Actinobacteriota	Coriobacteriia	Coriobacteriales	Eggerthellaceae	Slackia	Slackia	Genus	6177	0	High	8	2	3	1	360	39.9	56	0.0643841	7.21665	0.202124	0.84432	0.87978	-6.688	108.1	166.5	183.3	281.2	146.2	66.7	136.1	246.9	72.6	175.8	92.4	298.7	742818.HMPREF9451_01609	2.35e-245	675	COG1932@1|root,COG1932@2|Bacteria,2GKYK@201174|Actinobacteria,4CUQ5@84998|Coriobacteriia	84998|Coriobacteriia	E	serC	-	2.6.1.52	ko:K00831	ko00260,ko00680,ko00750,ko01100,ko01120,ko01130,ko01200,ko01230,map00260,map00680,map00750,map01100,map01120,map01130,map01200,map01230
WP_154326773.1	GCF009676955.1	3-phosphoserine/phosphohydroxythreonine transaminase [Sodaliphilus pleomorphus]	Bacteria	Bacteroidota	Bacteroidia	Bacteroidales	Muribaculaceae	Sodaliphilus	Sodaliphilus	Genus	9590	0	High	26	8	16	8	355	39.6	255	1.39426	11.4366	2.24096	0.0517911	0.091938	-4.53396	2861.9	1633.7	1635.3	2005	1437.4	1129.1	1036.3	14159.3	4534.1	10054.1	7111.6	1727.8	880074.BARVI_04135	2.43e-187	528	COG1932@1|root,COG1932@2|Bacteria,4NE06@976|Bacteroidetes,2FMET@200643|Bacteroidia,22WAK@171551|Porphyromonadaceae	976|Bacteroidetes	E	serC	-	2.6.1.52	ko:K00831	ko00260,ko00680,ko00750,ko01100,ko01120,ko01130,ko01200,ko01230,map00260,map00680,map00750,map01100,map01120,map01130,map01200,map01230
WP_007046686.1	GCF025152575.1	4-(cytidine 5'-diphospho)-2-C-methyl-D-erythritol kinase [Subdoligranulum variabile]	Bacteria	Bacillota	Clostridia	Oscillospirales	Ruminococcaceae	Subdoligranulum	Subdoligranulum	Genus	2242	0.009	High	3	1	1	1	296	31	29	-0.486464	8.83787	-1.39647	0.196087	0.26804	-5.74541	282	546	819.8	829	523.3	455.5	507	288.6	255.3	451.3	460.6	423	411471.SUBVAR_05293	1.94e-214	592	COG1947@1|root,COG1947@2|Bacteria,1TPXV@1239|Firmicutes,24898@186801|Clostridia,3WH6J@541000|Ruminococcaceae	186801|Clostridia	I	ispE	-	2.7.1.148	ko:K00919	ko00900,ko01100,ko01110,ko01130,map00900,map01100,map01110,map01130
XP_002151961.1	GCF000001985.1	40S ribosomal protein S14 [Talaromyces marneffei ATCC 18224]	Fungi	Ascomycota	Eurotiomycetes	Eurotiales	Trichocomaceae	Talaromyces	Ascomycota	Phylum	14022	0.007	High	7	1	1	1	151	15.9	27	0.29255	8.08747	0.523009	0.613611	0.683581	-6.56281	405.6	99.5	255.6	187.5	646.2	171.3	144	248.9	152.8	382.4	399.6	868.3	37727.XP_002151961.1	8.8e-103	297	COG0100@1|root,KOG0407@2759|Eukaryota,39ZVS@33154|Opisthokonta,3P1VU@4751|Fungi,3QMQE@4890|Ascomycota,20DKZ@147545|Eurotiomycetes,3S47X@5042|Eurotiales	4751|Fungi	J	RPS14B	GO:0000028,GO:0000462,GO:0002181,GO:0003674,GO:0003676,GO:0003723,GO:0003729,GO:0003735,GO:0005198,GO:0005488,GO:0005575,GO:0005622,GO:0005623,GO:0005737,GO:0005829,GO:0005840,GO:0006139,GO:0006364,GO:0006396,GO:0006412,GO:0006518,GO:0006725,GO:0006807,GO:0006996,GO:0008150,GO:0008152,GO:0009058,GO:0009059,GO:0009987,GO:0010467,GO:0015935,GO:0016043,GO:0016070,GO:0016072,GO:0019538,GO:0019843,GO:…	-	ko:K02955	ko03010,map03010
WP_306752507.1	GCF003438925.1	4-alpha-glucanotransferase [Agathobacter rectalis]	Bacteria	Bacillota	Clostridia	Lachnospirales	Lachnospiraceae	Agathobacter	Clostridia	Class	14758	0.001	High	3	2	2	1	556	63.8	28	1.49443	7.11806	4.1259	0.00258086	0.0103686	-1.5388	116.6	65.8	89	95.5	43.3	105.3	289.5	169.1	124	274.7	390.8	239.9	622312.ROSEINA2194_01766	3.29e-290	802	COG1640@1|root,COG1640@2|Bacteria,1W5VQ@1239|Firmicutes,25E46@186801|Clostridia	186801|Clostridia	G	malQ	-	2.4.1.25	ko:K00705	ko00500,ko01100,map00500,map01100
WP_154406730.1	GCF009695585.1	4-alpha-glucanotransferase [Anaerovibrio slackiae]	Bacteria	Bacillota	Negativicutes	Veillonellales-Selenomonadales	Selenomonadaceae	Anaerovibrio	Anaerovibrio	Genus	7854	0	High	4	2	4	2	497	57.6	59	2.56805	8.73843	5.03529	0.0007065	0.00479168	-0.216062	488.4	84	129.9	220.8	102.3	232.3	1743.2	2016.1	910.8	2595.4	372.4	406	397291.C804_06068	2.11e-277	769	COG1640@1|root,COG1640@2|Bacteria,1W5VQ@1239|Firmicutes,25E46@186801|Clostridia,27JR8@186928|unclassified Lachnospiraceae	186801|Clostridia	G	malQ_1	-	2.4.1.25	ko:K00705	ko00500,ko01100,map00500,map01100
WP_215679979.1	GCF018785545.1	4-alpha-glucanotransferase [Blautia wexlerae]	Bacteria	Bacillota	Clostridia	Lachnospirales	Lachnospiraceae	Blautia	Blautia	Genus	13127	0.047	Medium	3	1	1	1	490	56.6	0	-0.439374	8.73206	-0.838012	0.423742	0.504376	-6.34029	793.4	247	374.2	495.3	776.1	516	124.3	451.8	254.6	842.6	167.1	1151.8	1121115.AXVN01000125_gene3811	0	1020	COG1640@1|root,COG1640@2|Bacteria,1W5VQ@1239|Firmicutes,25E46@186801|Clostridia,3XYYI@572511|Blautia	186801|Clostridia	G	malQ	-	2.4.1.25	ko:K00705	ko00500,ko01100,map00500,map01100
WP_216470837.1	GCF018918345.1	4-alpha-glucanotransferase [Butyricicoccus sp. MSJd-7]	Bacteria	Bacillota	Clostridia	Oscillospirales	Butyricicoccaceae	Butyricicoccus	Butyricicoccus	Genus	12863	0.02	Medium	2	1	1	1	500	57.9	24	-0.795987	7.60948	-1.54418	0.156976	0.222514	-5.55442	346.3	166.7	174.6	479.2	189.9	308.7	74.3	275.6	100.8	356.4	140.7	97.7	457412.RSAG_02584	8.35e-287	792	COG1640@1|root,COG1640@2|Bacteria,1W5VQ@1239|Firmicutes,25E46@186801|Clostridia,3WGN6@541000|Ruminococcaceae	186801|Clostridia	G	malQ	-	2.4.1.25	ko:K00705	ko00500,ko01100,map00500,map01100
WP_040636084.1	GCF902373875.1	4-alpha-glucanotransferase [Mitsuokella multacida]	Bacteria	Bacillota	Negativicutes	Veillonellales-Selenomonadales	Selenomonadaceae	Mitsuokella	Mitsuokella	Genus	1228	0.028	Medium	1	1	1	1	1151	132.6	0	1.11108	6.73938	0.99493	0.345792	0.42664	-6.19654	0	610.4	193	65.9	154.8	118.4	175.9	94.7	63.1	412.8	98	336.3	500635.MITSMUL_04835	0	2404	COG0366@1|root,COG1640@1|root,COG0366@2|Bacteria,COG1640@2|Bacteria,1TNZ0@1239|Firmicutes,4H2EE@909932|Negativicutes	909932|Negativicutes	G	malQ	-	2.4.1.25	ko:K00705	ko00500,ko01100,map00500,map01100
WP_102407968.1	GCF900186615.1	4-alpha-glucanotransferase [Parabacteroides bouchesdurhonensis]	Bacteria	Bacteroidota	Bacteroidia	Bacteroidales	Tannerellaceae	Parabacteroides	Bacteria	Superkingdom	11304	0.001	High	2	2	2	1	895	105	31	-0.0582938	6.36433	-0.136363	0.894539	0.919666	-6.70014	76.4	87.5	55.8	47.5	157.8	116.8	53.3	93	56.8	152.1	54.6	109.3	435591.BDI_0003	0	1451	COG1640@1|root,COG1640@2|Bacteria,4NF7Z@976|Bacteroidetes,2FMBZ@200643|Bacteroidia,22WJ2@171551|Porphyromonadaceae	976|Bacteroidetes	G	malQ	-	2.4.1.25	ko:K00705	ko00500,ko01100,map00500,map01100
WP_126678384.1	GCF003977605.1	4-alpha-glucanotransferase [Prevotella koreensis]	Bacteria	Bacteroidota	Bacteroidia	Bacteroidales	Prevotellaceae	Prevotella	Bacteroidales	Order	14355	0	High	4	4	4	1	904	106.2	48	2.30599	6.20961	4.60138	0.00129146	0.00674138	-0.831998	62.2	27.4	58.1	25.5	38.3	11.3	114.9	126	268.7	137.7	126.2	282.7	767031.HMPREF9137_0726	0	1273	COG1640@1|root,COG1640@2|Bacteria,4NF7Z@976|Bacteroidetes,2FMBZ@200643|Bacteroidia	976|Bacteroidetes	G	malQ	-	2.4.1.25	ko:K00705	ko00500,ko01100,map00500,map01100
WP_006598084.1	GCF000185505.1	4-alpha-glucanotransferase [Pseudoramibacter alactolyticus]	Bacteria	Bacillota	Clostridia	Eubacteriales	Eubacteriaceae	Pseudoramibacter	Pseudoramibacter	Genus	2902	0.044	Medium	2	1	1	1	532	60.4	0	0.0412171	8.33521	0.118517	0.908263	0.930955	-6.70263	382.7	211.1	369.3	383.2	256.9	347.8	280.5	194.7	449.7	327.4	528.4	285.4	887929.HMP0721_0662	0	1143	COG1640@1|root,COG1640@2|Bacteria,1W5VQ@1239|Firmicutes,25E46@186801|Clostridia,25UZT@186806|Eubacteriaceae	186801|Clostridia	G	malQ	-	2.4.1.25	ko:K00705	ko00500,ko01100,map00500,map01100
WP_055261480.1	GCF001405615.1	4-alpha-glucanotransferase [Roseburia faecis]	Bacteria	Bacillota	Clostridia	Lachnospirales	Lachnospiraceae	Roseburia	Clostridia	Class	13690	0	High	17	7	10	6	522	59.8	210	2.07447	10.1692	3.87746	0.00375323	0.0133403	-1.92034	1033.8	458.9	714.8	505.6	471.5	381.4	2430.8	820	8431.4	1353.3	4876.6	1564.4	585394.RHOM_06635	3.27e-287	793	COG1640@1|root,COG1640@2|Bacteria,1W5VQ@1239|Firmicutes,25E46@186801|Clostridia	186801|Clostridia	G	malQ	-	2.4.1.25	ko:K00705	ko00500,ko01100,map00500,map01100
WP_154327323.1	GCF009676955.1	4-alpha-glucanotransferase [Sodaliphilus pleomorphus]	Bacteria	Bacteroidota	Bacteroidia	Bacteroidales	Muribaculaceae	Sodaliphilus	Bacteroidales	Order	13392	0	High	4	4	4	2	895	103.5	53	-0.256515	7.9072	-0.720388	0.489591	0.567284	-6.43418	297.1	141.8	274	329.8	422.3	198	122.1	233.7	189.3	205.6	230.1	426.6	1410613.JNKF01000010_gene761	0	1186	COG1640@1|root,COG1640@2|Bacteria,4NF7Z@976|Bacteroidetes,2FMBZ@200643|Bacteroidia	976|Bacteroidetes	G	malQ	-	2.4.1.25	ko:K00705	ko00500,ko01100,map00500,map01100
WP_117690883.1	GCF003438925.1	4Fe-4S binding protein [[Eubacterium] rectale]	Bacteria	Bacillota	Clostridia	Lachnospirales	Lachnospiraceae	Agathobacter	Clostridia	Class	8058	0.001	High	6	2	2	1	289	31.7	33	-0.0941951	8.98003	-0.24546	0.811611	0.853276	-6.67744	419.2	503.3	1215.3	726.7	435	245.6	451.1	156.1	174.6	1565.1	432.9	1607.2	411461.DORFOR_02956	5.75e-188	524	COG2221@1|root,COG2221@2|Bacteria,1TR7P@1239|Firmicutes,2493K@186801|Clostridia	186801|Clostridia	C	-	-	-	-	-
WP_141428929.1	GCF006542685.1	4Fe-4S binding protein [Alistipes dispar]	Bacteria	Bacteroidota	Bacteroidia	Bacteroidales	Rikenellaceae	Alistipes	Alistipes	Genus	8124	0.012	Medium	6	1	2	1	146	16.5	45	-0.373645	8.43265	-0.744889	0.475358	0.553431	-6.41565	509.3	362.5	237.9	612.9	250	541	187.9	534.6	275.3	409.5	538	125.5	1033732.CAHI01000030_gene843	4.13e-76	229	COG1143@1|root,COG1143@2|Bacteria,4NI9I@976|Bacteroidetes,2FQYT@200643|Bacteroidia	976|Bacteroidetes	C	nuoI	-	1.6.5.3	ko:K00338	ko00190,ko01100,map00190,map01100
WP_025069577.1	GCF000375405.1	4Fe-4S binding protein [Bacteroides propionicifaciens]	Bacteria	Bacteroidota	Bacteroidia	Bacteroidales	Bacteroidaceae	Bacteroides	Bacteroides	Genus	2998	0.007	High	12	1	1	1	77	8.3	30	-2.63629	7.69962	-7.03959	6.09e-05	0.00164313	2.26387	1036	773.3	234.4	556.5	296.4	617.9	75	68.3	106.3	75.7	67.5	112.1	679937.Bcop_2183	1.6e-34	119	COG1146@1|root,COG1146@2|Bacteria,4NV91@976|Bacteroidetes,2FTXT@200643|Bacteroidia,4ARPW@815|Bacteroidaceae	976|Bacteroidetes	C	oorD	-	1.2.7.3	ko:K00176	ko00020,ko00720,ko01100,ko01120,ko01200,map00020,map00720,map01100,map01120,map01200
WP_034442405.1	GCF000585335.1	4Fe-4S binding protein [Cloacibacillus evryensis]	Bacteria	Synergistota	Synergistia	Synergistales	Synergistaceae	Cloacibacillus	Cloacibacillus	Genus	1022	0	High	2	1	2	1	624	67.5	48	-2.24447	6.49788	-3.25042	0.0100041	0.026513	-2.91315	39.5	220.3	68	825.5	50.8	2189	25.8	43.9	33.3	9.1	44.4	269.6	2754.EH55_04455	0	1080	COG1894@1|root,COG1894@2|Bacteria,3TAJW@508458|Synergistetes	508458|Synergistetes	C	-	-	-	-	-
WP_154554760.1	GCF009695905.1	4Fe-4S binding protein [Mogibacterium kristiansenii]	Bacteria	Bacillota	Clostridia	Peptostreptococcales-Tissierellales	Anaerovoracaceae	Mogibacterium	Bacteria	Superkingdom	5312	0	High	46	13	33	7	382	42.7	565	-2.54594	11.0444	-6.33631	0.000135649	0.00214787	1.45978	9238.7	3892.4	9171.8	7375.7	2785.3	2604.7	567.6	976.4	864	988.5	687.3	1359.8	610130.Closa_2712	4.31e-167	479	COG0437@1|root,COG1592@1|root,COG0437@2|Bacteria,COG1592@2|Bacteria,1UIDZ@1239|Firmicutes,25EIZ@186801|Clostridia	186801|Clostridia	C	rbr	-	-	-	-
WP_037977755.1	GCF000712295.1	4Fe-4S binding protein [Synergistes jonesii]	Bacteria	Synergistota	Synergistia	Synergistales	Synergistaceae	Synergistes	Synergistaceae	Family	15881	0	High	33	2	3	2	66	7.5	70	-2.27749	9.41742	-5.45	0.000407119	0.00352687	0.3458	1032	3133.1	1358.4	1221	682.3	3169.3	350.3	251.6	256.1	299.7	277.6	468.3	2754.EH55_09340	4.53e-45	145	COG1146@1|root,COG1146@2|Bacteria,3TBNR@508458|Synergistetes	508458|Synergistetes	C	-	-	1.2.7.3	ko:K00176	ko00020,ko00720,ko01100,ko01120,ko01200,map00020,map00720,map01100,map01120,map01200
WP_040342579.1	GCF023008305.1	4Fe-4S dicluster domain-containing protein [Anaerotruncus colihominis]	Bacteria	Bacillota	Clostridia	Oscillospirales	Ruminococcaceae	Anaerotruncus	Anaerotruncus	Genus	7537	0.01	Medium	4	1	1	1	502	54.4	0	-0.968101	4.89354	-2.57405	0.030012	0.0600318	-4.00549	30.4	37.4	33.7	36.4	120.3	26.2	12.8	19.6	20.8	24.7	20.5	25.9	445972.ANACOL_01677	0	939	COG1149@1|root,COG4624@1|root,COG1149@2|Bacteria,COG4624@2|Bacteria,1TQIR@1239|Firmicutes,248BS@186801|Clostridia,3WGZI@541000|Ruminococcaceae	186801|Clostridia	C	-	-	-	-	-
WP_101551467.1	GCF900199635.1	4Fe-4S dicluster domain-containing protein [Anaerotruncus massiliensis]	Bacteria	Bacillota	Clostridia	Oscillospirales	Ruminococcaceae	Anaerotruncus	Anaerotruncus	Genus	15711	0.005	High	2	1	1	1	481	52.4	25	-1.3859	5.6069	-2.47615	0.0352385	0.06784	-4.16223	16.8	487.2	50.7	117.1	37.1	117.3	19.3	24.8	31.5	33.4	23.1	52.2	445972.ANACOL_01485	7.67e-298	818	COG1142@1|root,COG4624@1|root,COG1142@2|Bacteria,COG4624@2|Bacteria,1TQIR@1239|Firmicutes,248BS@186801|Clostridia,3WGZI@541000|Ruminococcaceae	186801|Clostridia	C	-	-	1.12.7.2	ko:K00533	-
WP_080325297.1	GCF900141865.1	4Fe-4S dicluster domain-containing protein [Anaerovibrio lipolyticus]	Bacteria	Bacillota	Negativicutes	Veillonellales-Selenomonadales	Selenomonadaceae	Anaerovibrio	Anaerovibrio	Genus	11845	0.001	High	4	1	1	1	261	29.4	45	2.1698	7.38584	7.51304	3.66e-05	0.00141384	2.76836	164	44.4	79.2	79.9	66.8	71.9	712.4	276.2	347.2	353.6	157.8	513.2	1408423.JHYA01000002_gene713	1.14e-194	539	COG0437@1|root,COG0437@2|Bacteria,1UAZU@1239|Firmicutes,4H97W@909932|Negativicutes	909932|Negativicutes	C	-	-	-	-	-
WP_005028070.1	GCF000185705.2	4Fe-4S dicluster domain-containing protein [Bilophila wadsworthia]	Bacteria	Desulfobacterota	Desulfovibrionia	Desulfovibrionales	Desulfovibrionaceae	Bilophila	Bilophila	Genus	9680	0.014	Medium	3	1	1	1	350	38.1	21	-0.981519	7.61305	-2.6313	0.0273235	0.0557817	-3.91344	136	293	222	230.5	860.4	241	98.9	146	170.4	158.6	121.6	147.5	563192.HMPREF0179_02253	1.45e-259	710	COG1453@1|root,COG1453@2|Bacteria,1NIR6@1224|Proteobacteria,43BKU@68525|delta/epsilon subdivisions,2X6YY@28221|Deltaproteobacteria,2MH8Q@213115|Desulfovibrionales	28221|Deltaproteobacteria	S	-	-	-	-	-
WP_016360548.1	GCF000185705.2	4Fe-4S dicluster domain-containing protein [Bilophila wadsworthia]	Bacteria	Desulfobacterota	Desulfovibrionia	Desulfovibrionales	Desulfovibrionaceae	Bilophila	Bilophila	Genus	7927	0	High	5	2	3	2	401	42.9	70	-1.87342	8.80513	-4.50334	0.00148566	0.00736027	-0.975075	496.8	1282.7	1062.5	482.1	3411.3	350.7	77.5	341.4	160	383.9	295	329.3	563192.HMPREF0179_02795	1.09e-257	710	COG0437@1|root,COG0437@2|Bacteria,1MU1B@1224|Proteobacteria,42M97@68525|delta/epsilon subdivisions,2WJB4@28221|Deltaproteobacteria,2M9HU@213115|Desulfovibrionales	28221|Deltaproteobacteria	C	hmcB	GO:0005575,GO:0005623,GO:0005886,GO:0016020,GO:0044464,GO:0071944	-	-	-
WP_066743405.1	GCF001701045.1	4Fe-4S dicluster domain-containing protein [Cloacibacillus porcorum]	Bacteria	Synergistota	Synergistia	Synergistales	Synergistaceae	Cloacibacillus	Cloacibacillus	Genus	4492	0	High	5	2	3	2	448	48.8	24	-0.809585	9.26739	-2.73952	0.0228866	0.0486567	-3.73889	927.9	721.5	982.9	814	637.4	857.4	502.9	360.6	355	466.7	517.5	645.7	457415.HMPREF1006_01445	3.32e-301	824	COG4656@1|root,COG4656@2|Bacteria,3T9XH@508458|Synergistetes	508458|Synergistetes	C	-	-	-	-	-
WP_006861137.1	GCF900102475.1	4Fe-4S dicluster domain-containing protein [Marvinbryantia formatexigens]	Bacteria	Bacillota	Clostridia	Lachnospirales	Lachnospiraceae	Marvinbryantia	Lachnospiraceae	Family	12970	0	High	3	1	1	1	349	39.8	52	-0.152278	5.96431	-0.442756	0.668403	0.732466	-6.60415	103.1	38.8	81.1	95.3	55.8	42.7	56.3	71.1	36.8	55.1	75.5	63.4	478749.BRYFOR_06342	9.15e-267	728	COG0479@1|root,COG0479@2|Bacteria,1TP8R@1239|Firmicutes,247QI@186801|Clostridia	186801|Clostridia	C	-	-	-	-	-
WP_004353541.1	GCF018128205.1	4Fe-4S dicluster domain-containing protein [Prevotella denticola]	Bacteria	Bacteroidota	Bacteroidia	Bacteroidales	Prevotellaceae	Prevotella	Prevotella	Genus	6886	0.001	High	9	2	4	2	178	20.2	68	2.8329	9.7886	8.16234	1.9e-05	0.00117328	3.41571	543.8	273.6	217.2	423.6	409.6	231.5	2665.6	3221.6	3217.7	1838.5	2298.8	1478.5	767031.HMPREF9137_1118	5.06e-131	371	COG1143@1|root,COG1143@2|Bacteria,4NI9I@976|Bacteroidetes,2FQYT@200643|Bacteroidia	976|Bacteroidetes	C	nuoI	-	1.6.5.3	ko:K00338	ko00190,ko01100,map00190,map01100
WP_055261819.1	GCF001405615.1	4Fe-4S dicluster domain-containing protein [Roseburia faecis]	Bacteria	Bacillota	Clostridia	Lachnospirales	Lachnospiraceae	Roseburia	Lachnospiraceae	Family	6549	0	High	12	4	4	4	484	52.8	90	0.857158	9.54743	1.55821	0.153647	0.218719	-5.5357	804.1	282.7	570.2	491.6	1300.7	352	841	580.4	2327.8	957.8	1848.6	515.1	622312.ROSEINA2194_00464	3.81e-259	720	COG1143@1|root,COG4624@1|root,COG1143@2|Bacteria,COG4624@2|Bacteria,1TQIR@1239|Firmicutes,248BS@186801|Clostridia	186801|Clostridia	C	-	-	1.12.7.2	ko:K00533	-
WP_201427450.1	GCF016680995.1	4Fe-4S dicluster domain-containing protein [Ruminococcus sp. M6(2020)]	Bacteria	Bacillota	Clostridia	Oscillospirales	Ruminococcaceae	Ruminococcus	Ruminococcus	Genus	6291	0.016	Medium	2	1	1	1	477	52	38	-1.26022	7.74045	-3.54271	0.00629761	0.0191013	-2.44585	526.7	185.9	249.1	386.7	335.3	407.7	140.4	125.9	81.3	147.1	109.1	288	246199.CUS_5478	2.18e-247	690	COG1142@1|root,COG4624@1|root,COG1142@2|Bacteria,COG4624@2|Bacteria,1TQIR@1239|Firmicutes,248BS@186801|Clostridia,3WGZI@541000|Ruminococcaceae	186801|Clostridia	C	-	-	1.12.7.2	ko:K00533	-
WP_007046798.1	GCF025152575.1	4Fe-4S dicluster domain-containing protein [Subdoligranulum variabile]	Bacteria	Bacillota	Clostridia	Oscillospirales	Ruminococcaceae	Subdoligranulum	Subdoligranulum	Genus	9861	0	High	15	5	9	5	507	55.4	166	-2.47335	10.6084	-6.07498	0.000185557	0.00245778	1.14335	829.7	4798.2	9958.3	10488.9	2405.5	2472.5	480.4	509.2	531.6	792.7	599.6	1354.5	411471.SUBVAR_05411	0	963	COG1142@1|root,COG4624@1|root,COG1142@2|Bacteria,COG4624@2|Bacteria,1TQIR@1239|Firmicutes,248BS@186801|Clostridia,3WGZI@541000|Ruminococcaceae	186801|Clostridia	C	-	-	-	-	-
WP_013264915.1	GCF000144405.1	4-hydroxy-3-methylbut-2-en-1-yl diphosphate synthase [Prevotella melaninogenica]	Bacteria	Bacteroidota	Bacteroidia	Bacteroidales	Prevotellaceae	Prevotella	Prevotellaceae	Family	2577	0	High	3	1	1	1	642	71.2	44	0.142913	5.77141	0.40662	0.693796	0.754302	-6.62062	95.1	36.6	64.1	51.7	38.3	39.5	53.5	86.7	51.1	44	51.3	60	553174.HMPREF0659_A5022	0	1248	COG0821@1|root,COG0821@2|Bacteria,4NE63@976|Bacteroidetes,2FM97@200643|Bacteroidia	976|Bacteroidetes	I	ispG	GO:0003674,GO:0003824,GO:0006081,GO:0006082,GO:0006090,GO:0006629,GO:0006644,GO:0006720,GO:0006793,GO:0006796,GO:0008150,GO:0008152,GO:0008299,GO:0008610,GO:0008654,GO:0009058,GO:0009240,GO:0009987,GO:0016491,GO:0016725,GO:0019288,GO:0019637,GO:0019682,GO:0019752,GO:0032787,GO:0043436,GO:0044237,GO:0044238,GO:0044249,GO:0044255,GO:0044281,GO:0046429,GO:0046490,GO:0052592,GO:0055114,GO:0071704,GO:…	1.17.7.1,1.17.7.3	ko:K03526	ko00900,ko01100,ko01110,ko01130,map00900,map01100,map01110,map01130
WP_009145772.1	GCF902374385.1	4-hydroxy-3-methylbut-2-enyl diphosphate reductase [Phascolarctobacterium succinatutens]	Bacteria	Bacillota	Negativicutes	Acidaminococcales	Acidaminococcaceae	Phascolarctobacterium	Phascolarctobacterium	Genus	3521	0	High	10	6	9	6	689	75.7	215	0.540092	10.6363	1.15456	0.278036	0.356602	-6.03046	817.9	1432.7	5440.8	843.6	1393	701.9	1574.1	6117.1	925.3	1875	1512	1971.4	626939.HMPREF9443_01413	0	1288	COG0539@1|root,COG0761@1|root,COG0539@2|Bacteria,COG0761@2|Bacteria,1TQ9N@1239|Firmicutes,4H2B6@909932|Negativicutes	909932|Negativicutes	J	ispH	-	1.17.7.4	ko:K02945,ko:K03527	ko00900,ko01100,ko01110,ko01130,ko03010,map00900,map01100,map01110,map01130,map03010
WP_235229763.1	GCF021531915.1	4-hydroxybutyryl-CoA dehydratase [Oscillibacter valericigenes]	Bacteria	Bacillota	Clostridia	Oscillospirales	Oscillospiraceae	Oscillibacter	Oscillibacter	Genus	13350	0	High	3	1	1	1	492	54.6	61	0.287588	6.98791	0.887886	0.397733	0.479464	-6.29682	181.9	84	109.3	112.1	90.5	128.6	139.8	128.3	102.6	196.3	159.3	126.5	1226322.HMPREF1545_02044	0	962	COG2368@1|root,COG2368@2|Bacteria,1TQ70@1239|Firmicutes,248RP@186801|Clostridia,2N6IF@216572|Oscillospiraceae	186801|Clostridia	Q	abfD	-	1.14.14.9,4.2.1.120,5.3.3.3	ko:K00483,ko:K14534	ko00350,ko00650,ko00720,ko01100,ko01120,ko01200,ko01220,map00350,map00650,map00720,map01100,map01120,map01200,map01220
WP_066687094.1	GCF001678845.1	4-hydroxyphenylacetate 3-hydroxylase family protein [Christensenella intestinihominis]	Bacteria	Bacillota	Clostridia	Christensenellales	Christensenellaceae	Christensenella	Christensenella	Genus	3075	0	High	4	2	2	2	482	53.5	50	-2.09043	9.2402	-6.24361	0.000151443	0.00224729	1.34866	1202.7	855.6	1388	1774	1499.6	989.5	159.3	355.2	214.5	314.7	435.5	372.5	1297617.JPJD01000043_gene1794	8.03000000000146e-312	853	COG2368@1|root,COG2368@2|Bacteria,1TQ70@1239|Firmicutes,248RP@186801|Clostridia,267KG@186813|unclassified Clostridiales	186801|Clostridia	Q	abfD	-	1.14.14.9,4.2.1.120,5.3.3.3	ko:K00483,ko:K14534	ko00350,ko00650,ko00720,ko01100,ko01120,ko01200,ko01220,map00350,map00650,map00720,map01100,map01120,map01200,map01220
[truncated: 11,929 more rows]
[truncated: 29 more columns]

## Sheet: Proteins
Master	Protein Group IDs	Protein Accession	Description	Superkingdom	Phylum	Class	Order	Family	Genus	Least Common Ancestor	LCA_Rank	Exp. q-value (FDR)	Protein FDR Confidence: Combined	Coverage [%]	# Peptides	# PSMs	# Unique Peptides	# AAs	MW [kDa]	Score Mascot: Mascot	Abundances (Normalized): F1: 128C, Sample, D0, 2119	Abundances (Normalized): F1: 129C, Sample, D0, 2117	Abundances (Normalized): F1: 130C, Sample, D0, 2116	Abundances (Normalized): F1: 131N, Sample, D0, 2124	Abundances (Normalized): F1: 131C, Sample, D0, 2118	Abundances (Normalized): F1: 134N, Sample, D0, 2127	Abundances (Normalized): F1: 129N, Sample, D28, 2127	Abundances (Normalized): F1: 130N, Sample, D28, 2124	Abundances (Normalized): F1: 132N, Sample, D28, 2116	Abundances (Normalized): F1: 132C, Sample, D28, 2117	Abundances (Normalized): F1: 133N, Sample, D28, 2119	Abundances (Normalized): F1: 133C, Sample, D28, 2118
[truncated: 36,793 more rows]
