# Supplementary material for: A metaproteomic analysis of the piglet fecal microbiome across the weaning transition
Source: Front Microbiol. 2025 May 2;16:1504433. doi: 10.3389/fmicb.2025.1504433 (PMC12082470; doi:10.3389/fmicb.2025.1504433)
Supplement: Supplementary file 4 [file Table_2.XLSX]

## Sheet: Table S2
Table S2. Taxa selected for the construction of the reference database (16S and ITS).
GenbankRefSeq Accession	Species	Kingdom
GCF_902381715.1	Acidaminococcus intestini	Bacteria
GCF_900095825.1	Acidaminococcus massiliensis	Bacteria
GCF_000239695.1	Actinomyces graevenitzii	Bacteria
GCF_013394715.1	Actinomyces sp. oral taxon 169	Bacteria
GCF_003438925.1	Agathobacter rectalis	Bacteria
GCF_002735305.1	Agathobacter ruminis	Bacteria
GCF_900097105.1	Akkermansia glycaniphila	Bacteria
GCF_006542665.1	Alistipes communis	Bacteria
GCF_006542685.1	Alistipes dispar	Bacteria
GCF_943193205.1	Alistipes muris	Bacteria
GCF_014195585.1	Alloprevotella rava	Bacteria
GCF_000159995.1	Alloprevotella tannerae	Bacteria
GCF_900167375.1	Anaerorhabdus furcosa	Bacteria
GCF_018982945.1	Anaerostipes faecalis	Bacteria
GCF_002270485.1	Anaerostipes hominis (ex Lee et al. 2021)	Bacteria
GCF_005280655.1	Anaerostipes rhamnosivorans	Bacteria
GCF_023008305.1	Anaerotruncus colihominis	Bacteria
GCF_900199635.1	Anaerotruncus massiliensis (ex Togo et al. 2019)	Bacteria
GCF_900141865.1	Anaerovibrio lipolyticus	Bacteria
GCF_009695585.1	Anaerovibrio slackiae	Bacteria
GCF_001552785.1	Atopobium deltae	Bacteria
GCF_025567135.1	Bacteroides cellulolyticus	Bacteria
GCF_000212915.1	Bacteroides coprosuis	Bacteria
GCF_000195635.1	Bacteroides fluxus	Bacteria
GCF_017309675.2	Bacteroides humanifaecis	Bacteria
GCF_000375405.1	Bacteroides propionicifaciens	Bacteria
GCF_018555455.1	Bifidobacterium colobi	Bacteria
GCF_019331775.1	Bifidobacterium phasiani	Bacteria
GCF_000185705.2	Bilophila wadsworthia	Bacteria
GCF_007859755.1	Blastopirellula retiformator	Bacteria
GCF_020554845.1	Blautia faecis	Bacteria
GCF_001404935.1	Blautia hydrogenotrophica	Bacteria
GCF_018785545.1	Blautia wexlerae	Bacteria
GCF_014648015.1	Butyricicoccus faecihominis	Bacteria
GCF_018918345.1	Butyricicoccus intestinisimiae	Bacteria
GCF_003991565.1	Butyricimonas faecalis	Bacteria
GCF_000379665.1	Butyricimonas synergistica	Bacteria
GCF_009730395.1	Campylobacter coli	Bacteria
GCF_004803795.1	Campylobacter rectus	Bacteria
GCF_019127215.1	Catenibacterium mitsuokai	Bacteria
GCF_014202755.1	Catenisphaera adipataccumulans	Bacteria
GCF_001507385.1	Christensenella hongkongensis	Bacteria
GCF_001678845.1	Christensenella intestinihominis	Bacteria
GCF_003628755.1	Christensenella minuta	Bacteria
GCF_000585335.1	Cloacibacillus evryensis	Bacteria
GCF_001701045.1	Cloacibacillus porcorum	Bacteria
GCF_900112885.1	Clostridium aminophilum	Bacteria
GCF_900111235.1	Clostridium fimetarium	Bacteria
GCF_022845755.1	Clostridium hylemonae	Bacteria
GCF_900111595.1	Clostridium polysaccharolyticum	Bacteria
GCF_008632235.1	Clostridium symbiosum	Bacteria
GCF_020560725.1	Colidextribacter sp. 210702-DFI.3.9	Bacteria
GCF_900155365.1	Collinsella bouchesdurhonensis	Bacteria
GCF_020735465.1	Collinsella stercoris	Bacteria
GCF_900176655.1	Collinsella vaginalis	Bacteria
GCF_025567345.1	Coprococcus ammoniilyticus	Bacteria
GCF_902362315.1	Coprococcus eutactus	Bacteria
GCF_902498985.1	Desulfovibrio diazotrophicus	Bacteria
GCF_900243745.1	Desulfovibrio sp. G11	Bacteria
GCF_007164725.1	Dialister hominis	Bacteria
GCF_000194985.1	Dialister micraerophilus	Bacteria
GCF_001717505.1	Dialister pneumosintes	Bacteria
GCF_003467665.1	Dorea formicigenerans	Bacteria
GCF_020555565.1	Dorea longicatena	Bacteria
GCF_004803915.1	Duncaniella dubosii	Bacteria
GCF_015669125.1	Eggerthella lenta	Bacteria
GCF_900184265.1	Eggerthella timonensis	Bacteria
GCF_003435485.1	Eisenbergiella massiliensis	Bacteria
GCF_001722575.1	Eisenbergiella tayi	Bacteria
GCF_002278015.2	Enterococcus hirae	Bacteria
GCF_001050095.1	Enterococcus massiliensis	Bacteria
GCF_009911695.1	Enterorhabdus sp. P55	Bacteria
GCF_009828835.1	Erysipelothrix urinaevulpis	Bacteria
GCF_020097475.1	Escherichia fergusonii	Bacteria
GCF_029876145.1	Escherichia ruysiae	Bacteria
GCF_900107815.1	Eubacterium aggregans	Bacteria
GCF_000152245.2	Eubacterium callanderi	Bacteria
GCF_014337235.1	Eubacterium hominis	Bacteria
GCF_900167085.1	Eubacterium ruminantium	Bacteria
GCF_003287455.1	Faecalibacterium hattorii	Bacteria
GCF_020687245.1	Faecalibacterium longum	Bacteria
GCF_014202635.1	Faecalicoccus acidiformans	Bacteria
GCF_900459315.1	Faecalicoccus pleomorphus	Bacteria
GCF_001486665.1	Fournierella massiliensis	Bacteria
GCF_015557635.1	Fusicatenibacter saccharivorans	Bacteria
GCF_000622245.1	Fusobacterium perfoetens	Bacteria
GCF_003464225.1	Holdemanella biformis	Bacteria
GCF_019052655.1	Holdemanella porci	Bacteria
GCF_003201875.1	Hungatella effluvii	Bacteria
GCF_902362795.1	Intestinibacter bartlettii	Bacteria
GCF_001940005.1	Intestinimonas butyriciproducens	Bacteria
GCF_900120345.1	Lachnoclostridium phocaeense	Bacteria
GCF_000018685.1	Lachnoclostridium phytofermentans	Bacteria
GCF_000146185.1	Lachnospira eligens	Bacteria
GCF_000424105.1	Lachnospira multipara	Bacteria
GCF_900103815.1	Lachnospira pectinoschiza	Bacteria
GCF_000970775.1	Lactobacillus melliventris	Bacteria
GCF_005886075.1	Lactobacillus paragasseri	Bacteria
GCF_000425905.1	Lactobacillus psittaci	Bacteria
GCF_017894345.1	Lactobacillus taiwanensis	Bacteria
GCF_002762335.1	Lactobacillus terrae	Bacteria
GCF_900102475.1	Marvinbryantia formatexigens	Bacteria
GCF_900167325.1	Megasphaera cerevisiae	Bacteria
GCF_003315775.1	Megasphaera hexanoica	Bacteria
GCF_000214495.1	Megasphaera lornae	Bacteria
GCF_000455225.1	Megasphaera massiliensis	Bacteria
GCF_900103535.1	Megasphaera paucivorans	Bacteria
GCF_001404615.1	Mitsuokella jalaludinii	Bacteria
GCF_902373875.1	Mitsuokella multacida	Bacteria
GCF_002998925.1	Mogibacterium diversum	Bacteria
GCF_009695905.1	Mogibacterium kristiansenii	Bacteria
GCF_002243385.1	Mogibacterium pumilum	Bacteria
GCF_002874775.1	Monoglobus pectinilyticus	Bacteria
GCF_900059565.1	Murdochiella massiliensis	Bacteria
GCF_001688845.2	Muribaculum intestinale	Bacteria
GCF_900148495.1	Negativibacillus massiliensis	Bacteria
GCF_023276655.1	Olsenella intestinalis	Bacteria
GCF_001457795.1	Olsenella massiliensis	Bacteria
GCF_016900315.1	Olsenella profusa	Bacteria
GCF_900155635.1	Olsenella urininfantis	Bacteria
GCF_000307265.1	Oscillibacter ruminantium	Bacteria
GCF_021531915.1	Oscillibacter valericigenes	Bacteria
GCF_003363715.1	Parabacteroides acidifaciens	Bacteria
GCF_900186615.1	Parabacteroides bouchesdurhonensis	Bacteria
GCF_900232875.1	Parabacteroides provencensis	Bacteria
GCF_900101835.1	Peptococcus niger	Bacteria
GCF_003945365.1	Phascolarctobacterium faecium	Bacteria
GCF_902374385.1	Phascolarctobacterium succinatutens	Bacteria
GCF_000177355.1	Prevotella amnii	Bacteria
GCF_000468635.1	Prevotella baroniae	Bacteria
GCF_018128205.1	Prevotella denticola	Bacteria
GCF_003977605.1	Prevotella koreensis	Bacteria
GCF_000144405.1	Prevotella melaninogenica	Bacteria
GCF_900637655.1	Prevotella oris	Bacteria
GCF_000185505.1	Pseudoramibacter alactolyticus	Bacteria
GCF_009696145.1	Pseudoramibacter porci	Bacteria
GCF_022846135.1	Pyramidobacter piscolens	Bacteria
GCF_009695745.1	Pyramidobacter porci	Bacteria
GCF_022786165.1	Pyramidobacter sp.	Bacteria
GCF_900015215.1	Romboutsia ilealis	Bacteria
GCF_900103615.1	Romboutsia lituseburensis	Bacteria
GCF_900106845.1	Romboutsia timonensis	Bacteria
GCF_002250835.2	Romboutsia weinsteinii	Bacteria
GCF_001405615.1	Roseburia faecis	Bacteria
GCF_900537995.1	Roseburia intestinalis	Bacteria
GCF_002834225.1	Ruminococcus bromii	Bacteria
GCF_000210095.1	Ruminococcus champanellensis	Bacteria
GCF_016680995.1	Ruminococcus difficilis	Bacteria
GCF_014287355.1	Ruminococcus hominis	Bacteria
GCF_000234135.1	Selenomonas noxia	Bacteria
GCF_004135645.1	Senegalimassilia faecalis	Bacteria
GCF_900114425.1	Sharpea azabuensis	Bacteria
GCF_009695655.1	Sharpea porci	Bacteria
GCF_003725295.1	Slackia faecicanis	Bacteria
GCF_009676955.1	Sodaliphilus pleomorphus	Bacteria
GCF_000425005.1	Solobacterium moorei	Bacteria
GCF_009767945.1	Streptococcus danieliae	Bacteria
GCF_900459175.1	Streptococcus downei	Bacteria
GCF_004353325.1	Streptococcus downii	Bacteria
GCF_001623565.1	Streptococcus marmotae	Bacteria
GCF_009738105.1	Streptococcus mutans	Bacteria
GCF_001375655.1	Streptococcus varani	Bacteria
GCF_025152575.1	Subdoligranulum variabile	Bacteria
GCF_902373905.1	Subdoligranulum variabile	Bacteria
GCF_016747875.1	Succinivibrio dextrinosolvens	Bacteria
GCF_000712295.1	Synergistes jonesii	Bacteria
GCF_000439105.1	Terrisporobacter glycolicus	Bacteria
GCF_020748465.1	Terrisporobacter mayombei	Bacteria
GCF_020748185.1	Terrisporobacter petrolearius	Bacteria
GCF_000246755.1	Treponema pallidum	Bacteria
GCF_000412995.1	Treponema vincentii	Bacteria
GCF_014737315.1	Treponema zioleckii	Bacteria
GCF_018305165.1	Turicibacter bilis	Bacteria
GCF_013046825.1	Turicibacter sanguinis	Bacteria
GCF_003096415.1	Victivallis vadensis	Bacteria
GCF_014117465.1	Aspergillus flavus	Fungi
GCF_001890125.1	Aspergillus versicolor	Fungi
GCF_000182765.1	Candida parapsilosis	Fungi
GCF_900079805.1	Fusarium fujikuroi	Fungi
GCF_000304475.1	Kazachstania africana	Fungi
GCF_000149425.1	Meyerozyma guilliermondii	Fungi
GCF_000001985.1	Talaromyces marneffei	Fungi
GCF_000328475.2	Ustilago maydis	Fungi
