# Supplementary material for: A metaproteomic analysis of the piglet fecal microbiome across the weaning transition
Source: Front Microbiol. 2025 May 2;16:1504433. doi: 10.3389/fmicb.2025.1504433 (PMC12082470; doi:10.3389/fmicb.2025.1504433)
Supplement: Supplementary file 5 [file Table_3.xlsx]

## Sheet: Table S3
Table S3. Taxonomy of 6787 protein groups which contain only a single protein.
Genus	Protein groups	Phylum	Protein groups	Superkingdom	Protein groups
Prevotella	436	Bacillota	3807	Bacteria	6443
Anaerovibrio	350	Bacteroidota	1463	Fungi	344
Pyramidobacter	303	Synergistota	521
Bacteroides	302	Ascomycota	304
Sodaliphilus	274	Proteobacteria	186
Roseburia	262	Desulfobacterota	174
Subdoligranulum	212	Actinobacteriota	155
Parabacteroides	183	Basidiomycota	40
Lactobacillus	170	Campilobacterota	36
Megasphaera	157	Spirochaetota	35
Escherichia	154	Verrucomicrobiota	27
Faecalibacterium	146	Fusobacteriota	23
Streptococcus	143	Planctomycetota	16
Agathobacter	136
Clostridium	136
Cloacibacillus	126
Bilophila	123
Dialister	123
Ruminococcus	123
Phascolarctobacterium	116
Mitsuokella	114
Blautia	110
Aspergillus	106
Synergistes	92
Oscillibacter	87
Eubacterium	81
Acidaminococcus	80
Alistipes	78
Hungatella	77
Alloprevotella	74
Butyricicoccus	74
Eisenbergiella	74
Romboutsia	71
Anaerotruncus	67
Butyricimonas	65
Fusarium	63
Dorea	60
Mogibacterium	54
Lachnospira	53
Desulfovibrio	51
Colidextribacter	50
Talaromyces	46
Lachnoclostridium	45
Intestinimonas	44
Terrisporobacter	44
Collinsella	43
Ustilago	40
Anaerostipes	39
Faecalicoccus	39
Kazachstania	39
Turicibacter	38
Campylobacter	36
Christensenella	35
Coprococcus	35
Treponema	35
Enterococcus	34
Negativibacillus	34
Succinivibrio	32
Fournierella	31
Olsenella	31
Holdemanella	29
Candida	28
Muribaculum	28
Sharpea	27
Selenomonas	24
Duncaniella	23
Fusicatenibacter	23
Fusobacterium	23
Intestinibacter	22
Marvinbryantia	22
Meyerozyma	22
Pseudoramibacter	22
Victivallis	19
Bifidobacterium	17
Blastopirellula	16
Actinomyces	15
Anaerorhabdus	15
Erysipelothrix	14
Murdochiella	14
Eggerthella	13
Solobacterium	13
Catenibacterium	12
Monoglobus	11
Peptococcus	10
Senegalimassilia	10
Enterorhabdus	9
Slackia	9
Akkermansia	8
Atopobium	8
Catenisphaera	5
